# Supplementary material for: Genome-wide identification of sucrose nonfermenting-1-related protein kinase (SnRK) genes in barley and RNA-seq analyses of their expression in response to abscisic acid treatment
Source: BMC Genomics. 2021 Apr 26;22:300. doi: 10.1186/s12864-021-07601-6 (PMC8074225; doi:10.1186/s12864-021-07601-6)
Supplement: Supplementary file 1 — Additional file 1. SnRK peptides used for the blast, SnRK genes in Arabidopsis, rice and barley, and 1500 bp upstream nucleic acids sequences of HvSnRKs. [file 12864_2021_7601_MOESM1_ESM.xlsx]

## Sheet: For BLAST
species	cite	GeneName	GeneID	pepID	pep	length
H.vulgare		BKIN12		BKIN12	MDGNNRGGGHSEVLKNYNLGKTLGLGTFGDVKVAEHKLTGQRVAIKILNRRKMETMEMEEKANREIKIMRLFIDFIHPHIIRVYQVIETPKDIFIVMEYCNNGELLDYIIENGRLQEDEARRIFQQILAGVEYCHRIMVVHRDLKPENLLLDSKYNVKLADFGLSNVMRDGHFLKTSCGSLNYAAPEIISSKLYAGPEVDVWSCGVILYALLCGSVPFDDDNIPSLFRKIKGGTYILPSYLSDSARDLIPKLLNIDPMKRITIHEIRVHPWFKNHLPCYLAVPPPYKAPKAKMIDEDILRDVVNLGYDKDHVCESLWNRLQNEETVAYYLLLDNRFRSTSGYLGADHQHLMDRSFNEFTLSESASPSTRNYLPGINDSQGGGLRPYYPVQRKWAIGLQS…	513
Arabidopsis_thaliana		SnRK1.1	At3g01090	AT3G01090.2	MFKRVDEFNLVSSTIDHRIFKSRMDGSGTGSRSGVESILPNYKLGRTLGIGSFGRVKIAEHALTGHKVAIKILNRRKIKNMEMEEKVRREIKILRLFMHPHIIRLYEVIETPTDIYLVMEYVNSGELFDYIVEKGRLQEDEARNFFQQIISGVEYCHRNMVVHRDLKPENLLLDSKCNVKIADFGLSNIMRDGHFLKTSCGSPNYAAPEVISGKLYAGPEVDVWSCGVILYALLCGTLPFDDENIPNLFKKIKGGIYTLPSHLSPGARDLIPRMLVVDPMKRVTIPEIRQHPWFQAHLPRYLAVPPPDTVQQAKKIDEEILQEVINMGFDRNHLIESLRNRTQNDGTVTYYLILDNRFRASSGYLGAEFQETMEGTPRMHPAESVASPVSHRLPGLMEY…	535
Arabidopsis_thaliana		SnRK1.2	At3g29160	AT3G29160.1	MDHSSNRFGNNGVESILPNYKLGKTLGIGSFGKVKIAEHVVTGHKVAIKILNRRKIKNMEMEEKVRREIKILRLFMHPHIIRQYEVIETTSDIYVVMEYVKSGELFDYIVEKGRLQEDEARNFFQQIISGVEYCHRNMVVHRDLKPENLLLDSRCNIKIADFGLSNVMRDGHFLKTSCGSPNYAAPEVISGKLYAGPEVDVWSCGVILYALLCGTLPFDDENIPNLFKKIKGGIYTLPSHLSSEARDLIPRMLIVDPVKRITIPEIRQHRWFQTHLPRYLAVSPPDTVEQAKKINEEIVQEVVNMGFDRNQVLESLRNRTQNDATVTYYLLLDNRFRVPSGYLESEFQETTDSGSNPMRTPEAGASPVGHWIPAHVDHYGLGARSQVPVDRKWALGLQS…	512
Arabidopsis_thaliana		SnRK1.3	At5g39440	AT5G39440.1	MDGSSEKTTNKLVSILPNYRIGKTLGHGSFAKVKLALHVATGHKVAIKILNRSKIKNMGIEIKVQREIKILRFLMHPHIIRQYEVIETPNDIYVVMEYVKSGELFDYIVEKGKLQEDEARHLFQQIISGVEYCHRNMIVHRDLKPENVLLDSQCNIKIVDFGLSNVMHDGHFLKTSCGSPNYAAPEVISGKPYGPDVDIWSCGVILYALLCGTLPFDDENIPNVFEKIKRGMYTLPNHLSHFARDLIPRMLMVDPTMRISITEIRQHPWFNNHLPLYLSIPPLDTIDQAKKIEEEIIQNVVNIGFDRNHVVDSLANRIQNEATVAYHLILDNRNQNSVPNDPFQSKFKEISDGIFNSTLPVQNITSHVGHSFSALYGLKSNVKDDKTWTLGLQSQGSPY…	494
Arabidopsis_thaliana		SnRK2.1	At5g08590	AT5G08590.1	MDKYDVVKDLGAGNFGVARLLRHKDTKELVAMKYIERGRKIDENVAREIINHRSLKHPNIIRFKEVILTPTHLAIVMEYASGGELFDRICTAGRFSEAEARYFFQQLICGVDYCHSLQICHRDLKLENTLLDGSPAPLLKICDFGYSKSSILHSRPKSTVGTPAYIAPEVLSRREYDGKHADVWSCGVTLYVMLVGAYPFEDPNDPKNFRKTIQRIMAVQYKIPDYVHISQECKHLLSRIFVTNSAKRITLKEIKNHPWYLKNLPKELLESAQAAYYKRDTSFSLQSVEDIMKIVGEARNPAPSTSAVKSSGSGADEEEEEDVEAEVEEEEDDEDEYEKHVKEAQSCQESDKA	353
Arabidopsis_thaliana		SnRK2.2	At3g50500	AT3G50500.2	MDPATNSPIMPIDLPIMHDSDRYDFVKDIGSGNFGVARLMTDRVTKELVAVKYIERGEKIDENVQREIINHRSLRHPNIVRFKEVILTPSHLAIVMEYAAGGELYERICNAGRFSEDEARFFFQQLISGVSYCHAMQICHRDLKLENTLLDGSPAPRLKICDFGYSKVLFISLKSSVLHSQPKSTVGTPAYIAPEILLRQEYDGKLADVWSCGVTLYVMLVGAYPFEDPQEPRDYRKTIQRILSVTYSIPEDLHLSPECRHLISRIFVADPATRITIPEITSDKWFLKNLPGDLMDENRMGSQFQEPEQPMQSLDTIMQIISEATIPTVRNRCLDDFMADNLDLDDDMDDFDSESEIDVDSSGEIVYAL	369
Arabidopsis_thaliana		SnRK2.3	At5g66880	AT5G66880.1	MDRAPVTTGPLDMPIMHDSDRYDFVKDIGSGNFGVARLMRDKLTKELVAVKYIERGDKIDENVQREIINHRSLRHPNIVRFKEVILTPTHLAIIMEYASGGELYERICNAGRFSEDEARFFFQQLLSGVSYCHSMQICHRDLKLENTLLDGSPAPRLKICDFGYSKSSVLHSQPKSTVGTPAYIAPEVLLRQEYDGKIADVWSCGVTLYVMLVGAYPFEDPEEPRDYRKTIQRILSVKYSIPDDIRISPECCHLISRIFVADPATRISIPEIKTHSWFLKNLPADLMNESNTGSQFQEPEQPMQSLDTIMQIISEATIPAVRNRCLDDFMTDNLDLDDDMDDFDSESEIDIDSSGEIVYAL	361
Arabidopsis_thaliana		SnRK2.4	At1g10940	AT1G10940.2	MDKYELVKDIGAGNFGVARLMKVKNSKELVAMKYIERGPKIDENVAREIINHRSLRHPNIIRFKEVVLTPTHLAIAMEYAAGGELFERICSAGRFSEDEEEGNKRKHARYFFQQLISGVSYCHAMQICHRDLKLENTLLDGSPAPRLKICDFGYSKSSLLHSRPKSTVGTPAYIAPEVLSRREYDGKMADVWSCGVTLYVMLVGAYPFEDQEDPKNFRKTIQKIMAVQYKIPDYVHISQDCKNLLSRIFVANSLKRITIAEIKKHSWFLKNLPRELTETAQAAYFKKENPTFSLQTVEEIMKIVADAKTPPPVSRSIGGFGWGGNGDADGKEEDAEDVEEEEEEVEEEEDDEDEYDKTVKEVHASGEVRIS	371
Arabidopsis_thaliana		SnRK2.5	At5g63650	AT5G63650.1	MDKYEVVKDLGAGNFGVARLLRHKETKELVAMKYIERGRKIDENVAREIINHRSLRHPNIIRFKEVILTPTHLAIVMEYASGGELFERICNAGRFSEAEARYFFQQLICGVDYCHSLQICHRDLKLENTLLDGSPAPLLKICDFGYSKSSLLHSRPKSTVGTPAYIAPEVLSRREYDGKHADVWSCGVTLYVMLVGGYPFEDPDDPRNFRKTIQRIMAVQYKIPDYVHISQECRHLLSRIFVTNSAKRITLKEIKKHPWYLKNLPKELTEPAQAAYYKRETPSFSLQSVEDIMKIVGEARNPAPSSNAVKGFDDDEEDVEDEVEEEEEEEEEEEEEEEEEEDEYEKHVKEAHSCQEPPKA	360
Arabidopsis_thaliana		SnRK2.6	At4g33950	AT4G33950.1	MDRPAVSGPMDLPIMHDSDRYELVKDIGSGNFGVARLMRDKQSNELVAVKYIERGEKIDENVKREIINHRSLRHPNIVRFKEVILTPTHLAIVMEYASGGELFERICNAGRFSEDEARFFFQQLISGVSYCHAMQVCHRDLKLENTLLDGSPAPRLKICDFGYSKSSVLHSQPKSTVGTPAYIAPEVLLKKEYDGKVADVWSCGVTLYVMLVGAYPFEDPEEPKNFRKTIHRILNVQYAIPDYVHISPECRHLISRIFVADPAKRISIPEIRNHEWFLKNLPADLMNDNTMTTQFDESDQPGQSIEEIMQIIAEATVPPAGTQNLNHYLTGSLDIDDDMEEDLESDLDDLDIDSSGEIVYAM	362
Arabidopsis_thaliana		SnRK2.7	At4g40010	AT4G40010.1	MERYDILRDLGSGNFGVAKLVREKANGEFYAVKYIERGLKIDEHVQREIINHRDLKHPNIIRFKEVFVTPTHLAIVMEYAAGGELFERICNAGRFSEDEGRYYFKQLISGVSYCHAMQICHRDLKLENTLLDGSPSSHLKICDFGYSKSSVLHSQPKSTVGTPAYVAPEVLSRKEYNGKIADVWSCGVTLYVMLVGAYPFEDPEDPRNIRNTIQRILSVHYTIPDYVRISSECKHLLSRIFVADPDKRITVPEIEKHPWFLKGPLVVPPEEEKCDNGVEEEEEEEEKCRQSVEEIVKIIEEARKGVNGTDNNGGLGLIDGSIDLDDIDDADIYDDVDDDEERNGDFVCAL	350
Arabidopsis_thaliana		SnRK2.8	At1g78290	AT1G78290.2	MERYEIVKDIGSGNFGVAKLVRDKFSKELFAVKFIERGQKIDEHVQREIMNHRSLIHPNIIRFKEVLLTATHLALVMEYAAGGELFGRICSAGRFSEDEARFFFQQLISGVNYCHSLQICHRDLKLENTLLDGSEAPRVKICDFGYSKSGVLHSQPKTTVGTPAYIAPEVLSTKEYDGKIADVWSCGVTLYVMLVGAYPFEDPSDPKDFRKTIGRILKAQYAIPDYVRVSDECRHLLSRIFVANPEKRITIEEIKNHSWFLKNLPVEMYEGSLMMNGPSTQTVEEIVWIIEEARKPITVATGLAGAGGSGGSSNGAIGSSSMDLDDLDTDFDDIDTADLLSPL	343
Arabidopsis_thaliana		SnRK2.9	At2g23030	AT2G23030.1	MEKYEMVKDLGFGNFGLARLMRNKQTNELVAVKFIDRGYKIDENVAREIINHRALNHPNIVRFKEVVLTPTHLGIVMEYAAGGELFERISSVGRFSEAEARYFFQQLICGVHYLHALQICHRDLKLENTLLDGSPAPRLKICDFGYSKSSVLHSNPKSTVGTPAYIAPEVFCRSEYDGKSVDVWSCGVALYVMLVGAYPFEDPKDPRNFRKTVQKIMAVNYKIPGYVHISEDCRKLLSRIFVANPLHRSTLKEIKSHAWFLKNLPRELKEPAQAIYYQRNVNLINFSPQRVEEIMKIVGEARTIPNLSRPVESLGSDKKDDDEEEYLDANDEEWYDDYA	339
Arabidopsis_thaliana		SnRK2.10	At1g60940	AT1G60940.1	MDKYELVKDIGAGNFGVARLMRVKNSKELVAMKYIERGPKIDENVAREIINHRSLRHPNIIRFKEVVLTPTHIAIAMEYAAGGELFERICSAGRFSEDEARYFFQQLISGVSYCHAMQICHRDLKLENTLLDGSPAPRLKICDFGYSKSSLLHSMPKSTVGTPAYIAPEVLSRGEYDGKMADVWSCGVTLYVMLVGAYPFEDQEDPKNFKKTIQRIMAVKYKIPDYVHISQDCKHLLSRIFVTNSNKRITIGDIKKHPWFLKNLPRELTEIAQAAYFRKENPTFSLQSVEEIMKIVEEAKTPARVSRSIGAFGWGGGEDAEGKEEDAEEEVEEVEEEEDEEDEYDKTVKQVHASMGEVRVS	361
Arabidopsis_thaliana		SnRK3.1	At5g01810	AT5G01810.1	MEKKGSVLMLRYEVGKFLGQGTFAKVYHARHLKTGDSVAIKVIDKERILKVGMTEQIKREISAMRLLRHPNIVELHEVMATKSKIYFVMEHVKGGELFNKVSTGKLREDVARKYFQQLVRAVDFCHSRGVCHRDLKPENLLLDEHGNLKISDFGLSALSDSRRQDGLLHTTCGTPAYVAPEVISRNGYDGFKADVWSCGVILFVLLAGYLPFRDSNLMELYKKIGKAEVKFPNWLAPGAKRLLKRILDPNPNTRVSTEKIMKSSWFRKGLQEEVKESVEEETEVDAEAEGNASAEKEKKRCINLNAFEIISLSTGFDLSGLFEKGEEKEEMRFTSNREASEITEKLVEIGKDLKMKVRKKEHEWRVKMSAEATVVEAEVFEIAPSYHMVVLKKSGGDTA…	421
Arabidopsis_thaliana		SnRK3.2	At5g07070	AT5G07070.1	MENKPSVLTERYEVGRLLGQGTFAKVYFGRSNHTNESVAIKMIDKDKVMRVGLSQQIKREISVMRIAKHPNVVELYEVMATKSRIYFVIEYCKGGELFNKVAKGKLKEDVAWKYFYQLISAVDFCHSRGVYHRDIKPENLLLDDNDNLKVSDFGLSALADCKRQDGLLHTTCGTPAYVAPEVINRKGYEGTKADIWSCGVVLFVLLAGYLPFHDTNLMEMYRKIGKADFKCPSWFAPEVKRLLCKMLDPNHETRITIAKIKESSWFRKGLHLKQKKMEKMEKQQVREATNPMEAGGSGQNENGENHEPPRLATLNAFDIIALSTGFGLAGLFGDVYDKRESRFASQKPASEIISKLVEVAKCLKLKIRKQGAGLFKLERVKEGKNGILTMDAEIFQVTP…	456
Arabidopsis_thaliana		SnRK3.3	At4g14580	AT4G14580.1	MESPYPKSPEKITGTVLLGKYELGRRLGSGSFAKVHVARSISTGELVAIKIIDKQKTIDSGMEPRIIREIEAMRRLHNHPNVLKIHEVMATKSKIYLVVEYAAGGELFTKLIRFGRLNESAARRYFQQLASALSFCHRDGIAHRDVKPQNLLLDKQGNLKVSDFGLSALPEHRSNNGLLHTACGTPAYTAPEVIAQRGYDGAKADAWSCGVFLFVLLAGYVPFDDANIVAMYRKIHKRDYRFPSWISKPARSIIYKLLDPNPETRMSIEAVMGTVWFQKSLEISEFQSSVFELDRFLEKEAKSSNAITAFDLISLSSGLDLSGLFERRKRKEKRFTARVSAERVVEKAGMIGEKLGFRVEKKEETKVVGLGKGRTAVVVEVVEFAEGLVVADVKVVVEG…	426
Arabidopsis_thaliana		SnRK3.4	At5g57630	AT5G57630.1	MGLFGTKKIGKYEIGRTIGEGNFAKVKLGYDTTNGTYVAVKIIDKALVIQKGLESQVKREIRTMKLLNHPNIVQIHEVIGTKTKICIVMEYVSGGQLSDRLGRQKMKESDARKLFQQLIDAVDYCHNRGVYHRDLKPQNLLLDSKGNLKVSDFGLSAVPKSGDMLSTACGSPCYIAPELIMNKGYSGAAVDVWSCGVILFELLAGYPPFDDHTLPVLYKKILRADYTFPPGFTGEQKRLIFNILDPNPLSRITLAEIIIKDSWFKIGYTPVYHQLSDSIKDNVAEINAATASSNFINAFQIIAMSSDLDLSGLFEENDDKRYKTRIGSKNTAQETIKKIEAAATYVSLSVERIKHFKVKIQPKEIRSRSSYDLLSAEVIEVTPTNCVIEISKSAGELRL…	416
Arabidopsis_thaliana		SnRK3.5	At5g45810	AT5G45810.1	MADLLRKVKSIKKKQDQSNHQALILGKYEMGRLLGHGTFAKVYLARNAQSGESVAIKVIDKEKVLKSGLIAHIKREISILRRVRHPNIVQLFEVMATKSKIYFVMEYVKGGELFNKVAKGRLKEEMARKYFQQLISAVSFCHFRGVYHRDLKPENLLLDENGNLKVSDFGLSAVSDQIRQDGLFHTFCGTPAYVAPEVLARKGYDGAKVDIWSCGVILFVLMAGFLPFHDRNVMAMYKKIYRGDFRCPRWFPVEINRLLIRMLETKPERRFTMPDIMETSWFKKGFKHIKFYVEDDHQLCNVADDDEIESIESVSGRSSTVSEPEDFESFDGRRRGGSMPRPASLNAFDLISFSPGFDLSGLFEDDGEGSRFVSGAPVGQIISKLEEIARIVSFTVRKK…	483
Arabidopsis_thaliana		SnRK3.6	At5g45820	AT5G45820.1	MDKNGIVLMRKYELGRLLGQGTFAKVYHARNIKTGESVAIKVIDKQKVAKVGLIDQIKREISVMRLVRHPHVVFLHEVMASKTKIYFAMEYVKGGELFDKVSKGKLKENIARKYFQQLIGAIDYCHSRGVYHRDLKPENLLLDENGDLKISDFGLSALRESKQQDGLLHTTCGTPAYVAPEVIGKKGYDGAKADVWSCGVVLYVLLAGFLPFHEQNLVEMYRKITKGEFKCPNWFPPEVKKLLSRILDPNPNSRIKIEKIMENSWFQKGFKKIETPKSPESHQIDSLISDVHAAFSVKPMSYNAFDLISSLSQGFDLSGLFEKEERSESKFTTKKDAKEIVSKFEEIATSSERFNLTKSDVGVKMEDKREGRKGHLAIDVEIFEVTNSFHMVEFKKSGG…	439
Arabidopsis_thaliana		SnRK3.7	At2g34180	AT2G34180.1	MAQVLSTPLAIPGPTPIQFMAGLLARIVTKNTNKETSTPESPRSPRTPQGSILMDKYEIGKLLGHGSFAKVYLARNIHSGEDVAIKVIDKEKIVKSGLAGHIKREISILRRVRHPYIVHLLEVMATKTKIYIVMEYVRGGELYNTVARGRLREGTARRYFQQLISSVAFCHSRGVYHRDLKLENLLLDDKGNVKVSDFGLSVVSEQLKQEGICQTFCGTPAYLAPEVLTRKGYEGAKADIWSCGVILFVLMAGYLPFDDKNILVMYTKIYKGQFKCPKWFSPELARLVTRMLDTNPDTRITIPEIMKHRWFKKGFKHVKFYIENDKLCREDDDNDDDDSSSLSSGRSSTASEGDAEFDIKRVDSMPRPASLNAFDILSFSDLSGLFEEGGQGARFVSAA…	502
Arabidopsis_thaliana		SnRK3.8	At5g58380	AT5G58380.1	MENKPSVLTDKYDVGRLLGQGTFAKVYYGRSILTNQSVAIKMIDKEKVMKVGLIEQIKREISVMRIARHPNVVELYEVMATKTRIYFVMEYCKGGELFNKVAKGKLRDDVAWKYFYQLINAVDFCHSREVYHRDIKPENLLLDDNENLKVSDFGLSALADCKRQDGLLHTTCGTPAYVAPEVINRKGYDGTKADIWSCGVVLFVLLAGYLPFHDSNLMEMYRKIGKADFKAPSWFAPEVRRLLCKMLDPNPETRITIARIRESSWFRKGLHMKQKKMEKRVKEINSVEAGTAGTNENGAGPSENGAGPSENGDRVTEENHTDEPTNLNAFDLIALSAGFDLAGLFGDDNKRESRFTSQKPASVIISKLEEVAQRLKLSIRKREAGLFKLERLKEGRKGI…	479
Arabidopsis_thaliana		SnRK3.9	At4g18700	AT4G18700.1	MAEKITRETSLPKERSSPQALILGRYEMGKLLGHGTFAKVYLARNVKTNESVAIKVIDKEKVLKGGLIAHIKREISILRRVRHPNIVQLFEVMATKAKIYFVMEYVRGGELFNKVAKGRLKEEVARKYFQQLISAVTFCHARGVYHRDLKPENLLLDENGNLKVSDFGLSAVSDQIRQDGLFHTFCGTPAYVAPEVLARKGYDAAKVDIWSCGVILFVLMAGYLPFHDRNVMAMYKKIYRGEFRCPRWFSTELTRLLSKLLETNPEKRFTFPEIMENSWFKKGFKHIKFYVEDDKLCNVVDDDELESDSVESDRDSAASESEIEYLEPRRRVGGLPRPASLNAFDIISFSQGFDLSGLFDDDGEGSRFVSGAPVSKIISKLEEIAKVVSFTVRKKDCRV…	489
Arabidopsis_thaliana		SnRK3.10	At3g23000	AT3G23000.1	MESLPQPQNQSSPATTPAKILLGKYELGRRLGSGSFAKVHLARSIESDELVAVKIIEKKKTIESGMEPRIIREIDAMRRLRHHPNILKIHEVMATKSKIYLVMELASGGELFSKVLRRGRLPESTARRYFQQLASALRFSHQDGVAHRDVKPQNLLLDEQGNLKVSDFGLSALPEHLQNGLLHTACGTPAYTAPEVISRRGYDGAKADAWSCGVILFVLLVGDVPFDDSNIAAMYRKIHRRDYRFPSWISKQAKSIIYQMLDPNPVTRMSIETVMKTNWFKKSLETSEFHRNVFDSEVEMKSSVNSITAFDLISLSSGLDLSGLFEAKKKKERRFTAKVSGVEVEEKAKMIGEKLGYVVKKKMMKKEGEVKVVGLGRGRTVIVVEAVELTVDVVVVEVK…	429
Arabidopsis_thaliana		SnRK3.11	At5g35410	AT5G35410.1	MTKKMRRVGKYEVGRTIGEGTFAKVKFARNTDTGDNVAIKIMAKSTILKNRMVDQIKREISIMKIVRHPNIVRLYEVLASPSKIYIVLEFVTGGELFDRIVHKGRLEESESRKYFQQLVDAVAHCHCKGVYHRDLKPENLLLDTNGNLKVSDFGLSALPQEGVELLRTTCGTPNYVAPEVLSGQGYDGSAADIWSCGVILFVILAGYLPFSETDLPGLYRKINAAEFSCPPWFSAEVKFLIHRILDPNPKTRIQIQGIKKDPWFRLNYVPIRAREEEEVNLDDIRAVFDGIEGSYVAENVERNDEGPLMMNAFEMITLSQGLNLSALFDRRQDFVKRQTRFVSRREPSEIIANIEAVANSMGFKSHTRNFKTRLEGLSSIKAGQLAVVIEIYEVAPSLF…	446
Arabidopsis_thaliana		SnRK3.12	At1g01140	AT1G01140.3	MSGSRRKATPASRTRVGNYEMGRTLGEGSFAKVKYAKNTVTGDQAAIKILDREKVFRHKMVEQLKREISTMKLIKHPNVVEIIEVMASKTKIYIVLELVNGGELFDKIAQQGRLKEDEARRYFQQLINAVDYCHSRGVYHRDLKPENLILDANGVLKVSDFGLSAFSRQVREDGLLHTACGTPNYVAPEVLSDKGYDGAAADVWSCGVILFVLMAGYLPFDEPNLMTLYKRICKAEFSCPPWFSQGAKRVIKRILEPNPITRISIAELLEDEWFKKGYKPPSFDQDDEDITIDDVDAAFSNSKECLVTEKKEKPVSMNAFELISSSSEFSLENLFEKQAQLVKKETRFTSQRSASEIMSKMEETAKPLGFNVRKDNYKIKMKGDKSGRKGQLSVATEVF…	451
Arabidopsis_thaliana		SnRK3.13	At4g24400	AT4G24400.1	MVVRKVGKYELGRTIGEGTFAKVKFAQNTETGESVAMKIVDRSTIIKRKMVDQIKREISIMKLVRHPCVVRLYEVLASRTKIYIILEYITGGELFDKIVRNGRLSESEARKYFHQLIDGVDYCHSKGVYHRDLKPENLLLDSQGNLKISDFGLSALPEQGVTILKTTCGTPNYVAPEVLSHKGYNGAVADIWSCGVILYVLMAGYLPFDEMDLPTLYSKIDKAEFSCPSYFALGAKSLINRILDPNPETRITIAEIRKDEWFLKDYTPVQLIDYEHVNLDDVYAAFDDPEEQTYAQDGTRDTGPLTLNAFDLIILSQGLNLATLFDRGKDSMKHQTRFISHKPANVVLSSMEVVSQSMGFKTHIRNYKMRVEGLSANKTSHFSVILEVFKVAPSILMVD…	445
Arabidopsis_thaliana		SnRK3.14	At4g30960	AT4G30960.1	MVGAKPVENGSDGGSSTGLLHGRYELGRLLGHGTFAKVYHARNIQTGKSVAMKVVGKEKVVKVGMVDQIKREISVMRMVKHPNIVELHEVMASKSKIYFAMELVRGGELFAKVAKGRLREDVARVYFQQLISAVDFCHSRGVYHRDLKPENLLLDEEGNLKVTDFGLSAFTEHLKQDGLLHTTCGTPAYVAPEVILKKGYDGAKADLWSCGVILFVLLAGYLPFQDDNLVNMYRKIYRGDFKCPGWLSSDARRLVTKLLDPNPNTRITIEKVMDSPWFKKQATRSRNEPVAATITTTEEDVDFLVHKSKEETETLNAFHIIALSEGFDLSPLFEEKKKEEKREMRFATSRPASSVISSLEEAARVGNKFDVRKSESRVRIEGKQNGRKGKLAVEAEIFA…	441
Arabidopsis_thaliana		SnRK3.15	At5g01820	AT5G01820.1	MVDSDPVEFPPENRRGQLFGKYEVGKLVGCGAFAKVYHGRSTATGQSVAIKVVSKQRLQKGGLNGNIQREIAIMHRLRHPSIVRLFEVLATKSKIFFVMEFAKGGELFAKVSKGRFCEDLSRRYFQQLISAVGYCHSRGIFHRDLKPENLLLDEKLDLKISDFGLSALTDQIRPDGLLHTLCGTPAYVAPEVLAKKGYDGAKIDIWSCGIILFVLNAGYLPFNDHNLMVMYRKIYKGEFRIPKWTSPDLRRLLTRLLDTNPQTRITIEEIIHDPWFKQGYDDRMSKFHLEDSDMKLPADETDSEMGARRMNAFDIISGSPGFNLSGLFGDARKYDRVERFVSAWTAERVVERLEEIVSAENLTVAKKETWGMKIEGQKGNFAMVVEINQLTDELVMIEV…	442
Arabidopsis_thaliana		SnRK3.16	At3g17510	AT3G17510.1	MVRRQEEEKKAEKGMRLGKYELGRTLGEGNFGKVKFAKDTVSGHSFAVKIIDKSRIADLNFSLQIKREIRTLKMLKHPHIVRLHEVLASKTKINMVMELVTGGELFDRIVSNGKLTETDGRKMFQQLIDGISYCHSKGVFHRDLKLENVLLDAKGHIKITDFGLSALPQHFRDDGLLHTTCGSPNYVAPEVLANRGYDGAASDIWSCGVILYVILTGCLPFDDRNLAVLYQKICKGDPPIPRWLSPGARTMIKRMLDPNPVTRITVVGIKASEWFKLEYIPSIPDDDDEEEVDTDDDAFSIQELGSEEGKGSDSPTIINAFQLIGMSSFLDLSGFFEQENVSERRIRFTSNSSAKDLLEKIETAVTEMGFSVQKKHAKLRVKQEERNQKGQVGLSVTAE…	444
Arabidopsis_thaliana		SnRK3.17	At2g26980	AT2G26980.4	MLIPNKKLREMNRRQQVKRRVGKYEVGRTIGEGTFAKVKFARNSETGEPVALKILDKEKVLKHKMAEQIRREIATMKLIKHPNVVQLYEVMASKTKIFIILEYVTGGELFDKIVNDGRMKEDEARRYFQQLIHAVDYCHSRGVYHRDLKPENLLLDSYGNLKISDFGLSALSQQVRDDGLLHTSCGTPNYVAPEVLNDRGYDGATADMWSCGVVLYVLLAGYLPFDDSNLMNLYKKISSGEFNCPPWLSLGAMKLITRILDPNPMTRVTPQEVFEDEWFKKDYKPPVFEERDDSNMDDIDAVFKDSEEHLVTEKREEQPAAINAFEIISMSRGLNLENLFDPEQEFKRETRITLRGGANEIIEKIEEAAKPLGFDVQKKNYKMRLENVKAGRKGNLNVA…	451
Arabidopsis_thaliana		SnRK3.18	At2g25090	AT2G25090.1	MEESNRSSTVLFDKYNIGRLLGTGNFAKVYHGTEISTGDDVAIKVIKKDHVFKRRGMMEQIEREIAVMRLLRHPNVVELREVMATKKKIFFVMEYVNGGELFEMIDRDGKLPEDLARKYFQQLISAVDFCHSRGVFHRDIKPENLLLDGEGDLKVTDFGLSALMMPEGLGGRRGSSDDLLHTRCGTPAYVAPEVLRNKGYDGAMADIWSCGIVLYALLAGFLPFIDENVMTLYTKIFKAECEFPPWFSLESKELLSRLLVPDPEQRISMSEIKMIPWFRKNFTPSVAFSIDETIPSPPEPPTKKKKKDLNEKEDDGASPRSFNAFQFITSMSSGFDLSNLFEIKRKPKRMFTSKFPAKSVKERLETAAREMDMRVKHVKDCKMKLQRRTEGRKGRLSVT…	469
Arabidopsis_thaliana		SnRK3.19	At2g38490	AT2G38490.1	MAEDSNSSESIIVNVTGDDNKSALFGKYDLGKLLGSGAFAKVYQAEDLQNGGESVAIKVVQKKRLKDGLTAHVKREISVMRRLRHPHIVLLSEVLATKTKIYFVMELAKGGELFSRVTSNRFTESLSRKYFRQLISAVRYCHARGVFHRDLKPENLLLDENRDLKVSDFGLSAMKEQIHPDGMLHTLCGTPAYVAPELLLKKGYDGSKADIWSCGVVLFLLNAGYLPFRDPNIMGLYRKIHKAQYKLPDWTSSDLRKLLRRLLEPNPELRITVEEILKDPWFNHGVDPSEIIGIQADDYDLEENGKILNAFDLISSASSSNLSGLFGNFVTPDHCDQFVSDESTAVIMRKVEEVAKQLNLRIAKKKERAIKLEGPHGVANVVVKVRRLTNELVMVEMKN…	431
Arabidopsis_thaliana		SnRK3.20	At1g29230	AT1G29230.1	MAQALAQPPLVVTTVVPDPPPPPPPPHPKPYALRYMADLLGRIGIMDTDKDGNISPQSPRSPRSPRNNILMGKYELGKLLGHGTFAKVYLAQNIKSGDKVAIKVIDKEKIMKSGLVAHIKREISILRRVRHPYIVHLFEVMATKSKIYFVMEYVGGGELFNTVAKGRLPEETARRYFQQLISSVSFCHGRGVYHRDLKPENLLLDNKGNLKVSDFGLSAVAEQLRQDGLCHTFCGTPAYIAPEVLTRKGYDAAKADVWSCGVILFVLMAGHIPFYDKNIMVMYKKIYKGEFRCPRWFSSDLVRLLTRLLDTNPDTRITIPEIMKNRWFKKGFKHVKFYIEDDKLCREDEDEEEEASSSGRSSTVSESDAEFDVKRMGIGSMPRPSSLNAFDIISFSSGF…	520
Arabidopsis_thaliana		SnRK3.21	At1g48260	AT1G48260.1	MVIKGMRVGKYELGRTLGEGNSAKVKFAIDTLTGESFAIKIIEKSCITRLNVSFQIKREIRTLKVLKHPNIVRLHEVLASKTKIYMVLECVTGGDLFDRIVSKGKLSETQGRKMFQQLIDGVSYCHNKGVFHRDLKLENVLLDAKGHIKITDFGLSALSQHYREDGLLHTTCGSPNYVAPEVLANEGYDGAASDIWSCGVILYVILTGCLPFDDANLAVICRKIFKGDPPIPRWISLGAKTMIKRMLDPNPVTRVTIAGIKAHDWFKHDYTPSNYDDDDDVYLIQEDVFMMKEYEEEKSPDSPTIINAFQLIGMSSFLDLSGFFETEKLSERQIRFTSNSLAKDLLENIETIFTEMGFCLQKKHAKLKAIKEESTQKRQCGLSVTAEVFEISPSLNVVE…	432
Arabidopsis_thaliana		SnRK3.22	At2g30360	AT2G30360.1	MPEIEIAAGSGDNNDALFGKYELGKLLGCGAFAKVFHARDRRTGQSVAVKILNKKKLLTNPALANNIKREISIMRRLSHPNIVKLHEVMATKSKIFFAMEFVKGGELFNKISKHGRLSEDLSRRYFQQLISAVGYCHARGVYHRDLKPENLLIDENGNLKVSDFGLSALTDQIRPDGLLHTLCGTPAYVAPEILSKKGYEGAKVDVWSCGIVLFVLVAGYLPFNDPNVMNMYKKIYKGEYRFPRWMSPDLKRFVSRLLDINPETRITIDEILKDPWFVRGGFKQIKFHDDEIEDQKVESSLEAVKSLNAFDLISYSSGLDLSGLFAGCSNSSGESERFLSEKSPEMLAEEVEGFAREENLRMKKKKEEEYGFEMEGQNGKFGIGICISRLNDLLVVVEA…	435
Arabidopsis_thaliana		SnRK3.23	At1g30270	AT1G30270.1	MASRTTPSRSTPSRSTPSGSSSGGRTRVGKYELGRTLGEGTFAKVKFARNVENGDNVAIKVIDKEKVLKNKMIAQIKREISTMKLIKHPNVIRMFEVMASKTKIYFVLEFVTGGELFDKISSNGRLKEDEARKYFQQLINAVDYCHSRGVYHRDLKPENLLLDANGALKVSDFGLSALPQQVREDGLLHTTCGTPNYVAPEVINNKGYDGAKADLWSCGVILFVLMAGYLPFEDSNLTSLYKKIFKAEFTCPPWFSASAKKLIKRILDPNPATRITFAEVIENEWFKKGYKAPKFENADVSLDDVDAIFDDSGESKNLVVERREEGLKTPVTMNAFELISTSQGLNLGSLFEKQMGLVKRKTRFTSKSSANEIVTKIEAAAAPMGFDVKTNNYKMKLTG…	482
Arabidopsis_thaliana		SnRK3.24	At5g10930	AT5G10930.1	MEEERRVLFGKYEMGRLLGKGTFAKVYYGKEIIGGECVAIKVINKDQVMKRPGMMEQIKREISIMKLVRHPNIVELKEVMATKTKIFFVMEFVKGGELFCKISKGKLHEDAARRYFQQLISAVDYCHSRGVSHRDLKPENLLLDENGDLKISDFGLSALPEQILQDGLLHTQCGTPAYVAPEVLKKKGYDGAKADIWSCGVVLYVLLAGCLPFQDENLMNMYRKIFRADFEFPPWFSPEARRLISKLLVVDPDRRISIPAIMRTPWLRKNFTPPLAFKIDEPICSQSSKNNEEEEEDGDCENQTEPISPKFFNAFEFISSMSSGFDLSSLFESKRKVQSVFTSRSSATEVMEKIETVTKEMNMKVKRTKDFKVKMEGKTEGRKGRLSMTAEVFEVAPEI…	445
Arabidopsis_thaliana		SnRK3.25	At5g25110	AT5G25110.1	MGSKLKLYPLLNHSSVFHPDSRYQSAPTMEEEQQQLRVLFAKYEMGRLLGKGTFGKVYYGKEITTGESVAIKIINKDQVKREGMMEQIKREISIMRLVRHPNIVELKEVMATKTKIFFIMEYVKGGELFSKIVKGKLKEDSARKYFQQLISAVDFCHSRGVSHRDLKPENLLVDENGDLKVSDFGLSALPEQILQDGLLHTQCGTPAYVAPEVLRKKGYDGAKGDIWSCGIILYVLLAGFLPFQDENLMKMYRKIFKSEFEYPPWFSPESKRLISKLLVVDPNKRISIPAIMRTPWFRKNINSPIEFKIDELEIQNVEDETPTTTATTATTTTTPVSPKFFNAFEFISSMSSGFDLSSLFESKRKLRSMFTSRWSASEIMGKLEGIGKEMNMKVKRTKD…	488
Arabidopsis_thaliana	Calcium Sensors and Their Interacting Protein Kinases: Genomics of the Arabidopsis and Rice CBL-CIPK Signaling Networks	AtCIPK01	At3g17510	AAG28776	MVRRQEEEKKAEKGMRLGKYELGRTLGEGNFGKVKFAKDTVSGHSFAVKIIDKSRIADLNFSLQIKREIRTLKMLKHPHIVRLHEVLASKTKINMVMELVTGGELFDRIVSNGKLTETDGRKMFQQLIDGISYCHSKGVFHRDLKLENVLLDAKGHIKITDFGLSALPQHFRDDGLLHNTCGSPNYVAPEVLANRGYDGAASDIWSCGVILYVILTGCLPFDDRNLAVLYQKICKGDPPIPRWLSPGARTMIKRMLDPNPVTRITVVGIKASEWFKLEYIPSIPDDDDEEEVDTDDDAFSIQELGSEEGKGSDSPTIINAFQLIGMSSFLDLSGFFEQENVSERRIRFTSNSSAKDLLEKIETAVTEMGFSVQKKHAKLRVNQEERTQKGQVGLSVTAE…	444
Arabidopsis_thaliana	Calcium Sensors and Their Interacting Protein Kinases: Genomics of the Arabidopsis and Rice CBL-CIPK Signaling Networks	AtCIPK02	At5g07070	AAF86506	MENKPSVLTERYEVGRLLGQGTFAKVYSGRSNHTNESVAIKMIDKDKVMRVGLSQQIKREISVMRIAKHPNVVELYEVMATKSRIYFVIEYCKGGELFNKVAKGKLKEDVAWKYFYQLISAVDFCHSRGVYHRDIKPENLLLDDNDNLKVSDFGLSALADCKRQDGLLHTTCGTPAYVAPEVINRKGYEGTKADIWSCGVVLFVLLAGYLPFHDTNLMEMYRKIGKADFKCPSWFAPEVKRLLCKMLDPNHETRITIAKIKESSWFRKGLHLKQKKMEKMEKQQVREATNPMEAGGSGQNENGENHEPPRLATLNAFDIIALSTGFGLAGLFGDVYDKRESRFASQKPASEIISKLVEVAKCLKLKIRKQGAGLFKLERVKEGKNGILTMDAEIFQVTP…	456
Arabidopsis_thaliana	Calcium Sensors and Their Interacting Protein Kinases: Genomics of the Arabidopsis and Rice CBL-CIPK Signaling Networks	AtCIPK03	At2g26980	AAF86507	MNRRQQVKRRVGKYEVGRTIGEGTFAKVKFARNSETGEPVALKILDKEKVLKHKMAEQIRREIATMKLIKHPNVVQLYEVMASKTKIFIILEYVTGGELFDKIVNDGRMKEDEARRYFQQLIHAVDYCHSRGVYHRDLKPENLLLDSYGNLKISDFGLSALSQQVRDDGLLHTSCGTPNYVAPEVLNDRGYDGATADMWSCGVVLYVLLAGYLPFDDSNLMNLYKKISSGEFNCPPWLSLGAMKLITRILDPNPMTRVTPQEVFEDEWFKKDYKPPVFEERDDSNMDDIDAVFKDSEEHLVTEKREEQPAAINAFEIISMSRGLNLENLFDPEQEFKRETRITLRGGANEIIEKIEEAAKPLGFDVQKKNYKYIT	375
Arabidopsis_thaliana	Calcium Sensors and Their Interacting Protein Kinases: Genomics of the Arabidopsis and Rice CBL-CIPK Signaling Networks	AtCIPK04	At4g14580	AAG01367	MESPYPKSPEKITGTVLLGKYELGRRLGSGSFAKVHVARSISTGELVAIKIIDKQKTIDSGMEPRIIREIEAMRRLHNHPNVLKIHEVMATKSKIYLVVEYAAGGELFTKLIRFGRLNESAARRYFQQLASALSFCHRDGIAHRDVKPQNLLLDKQGNLKVSDFGLSALPEHRSNNGLLHTACGTPAYTAPEVIAQRGYDGAKADAWSCGVFLFVLLAGYVPFDDANIVAMYRKIHKRDYRFPSWISKPARSIIYKLLDPNPETRMSIEAVMGTVWFQKSLEISEFQSSVFELDRFLEKEAKSSNAITAFDLISLSSGLDLSGLFERRKRKEKRFTARVSAERVVEKAGMIGEKLGFRVEKKEETKVVGLGKGRTAVVVEVVEFAEGLVVADVKVVVEG…	426
Arabidopsis_thaliana	Calcium Sensors and Their Interacting Protein Kinases: Genomics of the Arabidopsis and Rice CBL-CIPK Signaling Networks	AtCIPK05	At5g10930	AAF86504	MEEERRVLFGKYEMGRLLGKGTFAKVYYGKEIIGGECVAIKVINKDQVMKRPGMMEQIKREISIMKLVRHPNIVELKEVMATKTKIFFVMEFVKGGELFCKISKGKLHEDAARRYFQQLISAVDYCHSRGVSHRDLKPENLLLDENGDLKISDFGLSALPEQILQDGLLHTQCGTPAYVAPEVLKKKGYDGAKADIWSCGVVLYVLLAGCLPFQDENLMNMYRKIFRADFEFPPWFSPEARRLISKLLVVDPDRRISIPAIMRTPWLRKNFTPPLAFKIDEPICSQSSKNNEEEEEDGDCENQTEPISPKFFNAFEFISSMSSGFDLSSLFESKRKVQSVFTSRSSATEVMEKIETVTKEMNMKVKRTKDFKVKMEGKTEGRKGRLSMTAEVFEVAPEI…	445
Arabidopsis_thaliana	Calcium Sensors and Their Interacting Protein Kinases: Genomics of the Arabidopsis and Rice CBL-CIPK Signaling Networks	AtCIPK06	At4g30960	AAF86505	MVGAKPVENGSDGGSSTGLLHGRYELGRLLGHGTFAKVYHARNIQTGKSVAMKVVGKEKVVKVGMVDQIKREISVMRMVKHPNIVELHEVMASKSKIYFAMELVRGGELFAKVAKGRLREDVARVYFQQLISAVDFCHSRGVYHRDLKPENLLLDEEGNLKVTDFGLSAFTEHLKQDGLLHTTCGTPAYVAPEVILKKGYDGAKADLWSCGVILFVLLAGYLPFQDDNLVNMYRKIYRGDFKCPGWLSSDARRLVTKLLDPNPNTRITIEKVMDSPWFKKQATRSRNEPVAATITTTEEDVDFLVHKSKEETETLNAFHIIALSEGFDLSPLFEEKKKEEKREMRFATSRPASSVISSLEEAARVGNKFDVRKSESRVRIEGKQNGRKGKLAVEAEIFA…	441
Arabidopsis_thaliana	Calcium Sensors and Their Interacting Protein Kinases: Genomics of the Arabidopsis and Rice CBL-CIPK Signaling Networks	AtCIPK07	At3g23000	AAK16682	MESLPQPQNQSSPATTPAKILLGKYELGRRLGSGSFAKVHLARSIESDELVAVKIIEKKKTIESGMEPRIIREIDAMRRLRHHPNILKIHEVMATKSKIYLVMELASGGELFSKVLRRGRLPESTARRYFQQLASALRFSHQDGVAHRDVKPQNLLLDEQGNLKVSDFGLSALPEHLQNGLLHTACGTPAYTAPEVISRRGYDGAKADAWSCGVILFVLLVGDVPFDDSNIAAMYRKIHRRDYRFPSWISKQAKSIIYQMLDPNPVTRMSIETVMKTNWFKKSLETSEFHRNVFDSEVEMKSSVNSITAFDLISLSSGLDLSGLFEAKKKKERRFTAKVSGVEVEEKAKMIGEKLGYVVKKKMMKKEGEVKVVGLGRGRTVIVVEAVELTVDVVVVEVK…	429
Arabidopsis_thaliana	Calcium Sensors and Their Interacting Protein Kinases: Genomics of the Arabidopsis and Rice CBL-CIPK Signaling Networks	AtCIPK08	At4g24400	AAK16683	MVVRKVGKYELGRTIGEGTFAKVKFAQNTETGESVAMKIVDRSTIIKRKMVDQIKREISIMKLVRHPCVVRLYEVLASRTKIYIILEYITGGELFDKIVRNGRLSESEARKYFHQLIDGVDYCHSKGVYHRDLKPENLLLDSQGNLKISDFGLSALPEQGVTILKTTCGTPNYVAPEVLSHKGYNGAVADIWSCGVILYVLMAGYLPFDEMDLPTLYSKIDKAEFSCPSYFALGAKSLINRILDPNPETRITIAEIRKDEWFLKDYTPVQLIDYEHVNLDDVYAAFDDPEEQTYAQDGTRDTGPLTLNAFDLIILSQGLNLATLFDRGKDSMKHQTRFISHKPANVVLSSMEVVSQSMGFKTHIRNYKMRVEGLSANKTSHFSVILEVFKVAPSILMVD…	445
Arabidopsis_thaliana	Calcium Sensors and Their Interacting Protein Kinases: Genomics of the Arabidopsis and Rice CBL-CIPK Signaling Networks	AtCIPK09	At1g01140	AAK16684	MSGSRRKATPASRTRVGNYEMGRTLGEGSFAKVKYAKNTVTGDQAAIKILDREKVFRHKMVEQLKREISTMKLIKHPNVVEIIEVMASKTKIYIVLELVNGGELFDKIAQQGRLKEDEARRYFQQLINAVDYCHSRGVYHRDLKPENLILDANGVLKVSDFGLSAFSRQVREDGLLHTACGTPNYVAPEVLSDKGYDGAAADVWSCGVILFVLMAGYLPFDEPNLMTLYKRVRICKAEFSCPPWFSQGAKRVIKRILEPNPITRISIAELLEDEWFKKGYKPPSFDQDDEDITIDDVDAAFSNSKECLVTEKKEKPVSMNAFELISSSSEFSLENLFEKQAQLVKKETRFTSQRSASEIMSKMEETAKPLGFNVRKDNYKIKMKGDKSGRKGQLSVATE…	449
Arabidopsis_thaliana	Calcium Sensors and Their Interacting Protein Kinases: Genomics of the Arabidopsis and Rice CBL-CIPK Signaling Networks	AtCIPK10	At5g58380	AAK16685	MENKPSVLTDKYDVGRLLGQGTFAKVYYGRSILTNQSVAIKMIDKEKVMKVGLIEQIKREISVMRIARHPNVVELYEVMATKTRIYFVMEYCKGGELFNKVAKGKLRDDVAWKYFYQLINAVDFCHSREVYHRDIKPENLLLDDNENLKVSDFGLSALADCKRQDGLLHTTCGTPAYVAPEVINRKGYDGTKADIWSCGVVLFVLLAGYLPFHDSNLMEMYRKIGKADFKAPSWFAPEVRRLLCKMLDPNPETRITIARIRESSWFRKGLHMKQKKMEKRVKEINSVEAGTAGTNENGAGPSENGAGPSENGDRVTEENHTDEPTNLNAFDLIALSAGFDLAGLFGDDNKRESRFTSQKPASVIISKLEEVAQRLKLSIRKREAGLFKLERLKEGRKGI…	479
Arabidopsis_thaliana	Calcium Sensors and Their Interacting Protein Kinases: Genomics of the Arabidopsis and Rice CBL-CIPK Signaling Networks	AtCIPK11	At2g30360	AAK16686	MPEIEIAAGSGDNNDALFGKYELGKLLGCGAFAKVFHARDRRTGQSVAVKILNKKKLLTNPALANNIKREISIMRRLSHPNIVKLHEVMATKSKIFFAMEFVKGGELFNKISKHGRLSEDLSRRYFQQLISAVGYCHARGVYHRDLKPENLLIDENGNLKVSDFGLSALTDQIRPDGLLHTLCGTPAYVAPEILSKKGYEGAKVDVWSCGIVLFVLVAGYLPFNDPNVMNMYKKIYKGEYRFPRWMSPDLKRFVSRLLDINPETRITIDEILKDPWFVRGGFKQIKFHDDEIEDQKVESSLEAVKSLNAFDLISYSSGLDLSGLFAGCSNSSGESERFLSEKSPEMLAEEVEGFAREENLRMKKKKEEEYGFEMEGQNGKFGIGICISRLNDLLVVVEA…	435
Arabidopsis_thaliana	Calcium Sensors and Their Interacting Protein Kinases: Genomics of the Arabidopsis and Rice CBL-CIPK Signaling Networks	AtCIPK12	At4g18700	AAK16687	MAEKITRETSLPKERSSPQALILGRYEMGKLLGHGTFAKVYLARNVKTNESVAIKVIDKEKVLKGGLIAHIKREISILRRVRHPNIVQLFEVMATKAKIYFVMEYVRGGELFNKVAKGRLKEEVARKYFQQLISAVTFCHARGVYHRDLKPENLLLDENGNLKVSDFGLSAVSDQIRQDGLFHTFCGTPAYVAPEVLARKGYDAAKVDIWSCGVILFVLMAGYLPFHDRNVMAMYKKIYRGEFRCPRWFSTELTRLLSKLLETNPEKRFTFPEIMENSWFKKGFKHIKFYVEDDKLCNVVDDDELESDSVESDRDSAASESEIEYLEPRRRVGGLPRPASLNAFDIISFSQGFDLSGLFDDDGEGSRFVSGAPVSKIISKLEEIAKVVSFTVRKKDCRV…	489
Arabidopsis_thaliana	Calcium Sensors and Their Interacting Protein Kinases: Genomics of the Arabidopsis and Rice CBL-CIPK Signaling Networks	AtCIPK13	At2g34180	AAK16688	MAQVLSTPLAIPGPTPIQFMAGLLARIVTKNTNKETSTPESPRSPRTPQGSILMDKYEIGKLLGHGSFAKVYLARNIHSGEDVAIKVIDKEKIVKSGLAGHIKREISILRRVRHPYIVHLLEVMATKTKIYIVMEYVRGGELYNTVARGRLREGTARRYFQQLISSVAFCHSRGVYHRDLKLENLLLDDKGNVKVSDFGLSVVSEQLKQEGICQTFCGTPAYLAPEVLTRKGYEGAKADIWSCGVILFVLMAGYLPFDDKNILVMYTKIYKGQFKCPKWFSPELARLVTRMLDTNPDTRITIPEIMKHRWFKKGFKHVKFYIENDKLCREDDDNDDDDSSSLSSGRSSTASEGDAEFDIKRVDSMPRPASLNAFDILSFSDLSGLFEEGGQGARFVSAA…	502
Arabidopsis_thaliana	Calcium Sensors and Their Interacting Protein Kinases: Genomics of the Arabidopsis and Rice CBL-CIPK Signaling Networks	AtCIPK14	At5g01820	AAK16689	MVDSDPVEFPPENRRGQLFGKYEVGKLVGCGAFAKVYHGRSTATGQSVAIKVVSKQRLQKGGLNGNIQREIAIMHRLRHPSIVRLFEVLATKSKIFFVMEFAKGGELFAKVSKGRFCEDLSRRYFQQLISAVGYCHSRGIFHRDLKPENLLLDEKLDLKISDFGLSALTDQIRPDGLLHTLCGTPAYVAPEVLAKKGYDGAKIDIWSCGIILFVLNAGYLPFNDHNLMVMYRKIYKGEFRIPKWTSPDLRRLLTRLLDTNPQTRITIEEIIHDPWFKQGYDDRMSKFHLEDSDMKLPADETDSEMGARRMNAFDIISGSPGFNLSGLFGDARKYDRVERFVSAWTAERVVERLEEIVSAENLTVAKKETWGMKIEGQKGNFAMVVEINQLTDELVMIEV…	442
Arabidopsis_thaliana	Calcium Sensors and Their Interacting Protein Kinases: Genomics of the Arabidopsis and Rice CBL-CIPK Signaling Networks	AtCIPK15	At5g01810	AAK16692	MEKKGSVLMLRYEVGKFLGQGTFAKVYHARHLKTGDSVAIKVIDKERILKVGMTEQIKREISAMRLLRHPNIVELHEVMATKSKIYFVMEHVKGGELFNKVSTGKLREDVARKYFQQLVRAVDFCHSRGVCHRDLKPENLLLDEHGNLKISDFGLSALSDSRRQDGLLHTTCGTPTYCAPEVISRNGYDGFKADVWSCGVILFVLLAGYLPFRDSNLMELYKKIGKAEVKFPNWLAPGAKRLLKRILDPNPNTRVSTEKIMKSSWFRKGLQEEVKESVEEETEVDAEAEGNASAEKEKKRCINLNAFEIISLSTGFDLSGLFEKGEEKEEMRFTSNREASEITEKLVEIGKDLKMKVRKKEHEWRVKMSAEATVVEAEVFEIAPSYHMVVLKKSGGDTA…	421
Arabidopsis_thaliana	Calcium Sensors and Their Interacting Protein Kinases: Genomics of the Arabidopsis and Rice CBL-CIPK Signaling Networks	AtCIPK16	At2g25090	AAF19215	MEESNRSSTVLFDKYNIGRLLGTGNFAKVYHGTEISTGDDVAIKVIKKDHVFKRRGMMEQIEREIAVMRLLRHPNVVELREVMATKKKIFFVMEYVNGGELFEMIDRDGKLPEDLARKYFQQLISAVDFCHSRGVFHRDIKPENLLLDGEGDLKVTDFGLSALMMPEGLGGRRGSSDDLLHTRCGTPAYVAPEVLRNKGYDGAMADIWSCGIVLYALLAGFLPFIDENVMTLYTKIFKAECEFPPWFSLESKELLSRLLVPDPEQRISMSEIKMIPWFRKNFTPSVAFSIDETIPSPPEPPTKKKKKDLNEKEDDGASPRSFNAFQFITSMSSGFDLSNLFEIKRKPKRMFTSKFPAKSVKERLETAAREMDMRVKHVKDCKMKLQRRTEGRKGRLSVT…	469
Arabidopsis_thaliana	Calcium Sensors and Their Interacting Protein Kinases: Genomics of the Arabidopsis and Rice CBL-CIPK Signaling Networks	AtCIPK17	At1g48260	AAK64513	MVIKGMRVGKYELGRTLGEGNSAKVKFAIDTLTGESFAIKIIEKSCITRLNVSFQIKREIRTLKVLKHPNIVRLHEVLASKTKIYMVLECVTGGDLFDRIVSKGKLSETQGRKMFQQLIDGVSYCHNKGVFHRDLKLENVLLDAKGHIKITDFGLSALSQHYREDGLLHTTCGSPNYVAPEVLANEGYDGAASDIWSCGVILYVILTGCLPFDDANLAVICRKIFKGDPPIPRWISLGAKTMIKRMLDPNPVTRVTIAGIKAHDWFKHDYTPSNYDDDDDVYLIQEDVFMMKEYEEEKSPDSPTIINAFQLIGMSSFLDLSGFFETEKLSERQIRFTSNSLAKDLLENIETIFTEMGFCLQKKHAKLKAIKEESTQKRQCGLSVTAEVFEISPSLNVVE…	432
Arabidopsis_thaliana	Calcium Sensors and Their Interacting Protein Kinases: Genomics of the Arabidopsis and Rice CBL-CIPK Signaling Networks	AtCIPK18	At1g29230	AAK59695	MAQALAQPPLVVTTVVPDPPPPPPPPHPKPYALRYMADLLGRIGIMDTDKDGNISPQSPRSPRSPRNNILMGKYELGKLLGHGTFAKVYLAQNIKSGDKVAIKVIDKEKIMKSGLVAHIKREISILRRVRHPYIVHLFEVMATKSKIYFVMEYVGGGELFNTVAKGRLPEETARRYFQQLISSVSFCHGRGVYHRDLKPENLLLDNKGNLKVSDFGLSAVAEQLRQDGLCHTFCGTPAYIAPEVLTRKGYDAAKADVWSCGVILFVLMAGHIPFYDKNIMVMYKKIYKGEFRCPRWFSSDLVRLLTRLLDTNPDTRITIPEIMKNRWFKKGFKHVKFYIEDDKLCREDEDEEEEASSSGRSSTVSESDAEFDVKRMGIGSMPRPSSLNAFDIISFSSGF…	520
Arabidopsis_thaliana	Calcium Sensors and Their Interacting Protein Kinases: Genomics of the Arabidopsis and Rice CBL-CIPK Signaling Networks	AtCIPK19	At5g45810	AAK50347	MADLLRKVKSIKKKQDQSNHQALILGKYEMGRLLGHGTFAKVYLARNAQSGESVAIKVIDKEKVLKSGLIAHIKREISILRRVRHPNIVQLFEVMATKSKIYFVMEYVKGGELFNKVAKGRLKEEMARKYFQQLISAVSFCHFRGVYHRDLKPENLLLDENGNLKVSDFGLSAVSDQIRQDGLFHTFCGTPAYVAPEVLARKGYDGAKVDIWSCGVILFVLMAGFLPFHDRNVMAMYKKIYRGDFRCPRWFPVEINRLLIRMLETKPERRFTMPDIMETSWFKKGFKHIKFYVEDDHQLCNVADDDEIESIESVSGRSSTVSEPEDFESFDGRRRGGSMPRPASLNAFDLISFSPGFDLSGLFEDDGEGSRFVSGAPVGQIISKLEEIARIVSFTVRKK…	483
Arabidopsis_thaliana	Calcium Sensors and Their Interacting Protein Kinases: Genomics of the Arabidopsis and Rice CBL-CIPK Signaling Networks	AtCIPK20	At5g45820	AAK61493	MDKNGIVLMRKYELGRLLGQGTFAKVYHARNIKTGESVAIKVIDKQKVAKVGLIDQIKREISVMRLVRHPHVVFLHEVMASKTKIYFAMEYVKGGELFDKVSKGKLKENIARKYFQQLIGAIDYCHSRGVYHRDLKPENLLLDENGDLKISDFGLSALRESKQQDGLLHTTCGTPAYVAPEVIGKKGYDGAKADVWSCGVVLYVLLAGFLPFHEQNLVEMYRKITKGEFKCPNWFPPEVKKLLSRILDPNPNSRIKIEKIMENSWFQKGFKKIETPKSPESHQIDSLISDVHAAFSVKPMSYNAFDLISSLSQGFDLSGLFEKEERSESKFTTKKDAKEIVSKFEEIATSSERFNLTKSDVGVKMEDKREGRKGHLAIDVEIFEVTNSFHMVEFKKSGG…	439
Arabidopsis_thaliana	Calcium Sensors and Their Interacting Protein Kinases: Genomics of the Arabidopsis and Rice CBL-CIPK Signaling Networks	AtCIPK21	At5g57630	AAK59696	MGLFGTKKIGKYEIGRTIGEGNFAKVKLGYDTTNGTYVAVKIIDKALVIQKGLESQVKREIRTMKLLNHPNIVQIHEVIGTKTKICIVMEYVSGGQLSDRLGRQKMKESDARKLFQQLIDAVDYCHNRGVYHRDLKPQNLLLDSKGNLKVSDFGLSAVPKSGDMLSTACGSPCYIAPELIMNKGYSGAAVDVWSCGVILFELLAGYPPFDDHTLPVLYKKILRADYTFPPGFTGEQKRLIFNILDPNPLSRITLAEIIIKDSWFKIGYTPVYHQLSDSIKDNVAEINAATASSNFINAFQIIAMSSDLDLSGLFEENDDKRYKTRIGSKNTAQETIKKIEAAATYVSLSVERIKHFKVKIQPKEIRSRSSYDLLSAEVIEVTPTNCVIEISKSAGELRL…	416
Arabidopsis_thaliana	Calcium Sensors and Their Interacting Protein Kinases: Genomics of the Arabidopsis and Rice CBL-CIPK Signaling Networks	AtCIPK22	At2g38490	AAL47845	MAEDSNSSESIIVNVTGDDNKSALFGKYDLGKLLGSGAFAKVYQAEDLQNGGESVAIKVVQKKRLKDGLTAHVKREISVMRRLRHPHIVLLSEVLATKTKIYFVMELAKGGELFSRVTSNRFTESLSRKYFRQLISAVRYCHARGVFHRDLKPENLLLDENRDLKVSDFGLSAMKEQIHPDGMLHTLCGTPAYVAPELLLKKGYDGSKADIWSCGVVLFLLNAGYLPFRDPNIMGLYRKIHKAQYKLPDWTSSDLRKLLRRLLEPNPELRITVEEILKDPWFNHGVDPSEIIGIQADDYDLEENGKILNAFDLISSASSSNLSGLFGNFVTPDHCDQFVSDESTAVIMRKVEEVAKQLNLRIAKKKERAIKLEGPHGVANVVVKVRRLTNELVMVEMKN…	431
Arabidopsis_thaliana	Calcium Sensors and Their Interacting Protein Kinases: Genomics of the Arabidopsis and Rice CBL-CIPK Signaling Networks	AtCIPK23	At1g30270	AAK61494	MASRTTPSRSTPSRSTPSGSSSGGRTRVGKYELGRTLGEGTFAKVKFARNVENGDNVAIKVIDKEKVLKNKMIAQIKREISTMKLIKHPNVIRMFEVMASKTKIYFVLEFVTGGELFDKISSNGRLKEDEARKYFQQLINAVDYCHSRGVYHRDLKPENLLLDANGALKVSDFGLSALPQQVREDGLLHTTCGTPNYVAPEVINNKGYDGAKADLWSCGVILFVLMAGYLPFEDSNLTSLYKKIFKAEFTCPPWFSASAKKLIKRILDPNPATRITFAEVIENEWFKKGYKAPKFENADVSLDDVDAIFDDSGESKNLVVERREEGLKTPVTMNAFELISTSQGLNLGSLFEKQMGLVKRKTRFTSKSSANEIVTKIEAAAAPMGFDVKTNNYKMKLTG…	482
Arabidopsis_thaliana	Calcium Sensors and Their Interacting Protein Kinases: Genomics of the Arabidopsis and Rice CBL-CIPK Signaling Networks	AtCIPK24	At5g35410	AAK72257	MTKKMRRVGKYEVGRTIGEGTFAKVKFARNTDTGDNVAIKIMAKSTILKNRMVDQIKREISIMKIVRHPNIVRLYEVLASPSKIYIVLEFVTGGELFDRIVHKGRLEESESRKYFQQLVDAVAHCHCKGVYHRDLKPENLLLDTNGNLKVSDFGLSALPQEGVELLRTTCGTPNYVAPEVLSGQGYDGSAADIWSCGVILFVILAGYLPFSETDLPGLYRKINAAEFSCPPWFSAEVKFLIHRILDPNPKTRIQIQGIKKDPWFRLNYVPIRAREEEEVNLDDIRAVFDGIEGSYVAENVERNDEGPLMMNAFEMITLSQGLNLSALFDRRQDFVKRQTRFVSRREPSEIIANIEAVANSMGFKSHTRNFKTRLEGLSSIKAGQLAVVIEIYEVAPSLF…	446
Arabidopsis_thaliana	Calcium Sensors and Their Interacting Protein Kinases: Genomics of the Arabidopsis and Rice CBL-CIPK Signaling Networks	AtCIPK25	At5g25110	AAL41008	MGSKLKLYPLLNHSSVFHPDSRYQSAPTMEEEQQQLRVLFAKYEMGRLLGKGTFGKVYYGKEITTGESVAIKIINKDQVKREGMMEQIKREISIMRLVRHPNIVELKEVMATKTKIFFIMEYVKGGELFSKIVKGKLKEDSARKYFQQLISAVDFCHSRGVSHRDLKPENLLVDENGDLKVSDFGLSALPEQILQDGLLHTQCGTPAYVAPEVLRKKGYDGAKGDIWSCGIILYVLLAGFLPFQDENLMKMYRKIFKSEFEYPPWFSPESKRLISKLLVVDPNKRISIPAIMRTPWFRKNINSPIEFKIDELEIQNVEDETPTTTATTATTTTTPVSPKFFNAFEFISSMSSGFDLSSLFESKRKLRSMFTSRWSASEIMGKLEGIGKEMNMKVKRTKD…	488
Arabidopsis_thaliana	Genome-Wide Identification and Characterization of the GmSnRK2 Family in Soybean	AtSRK2H	AT5G63650	Q9FFP9	MDKYEVVKDLGAGNFGVARLLRHKETKELVAMKYIERGRKIDENVAREIINHRSLRHPNIIRFKEVILTPTHLAIVMEYASGGELFERICNAGRFSEAEARYFFQQLICGVDYCHSLQICHRDLKLENTLLDGSPAPLLKICDFGYSKSSLLHSRPKSTVGTPAYIAPEVLSRREYDGKHADVWSCGVTLYVMLVGGYPFEDPDDPRNFRKTIQRIMAVQYKIPDYVHISQECRHLLSRIFVTNSAKRITLKEIKKHPWYLKNLPKELTEPAQAAYYKRETPSFSLQSVEDIMKIVGEARNPAPSSNAVKGFDDDEEDVEDEVEEEEEEEEEEEEEEEEEEDEYEKHVKEAHSCQEPPKA	360
Arabidopsis_thaliana	Genome-Wide Identification and Characterization of the GmSnRK2 Family in Soybean	AtSRK2J	AT2G23030	O64812	MEKYEMVKDLGFGNFGLARLMRNKQTNELVAVKFIDRGYKIDENVAREIINHRALNHPNIVRFKEVVLTPTHLGIVMEYAAGGELFERISSVGRFSEAEARYFFQQLICGVHYLHALQICHRDLKLENTLLDGSPAPRLKICDFGYSKSSVLHSNPKSTVGTPAYIAPEVFCRSEYDGKSVDVWSCGVALYVMLVGAYPFEDPKDPRNFRKTVQKIMAVNYKIPGYVHISEDCRKLLSRIFVANPLHRSTLKEIKSHAWFLKNLPRELKEPAQAIYYQRNVNLINFSPQRVEEIMKIVGEARTIPNLSRPVESLGSDKKDDDEEEYLDANDEEWYDDYA	339
Arabidopsis_thaliana	Genome-Wide Identification and Characterization of the GmSnRK2 Family in Soybean	AtSRK2A	AT1G10940	P43291	MDKYELVKDIGAGNFGVARLMKVKNSKELVAMKYIERGPKIDENVAREIINHRSLRHPNIIRFKEVVLTPTHLAIAMEYAAGGELFERICSAGRFSEDEARYFFQQLISGVSYCHAMQICHRDLKLENTLLDGSPAPRLKICDFGYSKSSLLHSRPKSTVGTPAYIAPEVLSRREYDGKMADVWSCGVTLYVMLVGAYPFEDQEDPKNFRKTIQKIMAVQYKIPDYVHISQDCKNLLSRIFVANSLKRITIAEIKKHSWFLKNLPRELTETAQAAYFKKENPTFSLQTVEEIMKIVADAKTPPPVSRSIGGFGWGGNGDADGKEEDAEDVEEEEEEVEEEEDDEDEYDKTVKEVHASGEVRIS	363
Arabidopsis_thaliana	Genome-Wide Identification and Characterization of the GmSnRK2 Family in Soybean	AtSRK2B	AT1G60940	Q9C958	MDKYELVKDIGAGNFGVARLMRVKNSKELVAMKYIERGPKIDENVAREIINHRSLRHPNIIRFKEVVLTPTHIAIAMEYAAGGELFERICSAGRFSEDEARYFFQQLISGVSYCHAMQICHRDLKLENTLLDGSPAPRLKICDFGYSKSSLLHSMPKSTVGTPAYIAPEVLSRGEYDGKMADVWSCGVTLYVMLVGAYPFEDQEDPKNFKKTIQRIMAVKYKIPDYVHISQDCKHLLSRIFVTNSNKRITIGDIKKHPWFLKNLPRELTEIAQAAYFRKENPTFSLQSVEEIMKIVEEAKTPARVSRSIGAFGWGGGEDAEGKEEDAEEEVEEVEEEEDEEDEYDKTVKQVHASMGEVRVS	361
Arabidopsis_thaliana	Genome-Wide Identification and Characterization of the GmSnRK2 Family in Soybean	AtSRK2F	AT4G40010	Q9SMQ4	MERYDILRDLGSGNFGVAKLVREKANGEFYAVKYIERGLKIDEHVQREIINHRDLKHPNIIRFKEVFVTPTHLAIVMEYAAGGELFERICNAGRFSEDEGRYYFKQLISGVSYCHAMQICHRDLKLENTLLDGSPSSHLKICDFGYSKSSVLHSQPKSTVGTPAYVAPEVLSRKEYNGKIADVWSCGVTLYVMLVGAYPFEDPEDPRNIRNTIQRILSVHYTIPDYVRISSECKHLLSRIFVADPDKRITVPEIEKHPWFLKGPLVVPPEEEKCDNGVEEEEEEEEKCRQSVEEIVKIIEEARKGVNGTDNNGGLGLIDGSIDLDDIDDADIYDDVDDDEERNGDFVCAL	350
Arabidopsis_thaliana	Genome-Wide Identification and Characterization of the GmSnRK2 Family in Soybean	AtSRK2C	AT1G78290	Q9M9E9	MERYEIVKDIGSGNFGVAKLVRDKFSKELFAVKFIERGQKIDEHVQREIMNHRSLIHPNIIRFKEVLLTATHLALVMEYAAGGELFGRICSAGRFSEDEARFFFQQLISGVNYCHSLQICHRDLKLENTLLDGSEAPRVKICDFGYSKSGVLHSQPKTTVGTPAYIAPEVLSTKEYDGKIADVWSCGVTLYVMLVGAYPFEDPSDPKDFRKTIGRILKAQYAIPDYVRVSDECRHLLSRIFVANPEKRITIEEIKNHSWFLKNLPVEMYEGSLMMNGPSTQTVEEIVWIIEEARKPITVATGLAGAGGSGGSSNGAIGSSSMDLDDLDTDFDDIDTADLLSPL	343
Arabidopsis_thaliana	Genome-Wide Identification and Characterization of the GmSnRK2 Family in Soybean	AtSRK2I	AT5G66880	Q39193	MDRAPVTTGPLDMPIMHDSDRYDFVKDIGSGNFGVARLMRDKLTKELVAVKYIERGDKIDENVQREIINHRSLRHPNIVRFKEVILTPTHLAIIMEYASGGELYERICNAGRFSEDEARFFFQQLLSGVSYCHSMQICHRDLKLENTLLDGSPAPRLKICDFGYSKSSVLHSQPKSTVGTPAYIAPEVLLRQEYDGKIADVWSCGVTLYVMLVGAYPFEDPEEPRDYRKTIQRILSVKYSIPDDIRISPECCHLISRIFVADPATRISIPEIKTHSWFLKNLPADLMNESNTGSQFQEPEQPMQSLDTIMQIISEATIPAVRNRCLDDFMTDNLDLDDDMDDFDSESEIDIDSSGEIVYAL	361
Arabidopsis_thaliana	Genome-Wide Identification and Characterization of the GmSnRK2 Family in Soybean	AtSRK2D	AT3G50500	Q39192	MDPATNSPIMPIDLPIMHDSDRYDFVKDIGSGNFGVARLMTDRVTKELVAVKYIERGEKIDENVQREIINHRSLRHPNIVRFKEVILTPSHLAIVMEYAAGGELYERICNAGRFSEDEARFFFQQLISGVSYCHAMQICHRDLKLENTLLDGSPAPRLKICDFGYSKSSVLHSQPKSTVGTPAYIAPEILLRQEYDGKLADVWSCGVTLYVMLVGAYPFEDPQEPRDYRKTIQRILSVTYSIPEDLHLSPECRHLISRIFVADPATRITIPEITSDKWFLKNLPGDLMDENRMGSQFQEPEQPMQSLDTIMQIISEATIPTVRNRCLDDFMADNLDLDDDMDDFDSESEIDVDSSGEIVYAL	362
Arabidopsis_thaliana	Genome-Wide Identification and Characterization of the GmSnRK2 Family in Soybean	AtSRK2E	AT4G33950	Q940H6	MDRPAVSGPMDLPIMHDSDRYELVKDIGSGNFGVARLMRDKQSNELVAVKYIERGEKIDENVKREIINHRSLRHPNIVRFKEVILTPTHLAIVMEYASGGELFERICNAGRFSEDEARFFFQQLISGVSYCHAMQVCHRDLKLENTLLDGSPAPRLKICDFGYSKSSVLHSQPKSTVGTPAYIAPEVLLKKEYDGKVADVWSCGVTLYVMLVGAYPFEDPEEPKNFRKTIHRILNVQYAIPDYVHISPECRHLISRIFVADPAKRISIPEIRNHEWFLKNLPADLMNDNTMTTQFDESDQPGQSIEEIMQIIAEATVPPAGTQNLNHYLTGSLDIDDDMEEDLESDLDDLDIDSSGEIVYAM	362
Arabidopsis_thaliana	Genome-Wide Identification and Characterization of the GmSnRK2 Family in Soybean	AtSRK2G	AT5G08590	P43292	MDKYDVVKDLGAGNFGVARLLRHKDTKELVAMKYIERGRKIDENVAREIINHRSLKHPNIIRFKEVILTPTHLAIVMEYASGGELFDRICTAGRFSEAEARYFFQQLICGVDYCHSLQICHRDLKLENTLLDGSPAPLLKICDFGYSKSSILHSRPKSTVGTPAYIAPEVLSRREYDGKHADVWSCGVTLYVMLVGAYPFEDPNDPKNFRKTIQRIMAVQYKIPDYVHISQECKHLLSRIFVTNSAKRITLKEIKNHPWYLKNLPKELLESAQAAYYKRDTSFSLQSVEDIMKIVGEARNPAPSTSAVKSSGSGADEEEEEDVEAEVEEEEDDEDEYEKHVKEAQSCQESDKA	353
Oryza_sativa	Genome-Wide Identification and Characterization of the GmSnRK2 Family in Soybean	OsSAPK6	LOC_Os02g34600	Q6ZI44	MEKYELLKDIGSGNFGVARLMRNRETKELVAMKYIPRGLKIDENVAREIINHRSLRHPNIIRFKEVVLTPTHLAIVMEYAAGGELFDRICSAGRFSEDESRYFFQQLICGVSYCHFMQICHRDLKLENTLLDGSPAPRLKICDFGYSKSSLLHSKPKSTVGTPAYIAPEVLSRREYDGKMADVWSCGVTLYVMLVGAYPFEDPDDPKNFRKTIGRIVSIQYKIPEYVHISQDCRQLLSRIFVANPAKRITIREIRNHPWFMKNLPRELTEAAQAKYYKKDNSARTFSDQTVDEIMKIVQEAKTPPPSSTPVAGFGWTEEEEQEDGKNPDDDEGDRDEEEGEEGDSEDEYTKQVKQAHASCDLQKS	365
Oryza_sativa	Genome-Wide Identification and Characterization of the GmSnRK2 Family in Soybean	OsSAPK4	LOC_Os01g64970	F6M7C8	MEKYEAVRDIGSGNFGVARLMRNRETRELVAVKCIERGHRIDENVYREIINHRSLRHPNIIRFKEVILTPTHLMIVMEFAAGGELFDRICDRGRFSEDEARYFFQQLICGVSYCHHMQICHRDLKLENVLLDGSPAPRLKICDFGYSKSSVLHSRPKSAVGTPAYIAPEVLSRREYDGKLADVWSCGVTLYVMLVGAYPFEDQDDPKNIRKTIQRIMSVQYKIPDYVHISAECKQLIARIFVNNPLRRITMKEIKSHPWFLKNLPRELTETAQAMYYRRDNSVPSFSDQTSEEIMKIVQEARTMPKSSRTGYWSDAGSDEEEKEEEERPEENEEEEEDEYDKRVKEVHASGELRMSSLRI	360
Oryza_sativa	Genome-Wide Identification and Characterization of the GmSnRK2 Family in Soybean	OsSAPK5	LOC_Os04g59450	Q7XKA8	MEKYEPVREIGAGNFGVAKLMRNKETRELVAMKFIERGNRIDENVFREIVNHRSLRHPNIIRFKEVVVTGRHLAIVMEYAAGGELFERICEAGRFHEDEARYFFQQLVCGVSYCHAMQICHRDLKLENTLLDGSPAPRLKICDFGYSKSSLLHSRPKSTVGTPAYIAPEVLSRREYDGKLADVWSCGVTLYVMLVGAYPFEDPKDPKNFRKTISRIMSVQYKIPEYVHVSQPCRHLLSRIFVANPYKRISMGEIKSHPWFLKNLPRELKEEAQAVYYNRRGADHAASSASSAAAAAAFSPQSVEDIMRIVQEAQTVPKPDKPVSGYGWGTDDDDDDQQPAEEEDEEDDYDRTVREVHASVDLDMSNLQIS	370
Oryza_sativa	Genome-Wide Identification and Characterization of the GmSnRK2 Family in Soybean	OsSAPK2	LOC_Os07g42940	Q0D4J7	MERYEVIKDIGSGNFGVAKLVRDVRTKELFAVKFIERGQKIDENVQREIMNHRSLRHPNIVRFKEVVLTPTHLAIVMEYAAGGELFERICSAGRFSEDEARFFFQQLISGVSYCHSMQICHRDLKLENTLLDGSIAPRLKICDFGYSKSSLLHSQPKSTVGTPAYIAPEVLARKEYDGKVADVWSCGVTLYVMLVGAYPFEDPDEPRNFRKTITRILSVQYMVPDYVRVSMECRHLLSRIFVANPEQRITIPEIKNHPWFLKNLPIEMTDEYQMSVQMNDINTPSQGLEEIMAIIQEARKPGDGSKFSGQIPGLGSMELDDVDTDDIDVEDSGDFVCAL	339
Oryza_sativa	Genome-Wide Identification and Characterization of the GmSnRK2 Family in Soybean	OsSAPK3	LOC_Os10g41490	P0C5D6	MEERYEALKELGAGNFGVARLVRDKRSKELVAVKYIERGKKIDENVQREIINHRSLRHPNIIRFKEVCLTPTHLAIVMEYAAGGELFEQICTAGRFSEDEARYFFQQLISGVSYCHSLEICHRDLKLENTLLDGSPTPRVKICDFGYSKSALLHSKPKSTVGTPAYIAPEVLSRKEYDGKVADVWSCGVTLYVMLVGSYPFEDPGDPRNFRKTISRILGVQYSIPDYVRVSSDCRRLLSQIFVADPSKRITIPEIKKHTWFLKNLPKEISEREKADYKDTDAAPPTQAVEEIMRIIQEAKVPGDMAAADPALLAELAELKSDDEEEAADEYDTY	334
Oryza_sativa	Genome-Wide Identification and Characterization of the GmSnRK2 Family in Soybean	OsSAPK1	LOC_Os03g27280	Q75LR7	MERYEVMRDIGSGNFGVAKLVRDVATNHLFAVKFIERGLKIDEHVQREIMNHRSLKHPNIIRFKEVVLTPTHLAIVMEYAAGGELFERICNAGRFSEDEARFFFQQLISGVSYCHSMQVCHRDLKLENTLLDGSVTPRLKICDFGYSKSSVLHSQPKSTVGTPAYIAPEVLSRKEYDGKVADVWSCGVTLYVMLVGAYPFEDPDDPRNFRKTITRILSVQYSIPDYVRVSADCRHLLSRIFVGNPEQRITIPEIKNHPWFLKNLPIEMTDEYQRSMQLADMNTPSQSLEEVMAIIQEARKPGDAMKLAGAGQVACLGSMDLDDIDDIDDIDIENSGDFVCAL	342
Oryza_sativa	Genome-Wide Identification and Characterization of the GmSnRK2 Family in Soybean	OsSAPK8	LOC_Os03g55600	F6M7D2	MAAAGAGAGAPDRAALTVGPGMDMPIMHDSDRYELVRDIGSGNFGVARLMRDRRTMELVAVKYIERGEKIDDNVQREIINHRSLKHPNIIRFKEVILTPTHLAIVMEYASGGELFERICKNVRFSEDEARYFFQQLISGVSYCHSMQVCHRDLKLENTLLDGSPAPRLKICDFGYSKSSVLHSQPKSTVGTPAYIAPEVLLKKEYDGKTADVWSCGVTLYVMVVGAYPFEDPEEPKNFRKTIQRILNVQYSIPENVDISPECRHLISRIFVGDPSLRITIPEIRSHGWFLKNLPADLMDDDSMSSQYEEPDQPMQTMDQIMQILTEATIPPACSRINHILTDGLDLDDDMDDLDSDSDIDVDSSGEIVYAM	371
Oryza_sativa	Genome-Wide Identification and Characterization of the GmSnRK2 Family in Soybean	OsSAPK10	LOC_Os03g41460	Q75H77	MDRAALTVGPGMDMPIMHDGDRYELVRDIGSGNFGVARLMRSRADGQLVAVKYIERGDKIDENVQREIINHRSLRHPNIIRFKEVILTPTHLAIVMEYASGGELFERICNAGRFSEDEARFFFQQLISGVSYCHSMQVCHRDLKLENTLLDGSTAPRLKICDFGYSKSSVLHSQPKSTVGTPAYIAPEVLLKKEYDGKIADVWSCGVTLYVMLVGAYPFEDPDEPKNFRKTIQRILGVQYSIPDYVHISPECRDLIARIFVANPATRISIPEIRNHPWFLKNLPADLMDDSKMSSQYEEPEQPMQSMDEIMQILAEATIPAAGSGGINQFLNDGLDLDDDMEDLDSDPDLDVESSGEIVYAM	362
Oryza_sativa	Genome-Wide Identification and Characterization of the GmSnRK2 Family in Soybean	OsSAPK9	LOC_Os12g39630	Q75V57	MERAAAGPLGMEMPIMHDGDRYELVKEIGSGNFGVARLMRNRASGDLVAVKYIDRGEKIDENVQREIINHRSLRHPNIIRFKEVILTPTHLAIVMEYASGGELFERICSAGRFSEDEARFFFQQLISGVSYCHSMQVCHRDLKLENTLLDGSTAPRLKICDFGYSKSSVLHSQPKSTVGTPAYIAPEVLLKKEYDGKIADVWSCGVTLYVMLVGAYPFEDPEDPKNFRKTIQKILGVQYSIPDYVHISPECRDLITRIFVGNPASRITMPEIKNHPWFMKNIPADLMDDGMVSNQYEEPDQPMQNMNEIMQILAEATIPAAGTSGINQFLTDSLDLDDDMEDMDSDLDLDIESSGEIVYAM	361
Oryza_sativa	Genome-Wide Identification and Characterization of the GmSnRK2 Family in Soybean	OsSAPK7	LOC_Os04g35240	Q7XQP4	MERYELLKDIGAGNFGVARLMRNKETKELVAMKYIPRGLKIDENVAREIINHRSLRHPNIIRFKEVVVTPTHLAIVMEYAAGGELFDRICNAGRFSEDEARYFFQQLICGVSYCHFMQICHRDLKLENTLLDGSPAPRLKICDFGYSKSSLLHSKPKSTVGTPAYIAPEVLSRREYDGKTADVWSCGVTLYVMLVGAYPFEDPDDPKNFRKTIGRIMSIQYKIPEYVHVSQDCRQLLSRIFVANPAKRITIREIRNHPWFLKNLPRELTEAAQAMYYKKDNSAPTYSVQSVEEIMKIVEEARTPPRSSTPVAGFGWQEEDEQEDNSKKPEEEQEEEEDAEDEYDKQVKQVHASGEFQLS	359
Oryza_sativa	Comprehensive Analysis of the CDPK-SnRK Superfamily Genes in Chinese Cabbage and Its Evolutionary Implications in Plants	--	LOC_Os05g45420	LOC_Os05g45420.3	MEGAGRDGNPLGGYRIGKTLGIGSFGKVKIAEHILTGHKVAIKILNRRKIKSMEMEEKVKREIKILRLFMHPHIIRLYEVIDTPADIYVVMEYVKSGELFDYIVEKGRLQEEEARRFFQQIISGVEYCHRNMVVHRDLKPENLLLDSKCNVKIADFGLSNVMRDGHFLKTSCGSPNYAAPEVISGKLYAGPEVDVWSCGVILYALLCGTLPFDDENIPNLFKKIKGGIYTLPSHLSPLARDLIPRMLVVDPMKRITIREIREHQWFTVGLPRYLAVPPPDTAQQVKKLDDETLNDVINMGFDKNQLIESLHKRLQNEATVAYYLLLDNRLRTTSGYLGAEFHESMESSLAQVTPAETPNSATDHRQHGHMESPGFGLRHHFAADRKWALGLQSRAHPRE…	505
Oryza_sativa	Comprehensive Analysis of the CDPK-SnRK Superfamily Genes in Chinese Cabbage and Its Evolutionary Implications in Plants	--	LOC_Os05g45420	LOC_Os05g45420.2	MEGAGRDGNPLGGYRIGKTLGIGSFGKVKIAEHILTGHKVAIKILNRRKIKSMEMEEKVKREIKILRLFMHPHIIRLYEVIDTPADIYVVMEYVKSGELFDYIVEKGRLQEEEARRFFQQIISGVEYCHRNMVVHRDLKPENLLLDSKCNVKIADFGLSNVMRDGHFLKTSCGSPNYAAPEVISGKLYAGPEVDVWSCGVILYALLCGTLPFDDENIPNLFKKIKGGIYTLPSHLSPLARDLIPRMLVVDPMKRITIREIREHQWFTVGLPRYLAVPPPDTAQQVKKLDDETLNDVINMGFDKNQLIESLHKRLQNEATVAYYLLLDNRLRTTSGYLGAEFHESMESSLAQVTPAETPNSATDHRQHGHMESPGFGLRHHFAADRKWALGLQSRAHPRE…	505
Oryza_sativa	Comprehensive Analysis of the CDPK-SnRK Superfamily Genes in Chinese Cabbage and Its Evolutionary Implications in Plants	--	LOC_Os05g45420	LOC_Os05g45420.1	MEGAGRDGNPLGGYRIGKTLGIGSFGKVKIAEHILTGHKVAIKILNRRKIKSMEMEEKVKREIKILRLFMHPHIIRLYEVIDTPADIYVVMEYVKSGELFDYIVEKGRLQEEEARRFFQQIISGVEYCHRNMVVHRDLKPENLLLDSKCNVKIADFGLSNVMRDGHFLKTSCGSPNYAAPEVISGKLYAGPEVDVWSCGVILYALLCGTLPFDDENIPNLFKKIKGGIYTLPSHLSPLARDLIPRMLVVDPMKRITIREIREHQWFTVGLPRYLAVPPPDTAQQVKKLDDETLNDVINMGFDKNQLIESLHKRLQNEATVAYYLLLDNRLRTTSGYLGAEFHESMESSLAQVTPAETPNSATDHRQHGHMESPGFGLRHHFAADRKWALGLQSRAHPRE…	505
Oryza_sativa	Comprehensive Analysis of the CDPK-SnRK Superfamily Genes in Chinese Cabbage and Its Evolutionary Implications in Plants	--	LOC_Os03g17980	LOC_Os03g17980.2	MDGNAKGGGHSEALKNYNLGRTLGIGSFGKVKIAEHKLTGHRVAIKILNRRQMRNMEMEEKAKREIKILRLFIHPHIIRLYEVIYTPTDIYVVMEYCKFGELFDYIVEKGRLQEDEARRIFQQIISGVEYCHRNMVVHRDLKPENLLLDSKYNVKLADFGLSNVMHDGHFLKTSCGSPNYAAPEVISGKLYAGPEVDVWSCGVILYALLCGTLPFDDENIPNLFKKIKGGIYTLPSHLSALARDLIPRMLVVDPMKRITIREIREHQWFQIRLPRYLAVPPPDTAQQAKMIDEDTLQDVVNLGYGKDHVCESLRNRLQNEATVAYYLLLDNRFRATSGYLGADYQESLERNFNRFASSESASSNTRHYLPGSSDPHASGLRPHYPVERKWALGLQSRAQ…	508
Oryza_sativa	Comprehensive Analysis of the CDPK-SnRK Superfamily Genes in Chinese Cabbage and Its Evolutionary Implications in Plants	--	LOC_Os08g37800	LOC_Os08g37800.1	MEGNARGGGHSEALKNYNLGRTLGIGSFGKVKIAEHKLTGHRVAIKILNRRQMRNMEMEEKAKREIKILRLFIHPHIIRLYEVIYTPTDIYVVMEYCKFGELFDYIVEKGRLQEDEARRIFQQIISGVEYCHRNMVVHRDLKPENLLLDSKYNVKLADFGLSNVMHDGHFLKTSCGSPNYAAPEVISGKLYAGPEVDVWSCGVILYALLCGTLPFDDENIPNLFKKIKGGIYTLPSHLSALARDLIPRMLVVDPMKRITIREIREHQWFQIRLPRYLAVPPPDTAQQAKMIDEDTLQDVVNLGYEKDHVCESLRNRLQNEATVAYYLLLDNRFRATSGYLGADYQESLERNLNRFASSESASSNTRHYLPGSSDPHASGLRPHYPVERKWALGLQSRAQ…	509
Oryza_sativa	Comprehensive Analysis of the CDPK-SnRK Superfamily Genes in Chinese Cabbage and Its Evolutionary Implications in Plants	--	LOC_Os03g17980	LOC_Os03g17980.1	MLTRTITYCMVSVTHRIHHPSIMNKLFSTAWILRHVLRWFKVKMDGNAKGGGHSEALKNYNLGRTLGIGSFGKVKIAEHKLTGHRVAIKILNRRQMRNMEMEEKAKREIKILRLFIHPHIIRLYEVIYTPTDIYVVMEYCKFGELFDYIVEKGRLQEDEARRIFQQIISGVEYCHRNMVVHRDLKPENLLLDSKYNVKLADFGLSNVMHDGHFLKTSCGSPNYAAPEVISGKLYAGPEVDVWSCGVILYALLCGTLPFDDENIPNLFKKIKGGIYTLPSHLSALARDLIPRMLVVDPMKRITIREIREHQWFQIRLPRYLAVPPPDTAQQAKMIDEDTLQDVVNLGYGKDHVCESLRNRLQNEATVAYYLLLDNRFRATSGYLGADYQESLERNFNRFA…	548
Oryza_sativa	Comprehensive Analysis of the CDPK-SnRK Superfamily Genes in Chinese Cabbage and Its Evolutionary Implications in Plants	--	LOC_Os02g34600	LOC_Os02g34600.2	MEKYELLKDIGSGNFGVARLMRNRETKELVAMKYIPRGLKIDENVAREIINHRSLRHPNIIRFKEVVLTPTHLAIVMEYAAGGELFDRICSAGRFSEDESRYFFQQLICGVSYCHFMQICHRDLKLENTLLDGSPAPRLKICDFGYSKSSLLHSKPKSTVGTPAYIAPEVLSRREYDGKMADVWSCGVTLYVMLVGAYPFEDPDDPKNFRKTIGVIIHPLQPL	223
Oryza_sativa	Comprehensive Analysis of the CDPK-SnRK Superfamily Genes in Chinese Cabbage and Its Evolutionary Implications in Plants	--	LOC_Os04g59450	LOC_Os04g59450.2	MEKYEPVREIGAGNFGVAKLMRNKETRELVAMKFIERGNRIDENVFREIVNHRSLRHPNIIRFKEVVVTGRHLAIVMEYAAGGELFERICEAGRFHEDEARYFFQQLVCGVSYCHAMQICHRDLKLENTLLDGSPAPRLKICDFGYSKSSLLHSRPKSTVGTPAYIAPEVLSRREYDGKLADVWSCGVTLYVMLVGAYPFEDPKDPKNFRKTISVRSLRLMLS	223
Oryza_sativa	Comprehensive Analysis of the CDPK-SnRK Superfamily Genes in Chinese Cabbage and Its Evolutionary Implications in Plants	--	LOC_Os07g42940	LOC_Os07g42940.6	MERYEVIKDIGSGNFGVAKLVRDVRTKELFAVKFIERGQKIDENVQREIMNHRSLRHPNIVRFKEVVLTPTHLAIVMEYAAGGELFERICSAGRFSEDEARFFFQQLISGVSYCHSMQICHRDLKLENTLLDGSIAPRLKICDFGYSKSSLLHSQPKSTVGTPAYIAPEVLARKEYDGKVADVWSCGVTLYVMLVGAYPFEDPDEPRNFRKTITVSYPTTIYTYEIPHSILLTSAHAAS	239
Oryza_sativa	Comprehensive Analysis of the CDPK-SnRK Superfamily Genes in Chinese Cabbage and Its Evolutionary Implications in Plants	--	LOC_Os07g42940	LOC_Os07g42940.5	MERYEVIKDIGSGNFGVAKLVRDVRTKELFAVKFIERGQKIDENVQREIMNHRSLRHPNIVRFKEVVLTPTHLAIVMEYAAGGELFERICSAGRFSEDEARFFFQQLISGVSYCHSMQICHRDLKLENTLLDGSIAPRLKICDFGYSKSSLLHSQPKSTVGTPAYIAPEVLARKEYDGKVADVWSCGVTLYVMLVGAYPFEDPDEPRNFRKTITVSYPTTIYTYEIPHSILLTSAHAAS	239
Oryza_sativa	Comprehensive Analysis of the CDPK-SnRK Superfamily Genes in Chinese Cabbage and Its Evolutionary Implications in Plants	--	LOC_Os07g42940	LOC_Os07g42940.7	MEYAAGGELFERICSAGRFSEDEARFFFQQLISGVSYCHSMQICHRDLKLENTLLDGSIAPRLKICDFGYSKSSLLHSQPKSTVGTPAYIAPEVLARKEYDGKVADVWSCGVTLYVMLVGAYPFEDPDEPRNFRKTITRILSVQYMVPDYVRVSMECRHLLSRIFVANPEQVIRLSNQLFL	181
Oryza_sativa	Comprehensive Analysis of the CDPK-SnRK Superfamily Genes in Chinese Cabbage and Its Evolutionary Implications in Plants	--	LOC_Os04g35240	LOC_Os04g35240.1	MERYELLKDIGAGNFGVARLMRNKETKELVAMKYIPRGLKIDENVAREIINHRSLRHPNIIRFKEVVVTPTHLAIVMEYAAGGELFDRICNAGRFSEDEARYFFQQLICGVSYCHFMQICHRDLKLENTLLDGSPAPRLKICDFGYSKSSLLHSKPKSTVGTPAYIAPEVLSRREYDGKTADVWSCGVTLYVMLVGAYPFEDPDDPKNFRKTIGRIMSIQYKIPEYVHVSQDCRQLLSRIFVANPAKRITIREIRNHPWFLKNLPRELTEAAQAMYYKKDNSAPTYSVQSVEEIMKIVEEARTPPRSSTPVAGFGWQEEDEQEDNSKKPEEEQEEEEDAEDEYDKQVKQVHASGEFQLS	359
Oryza_sativa	Comprehensive Analysis of the CDPK-SnRK Superfamily Genes in Chinese Cabbage and Its Evolutionary Implications in Plants	--	LOC_Os02g34600	LOC_Os02g34600.1	MEKYELLKDIGSGNFGVARLMRNRETKELVAMKYIPRGLKIDENVAREIINHRSLRHPNIIRFKEVVLTPTHLAIVMEYAAGGELFDRICSAGRFSEDESRYFFQQLICGVSYCHFMQICHRDLKLENTLLDGSPAPRLKICDFGYSKSSLLHSKPKSTVGTPAYIAPEVLSRREYDGKMADVWSCGVTLYVMLVGAYPFEDPDDPKNFRKTIGRIVSIQYKIPEYVHISQDCRQLLSRIFVANPAKRITIREIRNHPWFMKNLPRELTEAAQAKYYKKDNSARTFSDQTVDEIMKIVQEAKTPPPSSTPVAGFGWTEEEEQEDGKNPDDDEGDRDEEEGEEGDSEDEYTKQVKQAHASCDLQKS	365
Oryza_sativa	Comprehensive Analysis of the CDPK-SnRK Superfamily Genes in Chinese Cabbage and Its Evolutionary Implications in Plants	--	LOC_Os07g42940	LOC_Os07g42940.9	MERYEVIKDIGSGNFGVAKLVRDVRTKELFAVKFIERGQKIDENVQREIMNHRSLRHPNIVRFKEVVLTPTHLAIVMEYAAGGELFERICSAGRFSEDEARFFFQQLISGVSYCHSMQICHRDLKLENTLLDGSIAPRLKICDFGYSKSSLLHSQPKSTVGTPAYIAPEVLARKEYDGKVADVWSCGVTLYVMLVGAYPFEDPDEPRNFRKTITTSSVPDFRGKPRATNYHS	232
Oryza_sativa	Comprehensive Analysis of the CDPK-SnRK Superfamily Genes in Chinese Cabbage and Its Evolutionary Implications in Plants	--	LOC_Os01g64970	LOC_Os01g64970.1	MEKYEAVRDIGSGNFGVARLMRNRETRELVAVKCIERGHRIDENVYREIINHRSLRHPNIIRFKEVILTPTHLMIVMEFAAGGELFDRICDRGRFSEDEARYFFQQLICGVSYCHHMQICHRDLKLENVLLDGSPAPRLKICDFGYSKSSVLHSRPKSAVGTPAYIAPEVLSRREYDGKLADVWSCGVTLYVMLVGAYPFEDQDDPKNIRKTIQRIMSVQYKIPDYVHISAECKQLIARIFVNNPLRRITMKEIKSHPWFLKNLPRELTETAQAMYYRRDNSVPSFSDQTSEEIMKIVQEARTMPKSSRTGYWSDAGSDEEEKEEEERPEENEEEEEDEYDKRVKEVHASGELRMSSLRI	360
Oryza_sativa	Comprehensive Analysis of the CDPK-SnRK Superfamily Genes in Chinese Cabbage and Its Evolutionary Implications in Plants	--	LOC_Os07g42940	LOC_Os07g42940.4	MEYAAGGELFERICSAGRFSEDEARFFFQQLISGVSYCHSMQICHRDLKLENTLLDGSIAPRLKICDFGYSKSSLLHSQPKSTVGTPAYIAPEVLARKEYDGKVADVWSCGVTLYVMLVGAYPFEDPDEPRNFRKTITRILSVQYMVPDYVRVSMECRHLLSRIFVANPEQRITIPEIKNHPWFLKNLPIEMTDEYQMSVQMNDINTPSQGLEEIMAIIQEARKPGDGSKFSGQIPGLGSMELDDVDTDDIDVEDSGDFVCAL	263
Oryza_sativa	Comprehensive Analysis of the CDPK-SnRK Superfamily Genes in Chinese Cabbage and Its Evolutionary Implications in Plants	--	LOC_Os07g42940	LOC_Os07g42940.3	MEYAAGGELFERICSAGRFSEDEARFFFQQLISGVSYCHSMQICHRDLKLENTLLDGSIAPRLKICDFGYSKSSLLHSQPKSTVGTPAYIAPEVLARKEYDGKVADVWSCGVTLYVMLVGAYPFEDPDEPRNFRKTITRILSVQYMVPDYVRVSMECRHLLSRIFVANPEQRITIPEIKNHPWFLKNLPIEMTDEYQMSVQMNDINTPSQGLEEIMAIIQEARKPGDGSKFSGQIPGLGSMELDDVDTDDIDVEDSGDFVCAL	263
Oryza_sativa	Comprehensive Analysis of the CDPK-SnRK Superfamily Genes in Chinese Cabbage and Its Evolutionary Implications in Plants	--	LOC_Os07g42940	LOC_Os07g42940.2	MEYAAGGELFERICSAGRFSEDEARFFFQQLISGVSYCHSMQICHRDLKLENTLLDGSIAPRLKICDFGYSKSSLLHSQPKSTVGTPAYIAPEVLARKEYDGKVADVWSCGVTLYVMLVGAYPFEDPDEPRNFRKTITRILSVQYMVPDYVRVSMECRHLLSRIFVANPEQRITIPEIKNHPWFLKNLPIEMTDEYQMSVQMNDINTPSQGLEEIMAIIQEARKPGDGSKFSGQIPGLGSMELDDVDTDDIDVEDSGDFVCAL	263
Oryza_sativa	Comprehensive Analysis of the CDPK-SnRK Superfamily Genes in Chinese Cabbage and Its Evolutionary Implications in Plants	--	LOC_Os07g42940	LOC_Os07g42940.1	MERYEVIKDIGSGNFGVAKLVRDVRTKELFAVKFIERGQKIDENVQREIMNHRSLRHPNIVRFKEVVLTPTHLAIVMEYAAGGELFERICSAGRFSEDEARFFFQQLISGVSYCHSMQICHRDLKLENTLLDGSIAPRLKICDFGYSKSSLLHSQPKSTVGTPAYIAPEVLARKEYDGKVADVWSCGVTLYVMLVGAYPFEDPDEPRNFRKTITRILSVQYMVPDYVRVSMECRHLLSRIFVANPEQRITIPEIKNHPWFLKNLPIEMTDEYQMSVQMNDINTPSQGLEEIMAIIQEARKPGDGSKFSGQIPGLGSMELDDVDTDDIDVEDSGDFVCAL	339
Oryza_sativa	Comprehensive Analysis of the CDPK-SnRK Superfamily Genes in Chinese Cabbage and Its Evolutionary Implications in Plants	--	LOC_Os07g42940	LOC_Os07g42940.8	MERYEVIKDIGSGNFGVAKLVRDVRTKELFAVKFIERGQKIDENVQREIMNHRSLRHPNIVRFKEVVLTPTHLAIVMEYAAGGELFERICSAGRFSEDEARFFFQQLISGVSYCHSMVHNNLKSNCC	127
Oryza_sativa	Comprehensive Analysis of the CDPK-SnRK Superfamily Genes in Chinese Cabbage and Its Evolutionary Implications in Plants	--	LOC_Os04g59450	LOC_Os04g59450.1	MEKYEPVREIGAGNFGVAKLMRNKETRELVAMKFIERGNRIDENVFREIVNHRSLRHPNIIRFKEVVVTGRHLAIVMEYAAGGELFERICEAGRFHEDEARYFFQQLVCGVSYCHAMQICHRDLKLENTLLDGSPAPRLKICDFGYSKSSLLHSRPKSTVGTPAYIAPEVLSRREYDGKLADVWSCGVTLYVMLVGAYPFEDPKDPKNFRKTISRIMSVQYKIPEYVHVSQPCRHLLSRIFVANPYKRISMGEIKSHPWFLKNLPRELKEEAQAVYYNRRGADHAASSASSAAAAAAFSPQSVEDIMRIVQEAQTVPKPDKPVSGYGWGTDDDDDDQQPAEEEDEEDDYDRTVREVHASVDLDMSNLQIS	370
Oryza_sativa	Comprehensive Analysis of the CDPK-SnRK Superfamily Genes in Chinese Cabbage and Its Evolutionary Implications in Plants	--	LOC_Os05g35770	LOC_Os05g35770.1	MDTYEEVRSIGSGNFGVTRLMCNRDTGELVAVKTIPRGNHRINKSAYREIINHRSLRHPNIIQFIEAILTHTHLAIVMEYASGGELFDRIVDLERFSEDEARYFFQQLIWGVSYCHHMKICHRDLKLENVLLDGSAAPRLKICDFGYSKSSMLHSRPKSAVGTPAYIAPEILNLQEYDGKQKPGTGSTS	189
Oryza_sativa	Comprehensive Analysis of the CDPK-SnRK Superfamily Genes in Chinese Cabbage and Its Evolutionary Implications in Plants	--	LOC_Os12g39630	LOC_Os12g39630.1	MERAAAGPLGMEMPIMHDGDRYELVKEIGSGNFGVARLMRNRASGDLVAVKYIDRGEKIDENVQREIINHRSLRHPNIIRFKEVILTPTHLAIVMEYASGGELFERICSAGRFSEDEARFFFQQLISGVSYCHSMQVCHRDLKLENTLLDGSTAPRLKICDFGYSKSSVLHSQPKSTVGTPAYIAPEVLLKKEYDGKIADVWSCGVTLYVMLVGAYPFEDPEDPKNFRKTIQKILGVQYSIPDYVHISPECRDLITRIFVGNPASRITMPEIKNHPWFMKNIPADLMDDGMVSNQYEEPDQPMQNMNEIMQILAEATIPAAGTSGINQFLTDSLDLDDDMEDMDSDLDLDIESSGEIVYAM	361
Oryza_sativa	Comprehensive Analysis of the CDPK-SnRK Superfamily Genes in Chinese Cabbage and Its Evolutionary Implications in Plants	--	LOC_Os03g41460	LOC_Os03g41460.1	MDRAALTVGPGMDMPIMHDGDRYELVRDIGSGNFGVARLMRSRADGQLVAVKYIERGDKIDENVQREIINHRSLRHPNIIRFKEVILTPTHLAIVMEYASGGELFERICNAGRFSEDEARFFFQQLISGVSYCHSMQVCHRDLKLENTLLDGSTAPRLKICDFGYSKSSVLHSQPKSTVGTPAYIAPEVLLKKEYDGKIADVWSCGVTLYVMLVGAYPFEDPDEPKNFRKTIQRILGVQYSIPDYVHISPECRDLIARIFVANPATRISIPEIRNHPWFLKNLPADLMDDSKMSSQYEEPEQPMQSMDEIMQILAEATIPAAGSGGINQFLNDGLDLDDDMEDLDSDPDLDVESSGEIVYAM	362
Oryza_sativa	Comprehensive Analysis of the CDPK-SnRK Superfamily Genes in Chinese Cabbage and Its Evolutionary Implications in Plants	--	LOC_Os03g27280	LOC_Os03g27280.1	MERYEVMRDIGSGNFGVAKLVRDVATNHLFAVKFIERGLKIDEHVQREIMNHRSLKHPNIIRFKEVVLTPTHLAIVMEYAAGGELFERICNAGRFSEDEARFFFQQLISGVSYCHSMQVCHRDLKLENTLLDGSVTPRLKICDFGYSKSSVLHSQPKSTVGTPAYIAPEVLSRKEYDGKVADVWSCGVTLYVMLVGAYPFEDPDDPRNFRKTITRILSVQYSIPDYVRVSADCRHLLSRIFVGNPEQRITIPEIKNHPWFLKNLPIEMTDEYQRSMQLADMNTPSQSLEEVMAIIQEARKPGDAMKLAGAGQVACLGSMDLDDIDDIDDIDIENSGDFVCAL	342
Oryza_sativa	Comprehensive Analysis of the CDPK-SnRK Superfamily Genes in Chinese Cabbage and Its Evolutionary Implications in Plants	--	LOC_Os03g55600	LOC_Os03g55600.1	MAAAGAGAGAPDRAALTVGPGMDMPIMHDSDRYELVRDIGSGNFGVARLMRDRRTMELVAVKYIERGEKIDDNVQREIINHRSLKHPNIIRFKEVILTPTHLAIVMEYASGGELFERICKNVRFSEDEARYFFQQLISGVSYCHSMQVCHRDLKLENTLLDGSPAPRLKICDFGYSKSSVLHSQPKSTVGTPAYIAPEVLLKKEYDGKTADVWSCGVTLYVMVVGAYPFEDPEEPKNFRKTIQRILNVQYSIPENVDISPECRHLISRIFVGDPSLRITIPEIRSHGWFLKNLPADLMDDDSMSSQYEEPDQPMQTMDQIMQILTEATIPPACSRINHILTDGLDLDDDMDDLDSDSDIDVDSSGEIVYAM	371
Oryza_sativa	Comprehensive Analysis of the CDPK-SnRK Superfamily Genes in Chinese Cabbage and Its Evolutionary Implications in Plants	--	LOC_Os10g41490	LOC_Os10g41490.1	MEERYEALKELGAGNFGVARLVRDKRSKELVAVKYIERGKKIDENVQREIINHRSLRHPNIIRFKEVCLTPTHLAIVMEYAAGGELFEQICTAGRFSEDEARYFFQQLISGVSYCHSLEICHRDLKLENTLLDGSPTPRVKICDFGYSKSALLHSKPKSTVGTPAYIAPEVLSRKEYDGKVADVWSCGVTLYVMLVGSYPFEDPGDPRNFRKTISRILGVQYSIPDYVRVSSDCRRLLSQIFVADPSKRITIPEIKKHTWFLKNLPKEISEREKADYKDTDAAPPTQAVEEIMRIIQEAKVPGDMAAADPALLAELAELKSDDEEEAADEYDTY	334
Oryza_sativa	Comprehensive Analysis of the CDPK-SnRK Superfamily Genes in Chinese Cabbage and Its Evolutionary Implications in Plants	--	LOC_Os10g41490	LOC_Os10g41490.3	MVGLLCVQIDENVQREIINHRSLRHPNIIRFKEVCLTPTHLAIVMEYAAGGELFEQICTAGRFSEDEARYFFQQLISGVSYCHSLEICHRDLKLENTLLDGSPTPRVKICDFGYSKSALLHSKPKSTVGTPAYIAPEVLSRKEYDGKVADVWSCGVTLYVMLVGSYPFEDPGDPRNFRKTISRILGVQYSIPDYVRVSSDCRRLLSQIFVADPSKRITIPEIKKHTWFLKNLPKEISEREKADYKDTDAAPPTQAVEEIMRIIQEAKVPGDMAAADPALLAELAELKSDDEEEAADEYDTY	301
Oryza_sativa	Comprehensive Analysis of the CDPK-SnRK Superfamily Genes in Chinese Cabbage and Its Evolutionary Implications in Plants	--	LOC_Os10g41490	LOC_Os10g41490.2	MEERYEALKELGAGNFGVARLVRDKRSKELVAVKYIERGKKIDENVQREIINHRSLRHPNIIRFKEVCLTPTHLAIVMEYAAGGELFEQICTAGRFSEDEARYFFQQLISGVSYCHSLEICHRDLKLENTLLDGSPTPRVKICDFGYSKSALLHSKPKSTVGTPAYIAPEVLSRKEYDGKANVWSCGVTLYVMLVGSYPFEDPGDPRNFRKTISRILGVQYSIPDYVRVSSDCRRLLSQIFVADPSKRITIPEIKKHTWFLKNLPKEISEREKADYKDTDAAPPTQAVEEIMRIIQEAKVPGDMAAADPALLAELAELKSDDEEEAADEYDTY	333
Oryza_sativa	Comprehensive Analysis of the CDPK-SnRK Superfamily Genes in Chinese Cabbage and Its Evolutionary Implications in Plants	--	LOC_Os04g59450	LOC_Os04g59450.3	MEKYEPVREIGAGNFGVAKLMRNKETRELVAMKFIERGNRDPKDPKNFRKTISRIMSVQYKIPEYVHVSQPCRHLLSRIFVANPYKRISMGEIKSHPWFLKNLPRELKEEAQAVYYNRRGADHAASSASSAAAAAAFSPQSVEDIMRIVQEAQTVPKPDKPVSGYGWGTDDDDDDQQPAEEEDEEDDYDRTVREVHASVDLDMSNLQIS	209
Oryza_sativa	Comprehensive Analysis of the CDPK-SnRK Superfamily Genes in Chinese Cabbage and Its Evolutionary Implications in Plants	--	LOC_Os12g03810	LOC_Os12g03810.3	MSTTKVKRRVGKYELGRTIGEGTFAKVKFARDTETGDPVAIKILDKEKVLKHKMVEQIKREISTMKLIKHPNVVRIYEVMGSKTKIYIVLEYVTGGELFDTIVNHGRMREDEARRYFQQLINAVDYCHSRGVYHRDLKPENLLLDSYGNLKVSDFGLSALSQQIKDDGLLHTTCGTPNYVAPEVLEDQGYDGAMADLWSCGVILFVLLAGYQMQSLRFHLGRLFLPRESNNSRNIRG	237
Oryza_sativa	Comprehensive Analysis of the CDPK-SnRK Superfamily Genes in Chinese Cabbage and Its Evolutionary Implications in Plants	--	LOC_Os03g03510	LOC_Os03g03510.2	MASKSKIYMVLEYVDGGELFDKIVNSGRLGEDEARRYFHQLINAVDYCHSRGVYHRDLKPENLLLDSHGALKVSDFGLSAFAPQTKEDGLLHTACGTPNYVAPEVLADKGYDGMAADVWSCGIILFVLMAGYLPFDDPNLMTLYKLICKAKVSCPHWFSSGAKKFIKRILDPNPCTRITIAQILEDDWFKKDYKPPLFEQGEDVSLDDVDAAFDCSEENLVAEKREKPESMNAFALISRSQGFNLGNLFEKEMMGMVKRETSFTSQCTPQEIMSKIEEACGPLGFNVRKQNYKMKLKGDKTGRKGYLSVATEVFEVAPSLHMVELRKTGGDTLEFHNFYNNFSSELKDIVWKSESDAKAAKKR	363
Oryza_sativa	Comprehensive Analysis of the CDPK-SnRK Superfamily Genes in Chinese Cabbage and Its Evolutionary Implications in Plants	--	LOC_Os03g03510	LOC_Os03g03510.1	MAEAEAEAAGAGAGAGPARRTTRVGRYELGKTIGEGSFAKVKVARDTRTGDTLAIKVLDRNHVLRHKMVEQIKREISTMKLIKHPNVVQLHEVMASKSKIYMVLEYVDGGELFDKIVNSGRLGEDEARRYFHQLINAVDYCHSRGVYHRDLKPENLLLDSHGALKVSDFGLSAFAPQTKEDGLLHTACGTPNYVAPEVLADKGYDGMAADVWSCGIILFVLMAGYLPFDDPNLMTLYKLICKAKVSCPHWFSSGAKKFIKRILDPNPCTRITIAQILEDDWFKKDYKPPLFEQGEDVSLDDVDAAFDCSEENLVAEKREKPESMNAFALISRSQGFNLGNLFEKEMMGMVKRETSFTSQCTPQEIMSKIEEACGPLGFNVRKQNYKMKLKGDKTGRKGY…	456
Oryza_sativa	Comprehensive Analysis of the CDPK-SnRK Superfamily Genes in Chinese Cabbage and Its Evolutionary Implications in Plants	--	LOC_Os12g03810	LOC_Os12g03810.1	MGNSVFGMQIKREISTMKLIKHPNVVRIYEVMGSKTKIYIVLEYVTGGELFDTIVNHGRMREDEARRYFQQLINAVDYCHSRGVYHRDLKPENLLLDSYGNLKVSDFGLSALSQQIKDDGLLHTTCGTPNYVAPEVLEDQGYDGAMADLWSCGVILFVLLAGYLPFEDSNLMTLYKKISNAEFTFPPWTSFPAKRLLTRILDPNPMTRVTIPEILEDEWFKKGYKRPEFDEKYDTTLDDVYAVFNDSEEHHVTEKKEEPEALNAFELISMSAGLNLGNLFDSEQEFKRETRFTSKCPPKEIVRKIEEAAKPLGFDVQKKNYKLRLEKVKAGRKGNLNVATEILQVAPSLHMVEVRKAKGDTLEFHKFYKNLSRTLKDVVWKSDDLQNQLS	390
Oryza_sativa	Comprehensive Analysis of the CDPK-SnRK Superfamily Genes in Chinese Cabbage and Its Evolutionary Implications in Plants	--	LOC_Os01g35184	LOC_Os01g35184.2	MVGGGALRRVGKYEVGRTIGEGTFAKVKFAQNTESGESVAMKVVDRSSILKHKMADQIKREISIMKLVRHPNVVRLHEVLASRKKIFIILEFITGGELFDKIIRHGRLNEADARRYFQQLIDGVDFCHSKGVYHRDLKPENLLLDSQGNLKISDFGLSAWPAQGGALLRTTCGTPNYVAPEVLSHKGYDGALADTWSCGVILYVLLAGYLPFDEVDLTTLYGKIESAEYSFPAWFPNGAKSLIHRILDPNPDKRIRIEEIRNDEWFKKNYEPTREIESEEVNLDDVNAAFDDPEEDADHTLDDEAGPLTLNAFDLIILSQGLNLAALFDRRQDYDKLQNRFLSRKPAKVIMSSMEVVAQSMGYKTHIRNYKMRVEGLNANKTSHLAVMLEIFEVAPSIF…	446
Oryza_sativa	Comprehensive Analysis of the CDPK-SnRK Superfamily Genes in Chinese Cabbage and Its Evolutionary Implications in Plants	--	LOC_Os01g35184	LOC_Os01g35184.1	MVGGGALRRVGKYEVGRTIGEGTFAKVKFAQNTESGESVAMKVVDRSSILKHKMADQIKREISIMKLVRHPNVVRLHEVLASRKKIFIILEFITGGELFDKIIRHGRLNEADARRYFQQLIDGVDFCHSKGVYHRDLKPENLLLDSQGNLKISDFGLSAWPAQGGALLRTTCGTPNYVAPEVLSHKGYDGALADTWSCGVILYVLLAGYLPFDEVDLTTLYGKIESAEYSFPAWFPNGAKSLIHRILDPNPDKRIRIEEIRNDEWFKKNYEPTREIESEEVNLDDVNAAFDDPEEDADHTLDDEAGPLTLNAFDLIILSQGLNLAALFDRRQDYDKLQNRFLSRKPAKVIMSSMEVVAQSMGYKTHIRNYKMRVEGLNANKTSHLAVMLEIFEVAPSIF…	446
Oryza_sativa	Comprehensive Analysis of the CDPK-SnRK Superfamily Genes in Chinese Cabbage and Its Evolutionary Implications in Plants	--	LOC_Os12g03810	LOC_Os12g03810.2	MSTTKVKRRVGKYELGRTIGEGTFAKVKFARDTETGDPVAIKILDKEKVLKHKMVEQIKREISTMKLIKHPNVVRIYEVMGSKTKIYIVLEYVTGGELFDTIVNHGRMREDEARRYFQQLINAVDYCHSRGVYHRDLKPENLLLDSYGNLKVSDFGLSALSQQIKDDGLLHTTCGTPNYVAPEVLEDQGYDGAMADLWSCGVILFVLLAGYLPFEDSNLMTLYKKISNAEFTFPPWTSFPAKRLLTRILDPNPMTRVTIPEILEDEWFKKGYKRPEFDEKYDTTLDDVYAVFNDSEEHHVTEKKEEPEALNAFELISMSAGLNLGNLFDSEQEFKRETRFTSKCPPKEIVRKIEEAAKPLGFDVQKKNYKLRLEKVKAGRKGNLNVATEILQVAPSLHM…	438
Oryza_sativa	Comprehensive Analysis of the CDPK-SnRK Superfamily Genes in Chinese Cabbage and Its Evolutionary Implications in Plants	--	LOC_Os11g03970	LOC_Os11g03970.2	MSTTKVKRRVGKYELGRTIGEGTFAKVKFARDTETGDPVAIKILDKEKVLKHKMVEQIKREISTMKLIKHPNVVRIYEVMGSKTNIYIVLEYVTGGELFDTIVNHGRMREDEARRYFQQLINAVDYCHSRGVYHRDLKPENLLLDSYGNLKVSDFGLSALSQQIKDDGLLHTTCGTPNYVAPEVLEDQGYDGAMADLWSCGVILFVLLAGYLPFEDSNLMTLYKKISNAEFTFPPWTSFPAKRLLTRILDPNPMTRITIPEILEDEWFKKGYKRPEFDEKYDTTLDDVDAVFNDSEEHHVTEKKEEPEALNAFELISMSAGLNLGNLFDSEQEFKRETRFTSKCPPKEIVRKIEEAAKPLGFDVQKKNYKICSPCLTTICMNIPFKLRLEKVKAGRKGN…	454
Oryza_sativa	Comprehensive Analysis of the CDPK-SnRK Superfamily Genes in Chinese Cabbage and Its Evolutionary Implications in Plants	--	LOC_Os11g03970	LOC_Os11g03970.1	MSTTKVKRRVGKYELGRTIGEGTFAKVKFARDTETGDPVAIKILDKEKVLKHKMVEQIKREISTMKLIKHPNVVRIYEVMGSKTNIYIVLEYVTGGELFDTIVNHGRMREDEARRYFQQLINAVDYCHSRGVYHRDLKPENLLLDSYGNLKVSDFGLSALSQQIKDDGLLHTTCGTPNYVAPEVLEDQGYDGAMADLWSCGVILFVLLAGYLPFEDSNLMTLYKKISNAEFTFPPWTSFPAKRLLTRILDPNPMTRITIPEILEDEWFKKGYKRPEFDEKYDTTLDDVDAVFNDSEEHHVTEKKEEPEALNAFELISMSAGLNLGNLFDSEQEFKRETRFTSKCPPKEIVRKIEEAAKPLGFDVQKKNYKICSPCLTTICMNIPFKLRLEKVKAGRKGN…	454
Oryza_sativa	Comprehensive Analysis of the CDPK-SnRK Superfamily Genes in Chinese Cabbage and Its Evolutionary Implications in Plants	--	LOC_Os03g20380	LOC_Os03g20380.8	MYRAKRAALSPKVKRRVGKYELGRTIGEGTFAKVRFAKNTENDEPVAIKILDKEKVQKHRLVEQIRREICTMKLVKHPNVVRLFEVMGSKARIFIVLEYVTGGELFEIIATNGRLKEEEARKYFQQLINAVDYCHSRGVYHRDLKLENLLLDASGNLKVSDFGLSALTEQVKADGLLHTTCGTPNYVAPEVIEDRGYDGAAADIWSCGVILYVLLAGFLPFEDDNIIALYKKISEAQFTCPSWFSTGAKKLITRILDPNPTTVSFV	266
Oryza_sativa	Comprehensive Analysis of the CDPK-SnRK Superfamily Genes in Chinese Cabbage and Its Evolutionary Implications in Plants	--	LOC_Os03g20380	LOC_Os03g20380.3	MYRAKRAALSPKVKRRVGKYELGRTIGEGTFAKVRFAKNTENDEPVAIKILDKEKVQKHRLVEQIRREICTMKLVKHPNVVRLFEVMGSKARIFIVLEYVTGGELFEIIATNGRLKEEEARKYFQQLINAVDYCHSRGVYHRDLKLENLLLDASGNLKVSDFGLSALTEQVKADGLLHTTCGTPNYVAPEVIEDRGYDGAAADIWSCGVILYVLLAGFLPFEDDNIIALYKKISEAQFTCPSWFSTGAKKLITRILDPNPTTRITISQILEDPWFKKGYKPPVFDEKYETSFDDVDAAFGDSEDRHVKEETEDQPTSMNAFELISLNQALNLDNLFEAKKEYKRETRFTSQCPPKEIITKIEEAAKPLGFDIQKKNYKVFI	381
Oryza_sativa	Comprehensive Analysis of the CDPK-SnRK Superfamily Genes in Chinese Cabbage and Its Evolutionary Implications in Plants	--	LOC_Os03g20380	LOC_Os03g20380.1	MYRAKRAALSPKVKRRVGKYELGRTIGEGTFAKVRFAKNTENDEPVAIKILDKEKVQKHRLVEQIRREICTMKLVKHPNVVRLFEVMGSKARIFIVLEYVTGGELFEIIATNGRLKEEEARKYFQQLINAVDYCHSRGVYHRDLKLENLLLDASGNLKVSDFGLSALTEQVKADGLLHTTCGTPNYVAPEVIEDRGYDGAAADIWSCGVILYVLLAGFLPFEDDNIIALYKKISEAQFTCPSWFSTGAKKLITRILDPNPTTRITISQILEDPWFKKGYKPPVFDEKYETSFDDVDAAFGDSEDRHVKEETEDQPTSMNAFELISLNQALNLDNLFEAKKEYKRETRFTSQCPPKEIITKIEEAAKPLGFDIQKKNYKMRMENLKAGRKGNLNVATEVF…	449
Oryza_sativa	Comprehensive Analysis of the CDPK-SnRK Superfamily Genes in Chinese Cabbage and Its Evolutionary Implications in Plants	--	LOC_Os07g05620	LOC_Os07g05620.2	MSVSGGRTRVGRYELGRTLGEGTFAKVKFARNADSGENVAIKILDKDKVLKHKMIAQIKREISTMKLIRHPNVIRMHEVMASKTKIYIVMELVTGGELFDKIASRGRLKEDDARKYFQQLINAVDYCHSRGVYHRDLKPENLLLDASGTLKVSDFGLSALSQQVREDGLLHTTCGTPNYVAPEVINNKGYDGAKADLWSCGVILFVLMAGYLPFEDSNLMSLYKKIFKADFSCPSWFSTSAKKLIKKILDPNPSTRITIAELINNEWFKKGYQPPRFETADVNLDDINSIFNESGDQTQLVVERREERPSVMNAFELISTSQGLNLGTLFEKQSGSVKRETRFASRLPANEILSKIEAAAGPMGFNVQKRNYKLKLQGENPGRKGQLAIATEVFEVTPS…	449
Oryza_sativa	Comprehensive Analysis of the CDPK-SnRK Superfamily Genes in Chinese Cabbage and Its Evolutionary Implications in Plants	--	LOC_Os07g05620	LOC_Os07g05620.1	MSVSGGRTRVGRYELGRTLGEGTFAKVKFARNADSGENVAIKILDKDKVLKHKMIAQIKREISTMKLIRHPNVIRMHEVMASKTKIYIVMELVTGGELFDKIASRGRLKEDDARKYFQQLINAVDYCHSRGVYHRDLKPENLLLDASGTLKVSDFGLSALSQQVREDGLLHTTCGTPNYVAPEVINNKGYDGAKADLWSCGVILFVLMAGYLPFEDSNLMSLYKKIFKADFSCPSWFSTSAKKLIKKILDPNPSTRITIAELINNEWFKKGYQPPRFETADVNLDDINSIFNESGDQTQLVVERREERPSVMNAFELISTSQGLNLGTLFEKQSQGSVKRETRFASRLPANEILSKIEAAAGPMGFNVQKRNYKLKLQGENPGRKGQLAIATEVFEVTP…	450

## Sheet: At,Hv,OsSnRKs
Species	geneID	Reported	SubGroup	GeneName	transcriptID	Primary?	chro	start	end	strand	len.exon	cds	len.cds	pep	len.pep	PFAM	NCBI CDD	SMART GENOMIC	pH	MW	Loc	RC
Arabidopsis_thaliana	AT3G01090	SnRK1.1	SnRK1	AtSnRK1.1	AT3G01090.1	--	Chr3	31181	34597	-	1993	ATGGATGGATCAGGCACAGGCAGTAGAAGTGGGGTAGAATCGATTCTACCAAATTACAAGCTTGGGAGAACTCTTGGTATTGGTTCCTTTGGTAGGGTGAAGATAGCTGAGCATGCATTGACAGGACATAAGGTTGCTATCAAGATCCTCAATCGTCGCAAAATCAAGAACATGGAGATGGAGGAGAAAGTGAGGAGAGAGATCAAAATCTTGAGACTATTTATGCATCCTCACATCATCCGTCTCTATGAGGTTATAGAGACTCCCACAGATATTTATCTTGTCATGGAGTATGTGAACTCTGGTGAGCTATTTGACTATATTGTTGAGAAGGGTAGATTGCAGGAGGATGAGGCGAGGAACTTTTTTCAGCAGATAATATCAGGAGTGGAATACTGC…	1539	MDGSGTGSRSGVESILPNYKLGRTLGIGSFGRVKIAEHALTGHKVAIKILNRRKIKNMEMEEKVRREIKILRLFMHPHIIRLYEVIETPTDIYLVMEYVNSGELFDYIVEKGRLQEDEARNFFQQIISGVEYCHRNMVVHRDLKPENLLLDSKCNVKIADFGLSNIMRDGHFLKTSCGSPNYAAPEVISGKLYAGPEVDVWSCGVILYALLCGTLPFDDENIPNLFKKIKGGIYTLPSHLSPGARDLIPRMLVVDPMKRVTIPEIRQHPWFQAHLPRYLAVPPPDTVQQAKKIDEEILQEVINMGFDRNHLIESLRNRTQNDGTVTYYLILDNRFRASSGYLGAEFQETMEGTPRMHPAESVASPVSHRLPGLMEYQGVGLRSQYPVERKWALGLQSRA…	512	KA1.PF02149;UBA.PF00627	STKc_AMPK_alpha	RIO;S_TKc;TyrKc;Alpha-amyl_C2;C345C;MADS;Ribosomal_L40e;Alpha_TIF;tRNA_SAD;CUE;UBA;NODP;ZnF_C2HC;low_complexity_region	8.01	58373.4	_	2
Arabidopsis_thaliana	AT3G01090	SnRK1.1	SnRK1	AtSnRK1.1	AT3G01090.2	primary	Chr3	31181	34487	-	2208	ATGTTCAAACGAGTAGATGAGTTTAATTTAGTTTCTTCAACGATCGATCACAGAATCTTCAAAAGTAGAATGGATGGATCAGGCACAGGCAGTAGAAGTGGGGTAGAATCGATTCTACCAAATTACAAGCTTGGGAGAACTCTTGGTATTGGTTCCTTTGGTAGGGTGAAGATAGCTGAGCATGCATTGACAGGACATAAGGTTGCTATCAAGATCCTCAATCGTCGCAAAATCAAGAACATGGAGATGGAGGAGAAAGTGAGGAGAGAGATCAAAATCTTGAGACTATTTATGCATCCTCACATCATCCGTCTCTATGAGGTTATAGAGACTCCCACAGATATTTATCTTGTCATGGAGTATGTGAACTCTGGTGAGCTATTTGACTATATTGTTGAG…	1608	MFKRVDEFNLVSSTIDHRIFKSRMDGSGTGSRSGVESILPNYKLGRTLGIGSFGRVKIAEHALTGHKVAIKILNRRKIKNMEMEEKVRREIKILRLFMHPHIIRLYEVIETPTDIYLVMEYVNSGELFDYIVEKGRLQEDEARNFFQQIISGVEYCHRNMVVHRDLKPENLLLDSKCNVKIADFGLSNIMRDGHFLKTSCGSPNYAAPEVISGKLYAGPEVDVWSCGVILYALLCGTLPFDDENIPNLFKKIKGGIYTLPSHLSPGARDLIPRMLVVDPMKRVTIPEIRQHPWFQAHLPRYLAVPPPDTVQQAKKIDEEILQEVINMGFDRNHLIESLRNRTQNDGTVTYYLILDNRFRASSGYLGAEFQETMEGTPRMHPAESVASPVSHRLPGLMEY…	535	KA1.PF02149;UBA.PF00627	STKc_AMPK_alpha	S_TKc;UBA;low_complexity_region	8.44	61181.6	_	3
Arabidopsis_thaliana	AT3G01090	SnRK1.1	SnRK1	AtSnRK1.1	AT3G01090.3	--	Chr3	31187	34451	-	1944	ATGGATGGATCAGGCACAGGCAGTAGAAGTGGGGTAGAATCGATTCTACCAAATTACAAGCTTGGGAGAACTCTTGGTATTGGTTCCTTTGGTAGGGTGAAGATAGCTGAGCATGCATTGACAGGACATAAGGTTGCTATCAAGATCCTCAATCGTCGCAAAATCAAGAACATGGAGATGGAGGAGAAAGTGAGGAGAGAGATCAAAATCTTGAGACTATTTATGCATCCTCACATCATCCGTCTCTATGAGGTTATAGAGACTCCCACAGATATTTATCTTGTCATGGAGTATGTGAACTCTGGTGAGCTATTTGACTATATTGTTGAGAAGGGTAGATTGCAGGAGGATGAGGCGAGGAACTTTTTTCAGCAGATAATATCAGGAGTGGAATACTGC…	1539	MDGSGTGSRSGVESILPNYKLGRTLGIGSFGRVKIAEHALTGHKVAIKILNRRKIKNMEMEEKVRREIKILRLFMHPHIIRLYEVIETPTDIYLVMEYVNSGELFDYIVEKGRLQEDEARNFFQQIISGVEYCHRNMVVHRDLKPENLLLDSKCNVKIADFGLSNIMRDGHFLKTSCGSPNYAAPEVISGKLYAGPEVDVWSCGVILYALLCGTLPFDDENIPNLFKKIKGGIYTLPSHLSPGARDLIPRMLVVDPMKRVTIPEIRQHPWFQAHLPRYLAVPPPDTVQQAKKIDEEILQEVINMGFDRNHLIESLRNRTQNDGTVTYYLILDNRFRASSGYLGAEFQETMEGTPRMHPAESVASPVSHRLPGLMEYQGVGLRSQYPVERKWALGLQSRA…	512	KA1.PF02149;UBA.PF00627	STKc_AMPK_alpha	RIO;S_TKc;TyrKc;Alpha-amyl_C2;C345C;MADS;Ribosomal_L40e;Alpha_TIF;tRNA_SAD;CUE;UBA;NODP;ZnF_C2HC;low_complexity_region	8.01	58373.4	_	2
Arabidopsis_thaliana	AT3G29160	SnRK1.2	SnRK1	AtSnRK1.2	AT3G29160.1	primary	Chr3	11128625	11132065	-	2067	ATGGATCATTCATCAAATAGATTTGGCAATAATGGAGTGGAATCGATTTTACCGAATTACAAGCTTGGTAAAACTCTTGGAATTGGGTCTTTTGGGAAGGTGAAAATAGCAGAGCATGTTGTCACAGGGCATAAGGTTGCTATCAAAATCCTTAATCGTCGTAAGATCAAGAACATGGAGATGGAAGAGAAAGTGAGGAGGGAGATTAAGATTCTACGGTTGTTTATGCATCCTCATATTATTCGGCAGTATGAGGTAATAGAGACCACGAGTGACATTTATGTTGTGATGGAGTATGTCAAGTCTGGAGAGCTCTTTGATTATATTGTTGAGAAAGGCAGATTACAAGAAGATGAGGCTCGTAACTTTTTCCAGCAGATAATATCTGGTGTAGAGTAC…	1539	MDHSSNRFGNNGVESILPNYKLGKTLGIGSFGKVKIAEHVVTGHKVAIKILNRRKIKNMEMEEKVRREIKILRLFMHPHIIRQYEVIETTSDIYVVMEYVKSGELFDYIVEKGRLQEDEARNFFQQIISGVEYCHRNMVVHRDLKPENLLLDSRCNIKIADFGLSNVMRDGHFLKTSCGSPNYAAPEVISGKLYAGPEVDVWSCGVILYALLCGTLPFDDENIPNLFKKIKGGIYTLPSHLSSEARDLIPRMLIVDPVKRITIPEIRQHRWFQTHLPRYLAVSPPDTVEQAKKINEEIVQEVVNMGFDRNQVLESLRNRTQNDATVTYYLLLDNRFRVPSGYLESEFQETTDSGSNPMRTPEAGASPVGHWIPAHVDHYGLGARSQVPVDRKWALGLQS…	512	KA1.PF02149;UBA.PF00627	STKc_AMPK_alpha	S_TKc;UBA	7.02	58689.5	_	2
Arabidopsis_thaliana	AT3G29160	SnRK1.2	SnRK1	AtSnRK1.2	AT3G29160.2	--	Chr3	11128654	11132076	-	1901	ATGGATCATTCATCAAATAGATTTGGCAATAATGGAGTGGAATCGATTTTACCGAATTACAAGCTTGGTAAAACTCTTGGAATTGGGTCTTTTGGGAAGGTGAAAATAGCAGAGCATGTTGTCACAGGGCATAAGGTTGCTATCAAAATCCTTAATCGTCGTAAGATCAAGAACATGGAGATGGAAGAGAAAGTGAGGAGGGAGATTAAGATTCTACGGTTGTTTATGCATCCTCATATTATTCGGCAGTATGAGGTAATAGAGACCACGAGTGACATTTATGTTGTGATGGAGTATGTCAAGTCTGGAGAGCTCTTTGATTATATTGTTGAGAAAGGCAGATTACAAGAAGATGAGGCTCGTAACTTTTTCCAGCAGATAATATCTGGTGTAGAGTAC…	1539	MDHSSNRFGNNGVESILPNYKLGKTLGIGSFGKVKIAEHVVTGHKVAIKILNRRKIKNMEMEEKVRREIKILRLFMHPHIIRQYEVIETTSDIYVVMEYVKSGELFDYIVEKGRLQEDEARNFFQQIISGVEYCHRNMVVHRDLKPENLLLDSRCNIKIADFGLSNVMRDGHFLKTSCGSPNYAAPEVISGKLYAGPEVDVWSCGVILYALLCGTLPFDDENIPNLFKKIKGGIYTLPSHLSSEARDLIPRMLIVDPVKRITIPEIRQHRWFQTHLPRYLAVSPPDTVEQAKKINEEIVQEVVNMGFDRNQVLESLRNRTQNDATVTYYLLLDNRFRVPSGYLESEFQETTDSGSNPMRTPEAGASPVGHWIPAHVDHYGLGARSQVPVDRKWALGLQS…	512	KA1.PF02149;UBA.PF00627	STKc_AMPK_alpha	S_TKc;UBA	7.02	58689.5	_	2
Arabidopsis_thaliana	AT3G29160	SnRK1.2	SnRK1	AtSnRK1.2	AT3G29160.3	--	Chr3	11128706	11131883	-	1799	ATGGATCATTCATCAAATAGATTTGGCAATAATGGAGTGGAATCGATTTTACCGAATTACAAGCTTGGTAAAACTCTTGGAATTGGGTCTTTTGGGAAGGTGAAAATAGCAGAGCATGTTGTCACAGGGCATAAGGTTGCTATCAAAATCCTTAATCGTCGTAAGATCAAGAACATGGAGATGGAAGAGAAAGTGAGGAGGGAGATTAAGATTCTACGGTTGTTTATGCATCCTCATATTATTCGGCAGTATGAGGTAATAGAGACCACGAGTGACATTTATGTTGTGATGGAGTATGTCAAGTCTGGAGAGCTCTTTGATTATATTGTTGAGAAAGGCAGATTACAAGAAGATGAGGCTCGTAACTTTTTCCAGCAGATAATATCTGGTGTAGAGTAC…	1080	MDHSSNRFGNNGVESILPNYKLGKTLGIGSFGKVKIAEHVVTGHKVAIKILNRRKIKNMEMEEKVRREIKILRLFMHPHIIRQYEVIETTSDIYVVMEYVKSGELFDYIVEKGRLQEDEARNFFQQIISGVEYCHRNMVVHRDLKPENLLLDSRCNIKIADFGLSNVMRDGHFLKTSCGSPNYAAPEVISGKLYAGPEVDVWSCGVILYALLCGTLPFDDENIPNLFKKIKGGIYTLPSHLSSEARDLIPRMLIVDPVKRITIPEIRQHRWFQTHLPRYLAVSPPDTVEQAKKINEEIVQEVVNMGFDRNQVLESLRNRTQNDATVTYYLLLDNRFRVPSGYLESEFQETTWFQSYAHT	359	UBA.PF00627	STKc_AMPK_alpha	S_TKc;UBA	7.69	41433.7	_	2
Arabidopsis_thaliana	AT5G39440	SnRK1.3	SnRK1	AtSnRK1.3	AT5G39440.1	primary	Chr5	15781907	15784699	+	1485	ATGGATGGATCATCGGAAAAAACTACCAATAAATTAGTATCGATTCTACCAAATTATAGGATTGGTAAGACTCTTGGACATGGATCCTTTGCGAAAGTGAAATTAGCACTGCATGTAGCTACTGGTCACAAAGTTGCTATCAAAATTCTTAATCGCTCTAAGATTAAGAACATGGGTATTGAGATCAAAGTACAAAGGGAGATCAAAATTCTCAGATTTTTGATGCATCCTCATATCATCCGTCAATATGAAGTTATAGAGACGCCAAATGACATTTATGTTGTGATGGAATATGTTAAGTCTGGAGAACTATTTGACTATATTGTAGAGAAAGGTAAATTACAGGAAGACGAGGCTCGTCATCTTTTTCAGCAGATCATATCTGGTGTAGAGTATTGT…	1485	MDGSSEKTTNKLVSILPNYRIGKTLGHGSFAKVKLALHVATGHKVAIKILNRSKIKNMGIEIKVQREIKILRFLMHPHIIRQYEVIETPNDIYVVMEYVKSGELFDYIVEKGKLQEDEARHLFQQIISGVEYCHRNMIVHRDLKPENVLLDSQCNIKIVDFGLSNVMHDGHFLKTSCGSPNYAAPEVISGKPYGPDVDIWSCGVILYALLCGTLPFDDENIPNVFEKIKRGMYTLPNHLSHFARDLIPRMLMVDPTMRISITEIRQHPWFNNHLPLYLSIPPLDTIDQAKKIEEEIIQNVVNIGFDRNHVVDSLANRIQNEATVAYHLILDNRNQNSVPNDPFQSKFKEISDGIFNSTLPVQNITSHVGHSFSALYGLKSNVKDDKTWTLGLQSQGSPY…	494	KA1.PF02149;UBA.PF00627	STKc_AMPK_alpha	S_TKc;low_complexity_region;UBA	7.98	56695.8	_	2
Arabidopsis_thaliana	AT1G10940	SnRK2.4	SnRK2	AtSnRK2.4	AT1G10940.1	--	Chr1	3655777	3658578	-	1773	ATGGACAAGTACGAGCTGGTGAAAGACATAGGTGCTGGGAATTTTGGAGTTGCCAGGCTCATGAAGGTCAAAAACTCTAAGGAACTTGTTGCCATGAAGTACATCGAGCGTGGTCCTAAGATTGATGAGAATGTGGCAAGAGAGATCATTAATCACAGATCACTTCGCCATCCGAATATAATCCGGTTCAAGGAGGTGGTGTTGACTCCAACCCATCTTGCCATTGCCATGGAATATGCTGCTGGTGGTGAACTATTCGAGCGTATATGCAGTGCTGGAAGATTTAGTGAGGATGAGGCGAGATATTTCTTCCAGCAGCTTATATCAGGTGTTAGCTATTGCCATGCTATGCAAATATGCCATAGAGATCTGAAGCTCGAGAATACGCTCTTGGATGGA…	1092	MDKYELVKDIGAGNFGVARLMKVKNSKELVAMKYIERGPKIDENVAREIINHRSLRHPNIIRFKEVVLTPTHLAIAMEYAAGGELFERICSAGRFSEDEARYFFQQLISGVSYCHAMQICHRDLKLENTLLDGSPAPRLKICDFGYSKSSLLHSRPKSTVGTPAYIAPEVLSRREYDGKMADVWSCGVTLYVMLVGAYPFEDQEDPKNFRKTIQKIMAVQYKIPDYVHISQDCKNLLSRIFVANSLKRITIAEIKKHSWFLKNLPRELTETAQAAYFKKENPTFSLQTVEEIMKIVADAKTPPPVSRSIGGFGWGGNGDADGKEEDAEDVEEEEEEVEEEEDDEDEYDKTVKEVHASGEVRIS	363	--	STKc_SnRK2	S_TKc;low_complexity_region;coiled_coil_region;low_complexity_region	5.4	41168.8	_	1
Arabidopsis_thaliana	AT1G10940	SnRK2.4	SnRK2	AtSnRK2.4	AT1G10940.2	primary	Chr1	3655813	3658608	-	1791	ATGGACAAGTACGAGCTGGTGAAAGACATAGGTGCTGGGAATTTTGGAGTTGCCAGGCTCATGAAGGTCAAAAACTCTAAGGAACTTGTTGCCATGAAGTACATCGAGCGTGGTCCTAAGATTGATGAGAATGTGGCAAGAGAGATCATTAATCACAGATCACTTCGCCATCCGAATATAATCCGGTTCAAGGAGGTGGTGTTGACTCCAACCCATCTTGCCATTGCCATGGAATATGCTGCTGGTGGTGAACTATTCGAGCGTATATGCAGTGCTGGAAGATTTAGTGAGGATGAGGAGGAAGGGAACAAGAGAAAACATGCGAGATATTTCTTCCAGCAGCTTATATCAGGTGTTAGCTATTGCCATGCTATGCAAATATGCCATAGAGATCTGAAG…	1116	MDKYELVKDIGAGNFGVARLMKVKNSKELVAMKYIERGPKIDENVAREIINHRSLRHPNIIRFKEVVLTPTHLAIAMEYAAGGELFERICSAGRFSEDEEEGNKRKHARYFFQQLISGVSYCHAMQICHRDLKLENTLLDGSPAPRLKICDFGYSKSSLLHSRPKSTVGTPAYIAPEVLSRREYDGKMADVWSCGVTLYVMLVGAYPFEDQEDPKNFRKTIQKIMAVQYKIPDYVHISQDCKNLLSRIFVANSLKRITIAEIKKHSWFLKNLPRELTETAQAAYFKKENPTFSLQTVEEIMKIVADAKTPPPVSRSIGGFGWGGNGDADGKEEDAEDVEEEEEEVEEEEDDEDEYDKTVKEVHASGEVRIS	371	--	STKc_SnRK2	S_TKc;low_complexity_region;coiled_coil_region;low_complexity_region	5.55	42147.9	_	1
Arabidopsis_thaliana	AT1G60940	SnRK2.10	SnRK2	AtSnRK2.10	AT1G60940.1	primary	Chr1	22439123	22442190	-	1655	ATGGACAAGTACGAGCTTGTTAAAGACATCGGTGCTGGGAATTTTGGAGTGGCGAGGCTCATGAGAGTCAAAAACTCCAAGGAACTCGTTGCTATGAAGTACATCGAGCGTGGACCTAAGATTGATGAGAACGTGGCGAGAGAGATTATTAACCACAGATCACTTCGTCATCCCAATATTATCCGGTTTAAGGAGGTGGTTTTGACACCAACGCACATCGCCATTGCTATGGAATATGCTGCTGGCGGTGAGCTATTTGAGCGTATATGTAGCGCTGGAAGATTCAGTGAGGATGAGGCAAGATACTTTTTCCAGCAGCTTATCTCAGGAGTCAGCTATTGTCATGCTATGCAAATATGCCACAGAGATCTGAAGCTTGAAAATACCCTCTTAGATGGA…	1086	MDKYELVKDIGAGNFGVARLMRVKNSKELVAMKYIERGPKIDENVAREIINHRSLRHPNIIRFKEVVLTPTHIAIAMEYAAGGELFERICSAGRFSEDEARYFFQQLISGVSYCHAMQICHRDLKLENTLLDGSPAPRLKICDFGYSKSSLLHSMPKSTVGTPAYIAPEVLSRGEYDGKMADVWSCGVTLYVMLVGAYPFEDQEDPKNFKKTIQRIMAVKYKIPDYVHISQDCKHLLSRIFVTNSNKRITIGDIKKHPWFLKNLPRELTEIAQAAYFRKENPTFSLQSVEEIMKIVEEAKTPARVSRSIGAFGWGGGEDAEGKEEDAEEEVEEVEEEEDEEDEYDKTVKQVHASMGEVRVS	361	--	STKc_SnRK2	S_TKc;low_complexity_region;coiled_coil_region	5.62	41039.8	_	2
Arabidopsis_thaliana	AT1G60940	SnRK2.10	SnRK2	AtSnRK2.10	AT1G60940.2	--	Chr1	22439123	22442217	-	1509	ATGGACAAGTACGAGCTTGTTAAAGACATCGGTGCTGGGAATTTTGGAGTGGCGAGGCTCATGAGAGTCAAAAACTCCAAGGAACTCGTTGCTATGAAGTACATCGAGCGTGGACCTAAGATTGATGAGAACGTGGCGAGAGAGATTATTAACCACAGATCACTTCGTCATCCCAATATTATCCGGTTTAAGGAGGTGGTTTTGACACCAACGCACATCGCCATTGCTATGGAATATGCTGCTGGCGGTGAGCTATTTGAGCGTATATGTAGCGCTGGAAGATTCAGTGAGGATGAGGCAAGATACTTTTTCCAGCAGCTTATCTCAGGAGTCAGCTATTGTCATGCTATGCAAATATGCCACAGAGATCTGAAGCTTGAAAATACCCTCTTAGATGGA…	1086	MDKYELVKDIGAGNFGVARLMRVKNSKELVAMKYIERGPKIDENVAREIINHRSLRHPNIIRFKEVVLTPTHIAIAMEYAAGGELFERICSAGRFSEDEARYFFQQLISGVSYCHAMQICHRDLKLENTLLDGSPAPRLKICDFGYSKSSLLHSMPKSTVGTPAYIAPEVLSRGEYDGKMADVWSCGVTLYVMLVGAYPFEDQEDPKNFKKTIQRIMAVKYKIPDYVHISQDCKHLLSRIFVTNSNKRITIGDIKKHPWFLKNLPRELTEIAQAAYFRKENPTFSLQSVEEIMKIVEEAKTPARVSRSIGAFGWGGGEDAEGKEEDAEEEVEEVEEEEDEEDEYDKTVKQVHASMGEVRVS	361	--	STKc_SnRK2	S_TKc;low_complexity_region;coiled_coil_region	5.62	41039.8	_	2
Arabidopsis_thaliana	AT1G78290	SnRK2.8	SnRK2	AtSnRK2.8	AT1G78290.2	primary	Chr1	29457205	29459142	-	1517	ATGGAGAGGTACGAAATAGTGAAGGATATTGGGTCTGGTAACTTCGGAGTAGCAAAGCTTGTTCGTGACAAATTTTCCAAAGAGCTTTTCGCTGTTAAGTTCATCGAGCGAGGCCAAAAGATTGATGAACATGTACAAAGAGAAATCATGAACCATAGGTCGCTGATCCATCCCAATATAATAAGATTCAAGGAGGTTTTATTGACGGCAACACATTTGGCGTTAGTAATGGAATACGCCGCCGGAGGAGAACTGTTCGGAAGAATCTGCAGCGCCGGAAGATTCAGTGAAGACGAGGCAAGGTTTTTCTTTCAGCAGCTTATATCAGGAGTTAATTACTGTCACAGTCTTCAAATATGCCATAGAGATTTAAAGCTAGAGAACACGTTACTTGATGGA…	1032	MERYEIVKDIGSGNFGVAKLVRDKFSKELFAVKFIERGQKIDEHVQREIMNHRSLIHPNIIRFKEVLLTATHLALVMEYAAGGELFGRICSAGRFSEDEARFFFQQLISGVNYCHSLQICHRDLKLENTLLDGSEAPRVKICDFGYSKSGVLHSQPKTTVGTPAYIAPEVLSTKEYDGKIADVWSCGVTLYVMLVGAYPFEDPSDPKDFRKTIGRILKAQYAIPDYVRVSDECRHLLSRIFVANPEKRITIEEIKNHSWFLKNLPVEMYEGSLMMNGPSTQTVEEIVWIIEEARKPITVATGLAGAGGSGGSSNGAIGSSSMDLDDLDTDFDDIDTADLLSPL	343	--	STKc_SnRK2	S_TKc;low_complexity_region	5.38	38249.7	_	1
Arabidopsis_thaliana	AT1G78290	SnRK2.8	SnRK2	AtSnRK2.8	AT1G78290.3	--	Chr1	29457205	29459400	-	1428	ATGGAGAGGTACGAAATAGTGAAGGATATTGGGTCTGGTAACTTCGGAGTAGCAAAGCTTGTTCGTGACAAATTTTCCAAAGAGCTTTTCGCTGTTAAGTTCATCGAGCGAGGCCAAAAGATTGATGAACATGTACAAAGAGAAATCATGAACCATAGGTCGCTGATCCATCCCAATATAATAAGATTCAAGGAGGTTTTATTGACGGCAACACATTTGGCGTTAGTAATGGAATACGCCGCCGGAGGAGAACTGTTCGGAAGAATCTGCAGCGCCGGAAGATTCAGTGAAGACGAGGCAAGGTTTTTCTTTCAGCAGCTTATATCAGGAGTTAATTACTGTCACAGTCTTCAAATATGCCATAGAGATTTAAAGCTAGAGAACACGTTACTTGATGGA…	1032	MERYEIVKDIGSGNFGVAKLVRDKFSKELFAVKFIERGQKIDEHVQREIMNHRSLIHPNIIRFKEVLLTATHLALVMEYAAGGELFGRICSAGRFSEDEARFFFQQLISGVNYCHSLQICHRDLKLENTLLDGSEAPRVKICDFGYSKSGVLHSQPKTTVGTPAYIAPEVLSTKEYDGKIADVWSCGVTLYVMLVGAYPFEDPSDPKDFRKTIGRILKAQYAIPDYVRVSDECRHLLSRIFVANPEKRITIEEIKNHSWFLKNLPVEMYEGSLMMNGPSTQTVEEIVWIIEEARKPITVATGLAGAGGSGGSSNGAIGSSSMDLDDLDTDFDDIDTADLLSPL	343	--	STKc_SnRK2	S_TKc;low_complexity_region	5.38	38249.7	_	1
Arabidopsis_thaliana	AT2G23030	SnRK2.9	SnRK2	AtSnRK2.9	AT2G23030.1	primary	Chr2	9803492	9806700	-	1378	ATGGAGAAGTATGAGATGGTGAAGGATTTAGGATTTGGTAATTTCGGATTGGCTCGGCTTATGCGTAATAAGCAAACAAACGAGCTTGTGGCTGTCAAATTCATCGATCGAGGCTACAAGATAGATGAGAACGTTGCAAGAGAAATAATCAATCATAGAGCTCTCAACCATCCGAATATTGTTCGGTTTAAAGAGGTTGTTTTAACTCCGACACATCTTGGAATAGTAATGGAGTATGCAGCTGGAGGAGAACTGTTCGAGCGGATATCTAGCGTGGGTCGATTTAGCGAAGCTGAGGCAAGATATTTCTTTCAACAACTCATTTGTGGAGTCCATTACTTACATGCATTGCAAATATGCCATAGAGATCTGAAATTAGAAAACACATTGCTTGATGGA…	1020	MEKYEMVKDLGFGNFGLARLMRNKQTNELVAVKFIDRGYKIDENVAREIINHRALNHPNIVRFKEVVLTPTHLGIVMEYAAGGELFERISSVGRFSEAEARYFFQQLICGVHYLHALQICHRDLKLENTLLDGSPAPRLKICDFGYSKSSVLHSNPKSTVGTPAYIAPEVFCRSEYDGKSVDVWSCGVALYVMLVGAYPFEDPKDPRNFRKTVQKIMAVNYKIPGYVHISEDCRKLLSRIFVANPLHRSTLKEIKSHAWFLKNLPRELKEPAQAIYYQRNVNLINFSPQRVEEIMKIVGEARTIPNLSRPVESLGSDKKDDDEEEYLDANDEEWYDDYA	339	--	PKc_like superfamily	S_TKc;low_complexity_region	6.57	38973.6	_	2
Arabidopsis_thaliana	AT3G50500	SnRK2.2	SnRK2	AtSnRK2.2	AT3G50500.1	--	Chr3	18741590	18744073	-	1473	ATGGATCCGGCGACTAATTCACCGATTATGCCGATTGATTTACCGATTATGCACGACAGTGATCGTTACGACTTCGTTAAAGATATTGGCTCTGGTAATTTCGGCGTTGCTCGTCTCATGACCGATAGAGTCACCAAGGAGCTTGTTGCTGTTAAATACATCGAGAGAGGAGAAAAGATTGATGAAAATGTTCAGAGGGAGATTATCAATCATAGATCATTGAGACATCCTAATATTGTTAGGTTTAAAGAGGTGATTTTGACGCCTTCCCATTTGGCTATTGTTATGGAATATGCTGCTGGTGGAGAACTTTATGAGCGGATTTGTAATGCCGGACGGTTTAGTGAAGATGAGGCTCGGTTCTTCTTTCAGCAGCTTATATCTGGAGTTAGCTATTGT…	1089	MDPATNSPIMPIDLPIMHDSDRYDFVKDIGSGNFGVARLMTDRVTKELVAVKYIERGEKIDENVQREIINHRSLRHPNIVRFKEVILTPSHLAIVMEYAAGGELYERICNAGRFSEDEARFFFQQLISGVSYCHAMQICHRDLKLENTLLDGSPAPRLKICDFGYSKSSVLHSQPKSTVGTPAYIAPEILLRQEYDGKLADVWSCGVTLYVMLVGAYPFEDPQEPRDYRKTIQRILSVTYSIPEDLHLSPECRHLISRIFVADPATRITIPEITSDKWFLKNLPGDLMDENRMGSQFQEPEQPMQSLDTIMQIISEATIPTVRNRCLDDFMADNLDLDDDMDDFDSESEIDVDSSGEIVYAL	362	--	STKc_SnRK2-3	S_TKc;low_complexity_region	4.71	41206.8	_	2
Arabidopsis_thaliana	AT3G50500	SnRK2.2	SnRK2	AtSnRK2.2	AT3G50500.2	primary	Chr3	18741594	18744157	-	1574	ATGGATCCGGCGACTAATTCACCGATTATGCCGATTGATTTACCGATTATGCACGACAGTGATCGTTACGACTTCGTTAAAGATATTGGCTCTGGTAATTTCGGCGTTGCTCGTCTCATGACCGATAGAGTCACCAAGGAGCTTGTTGCTGTTAAATACATCGAGAGAGGAGAAAAGATTGATGAAAATGTTCAGAGGGAGATTATCAATCATAGATCATTGAGACATCCTAATATTGTTAGGTTTAAAGAGGTGATTTTGACGCCTTCCCATTTGGCTATTGTTATGGAATATGCTGCTGGTGGAGAACTTTATGAGCGGATTTGTAATGCCGGACGGTTTAGTGAAGATGAGGCTCGGTTCTTCTTTCAGCAGCTTATATCTGGAGTTAGCTATTGT…	1110	MDPATNSPIMPIDLPIMHDSDRYDFVKDIGSGNFGVARLMTDRVTKELVAVKYIERGEKIDENVQREIINHRSLRHPNIVRFKEVILTPSHLAIVMEYAAGGELYERICNAGRFSEDEARFFFQQLISGVSYCHAMQICHRDLKLENTLLDGSPAPRLKICDFGYSKVLFISLKSSVLHSQPKSTVGTPAYIAPEILLRQEYDGKLADVWSCGVTLYVMLVGAYPFEDPQEPRDYRKTIQRILSVTYSIPEDLHLSPECRHLISRIFVADPATRITIPEITSDKWFLKNLPGDLMDENRMGSQFQEPEQPMQSLDTIMQIISEATIPTVRNRCLDDFMADNLDLDDDMDDFDSESEIDVDSSGEIVYAL	369	--	PKc_like superfamily	S_TKc;low_complexity_region	4.75	42007.8	_	2
Arabidopsis_thaliana	AT4G33950	SnRK2.6	SnRK2	AtSnRK2.6	AT4G33950.2	--	Chr4	16271973	16274810	+	1702	ATGGTGGGACTTTTTGTATTTGTACAGATAGATGAAAATGTAAAAAGGGAGATAATCAACCACAGGTCCTTAAGACATCCCAATATCGTTAGATTCAAAGAGGTTATATTAACACCAACCCATTTAGCCATTGTTATGGAATATGCATCTGGAGGAGAACTTTTCGAGCGAATCTGCAATGCAGGCCGCTTCAGCGAAGACGAGGCGAGGTTTTTCTTCCAGCAACTCATTTCAGGAGTTAGTTACTGTCATGCTATGCAAGTATGTCACCGAGACTTAAAGCTCGAGAATACGTTATTAGATGGTAGCCCGGCCCCTCGTCTAAAGATATGTGATTTCGGATATTCTAAGTCATCAGTGTTACATTCGCAACCAAAATCAACTGTTGGAACTCCTGCT…	945	MVGLFVFVQIDENVKREIINHRSLRHPNIVRFKEVILTPTHLAIVMEYASGGELFERICNAGRFSEDEARFFFQQLISGVSYCHAMQVCHRDLKLENTLLDGSPAPRLKICDFGYSKSSVLHSQPKSTVGTPAYIAPEVLLKKEYDGKVADVWSCGVTLYVMLVGAYPFEDPEEPKNFRKTIHRILNVQYAIPDYVHISPECRHLISRIFVADPAKRISIPEIRNHEWFLKNLPADLMNDNTMTTQFDESDQPGQSIEEIMQIIAEATVPPAGTQNLNHYLTGSLDIDDDMEEDLESDLDDLDIDSSGEIVYAM	314	--	PKc_like superfamily	S_TKc;TyrKc;ENDO3c;Ribosomal_L2;DUF1041;low_complexity_region	4.83	35650.5	_	2
Arabidopsis_thaliana	AT4G33950	SnRK2.6	SnRK2	AtSnRK2.6	AT4G33950.1	primary	Chr4	16272253	16274810	+	1353	ATGGATCGACCAGCAGTGAGTGGTCCAATGGATTTGCCGATTATGCACGATAGTGATAGGTATGAACTCGTCAAGGATATTGGCTCCGGTAATTTTGGAGTTGCGAGATTGATGAGAGACAAGCAAAGTAATGAGCTTGTTGCTGTTAAATATATCGAGAGAGGTGAGAAGATAGATGAAAATGTAAAAAGGGAGATAATCAACCACAGGTCCTTAAGACATCCCAATATCGTTAGATTCAAAGAGGTTATATTAACACCAACCCATTTAGCCATTGTTATGGAATATGCATCTGGAGGAGAACTTTTCGAGCGAATCTGCAATGCAGGCCGCTTCAGCGAAGACGAGGCGAGGTTTTTCTTCCAGCAACTCATTTCAGGAGTTAGTTACTGTCATGCT…	1089	MDRPAVSGPMDLPIMHDSDRYELVKDIGSGNFGVARLMRDKQSNELVAVKYIERGEKIDENVKREIINHRSLRHPNIVRFKEVILTPTHLAIVMEYASGGELFERICNAGRFSEDEARFFFQQLISGVSYCHAMQVCHRDLKLENTLLDGSPAPRLKICDFGYSKSSVLHSQPKSTVGTPAYIAPEVLLKKEYDGKVADVWSCGVTLYVMLVGAYPFEDPEEPKNFRKTIHRILNVQYAIPDYVHISPECRHLISRIFVADPAKRISIPEIRNHEWFLKNLPADLMNDNTMTTQFDESDQPGQSIEEIMQIIAEATVPPAGTQNLNHYLTGSLDIDDDMEEDLESDLDDLDIDSSGEIVYAM	362	--	STKc_SnRK2-3	S_TKc;low_complexity_region	4.92	41047.6	_	2
Arabidopsis_thaliana	AT4G40010	SnRK2.7	SnRK2	AtSnRK2.7	AT4G40010.1	primary	Chr4	18548704	18551056	-	1053	ATGGAGAGATACGACATCTTAAGAGATCTTGGTTCCGGTAACTTTGGAGTTGCTAAGCTTGTCAGAGAAAAAGCCAACGGAGAGTTTTACGCCGTTAAATACATCGAAAGAGGCCTTAAGATTGATGAACATGTTCAGAGAGAGATCATAAACCACAGAGACTTGAAGCATCCTAATATCATCAGATTTAAAGAGGTTTTTGTAACACCAACACATCTTGCCATAGTAATGGAGTATGCAGCTGGTGGTGAACTTTTTGAAAGAATTTGCAATGCCGGTAGATTCAGCGAAGACGAAGGAAGATATTATTTCAAACAACTTATCTCGGGAGTTAGCTATTGTCACGCTATGCAAATATGTCACAGAGACCTTAAGCTCGAGAATACACTCTTAGACGGG…	1053	MERYDILRDLGSGNFGVAKLVREKANGEFYAVKYIERGLKIDEHVQREIINHRDLKHPNIIRFKEVFVTPTHLAIVMEYAAGGELFERICNAGRFSEDEGRYYFKQLISGVSYCHAMQICHRDLKLENTLLDGSPSSHLKICDFGYSKSSVLHSQPKSTVGTPAYVAPEVLSRKEYNGKIADVWSCGVTLYVMLVGAYPFEDPEDPRNIRNTIQRILSVHYTIPDYVRISSECKHLLSRIFVADPDKRITVPEIEKHPWFLKGPLVVPPEEEKCDNGVEEEEEEEEKCRQSVEEIVKIIEEARKGVNGTDNNGGLGLIDGSIDLDDIDDADIYDDVDDDEERNGDFVCAL	350	--	STKc_SnRK2	S_TKc;low_complexity_region	4.88	39774.8	_	2
Arabidopsis_thaliana	AT5G08590	SnRK2.1	SnRK2	AtSnRK2.1	AT5G08590.1	primary	Chr5	2783331	2786094	+	1493	ATGGACAAGTATGACGTTGTCAAGGATCTGGGAGCTGGAAATTTCGGTGTGGCTCGCCTTCTCAGGCACAAGGACACCAAAGAGCTTGTTGCCATGAAATACATCGAGAGAGGTCGCAAGATAGATGAGAACGTGGCGAGAGAGATTATTAATCACAGATCACTTAAACATCCTAATATCATCCGGTTCAAGGAGGTGATCCTGACACCTACTCATCTTGCTATTGTGATGGAGTATGCTTCTGGAGGAGAGCTCTTTGATCGAATCTGTACTGCCGGTAGATTTAGTGAAGCTGAGGCTAGGTACTTCTTTCAACAGCTGATTTGTGGTGTTGATTACTGCCATTCCTTGCAAATATGTCATAGAGACCTGAAGCTTGAGAACACACTGCTCGATGGG…	1062	MDKYDVVKDLGAGNFGVARLLRHKDTKELVAMKYIERGRKIDENVAREIINHRSLKHPNIIRFKEVILTPTHLAIVMEYASGGELFDRICTAGRFSEAEARYFFQQLICGVDYCHSLQICHRDLKLENTLLDGSPAPLLKICDFGYSKSSILHSRPKSTVGTPAYIAPEVLSRREYDGKHADVWSCGVTLYVMLVGAYPFEDPNDPKNFRKTIQRIMAVQYKIPDYVHISQECKHLLSRIFVTNSAKRITLKEIKNHPWYLKNLPKELLESAQAAYYKRDTSFSLQSVEDIMKIVGEARNPAPSTSAVKSSGSGADEEEEEDVEAEVEEEEDDEDEYEKHVKEAQSCQESDKA	353	--	STKc_SnRK2	S_TKc;coiled_coil_region;low_complexity_region	5.72	40197.6	_	2
Arabidopsis_thaliana	AT5G63650	SnRK2.5	SnRK2	AtSnRK2.5	AT5G63650.1	primary	Chr5	25481517	25483719	-	1421	ATGGACAAGTATGAGGTTGTGAAGGATTTGGGAGCTGGAAATTTTGGTGTGGCTCGTCTTCTTAGACACAAAGAGACCAAAGAGCTCGTTGCTATGAAATACATTGAGAGAGGTCGCAAGATTGATGAGAATGTGGCAAGAGAGATTATCAATCATAGATCACTTAGGCATCCTAATATCATCAGATTCAAGGAGGTGATTCTGACTCCAACTCATCTTGCAATTGTAATGGAGTATGCTTCTGGAGGAGAGCTCTTTGAAAGAATCTGTAATGCTGGTAGATTCAGTGAAGCTGAGGCTAGATACTTCTTTCAGCAGCTGATTTGTGGCGTGGATTACTGTCATTCACTGCAAATATGTCATAGAGATTTGAAGCTTGAGAATACACTGCTTGATGGT…	1083	MDKYEVVKDLGAGNFGVARLLRHKETKELVAMKYIERGRKIDENVAREIINHRSLRHPNIIRFKEVILTPTHLAIVMEYASGGELFERICNAGRFSEAEARYFFQQLICGVDYCHSLQICHRDLKLENTLLDGSPAPLLKICDFGYSKSSLLHSRPKSTVGTPAYIAPEVLSRREYDGKHADVWSCGVTLYVMLVGGYPFEDPDDPRNFRKTIQRIMAVQYKIPDYVHISQECRHLLSRIFVTNSAKRITLKEIKKHPWYLKNLPKELTEPAQAAYYKRETPSFSLQSVEDIMKIVGEARNPAPSSNAVKGFDDDEEDVEDEVEEEEEEEEEEEEEEEEEEDEYEKHVKEAHSCQEPPKA	360	--	STKc_SnRK2	S_TKc;coiled_coil_region;low_complexity_region	5.19	41553.9	_	2
Arabidopsis_thaliana	AT5G66880	SnRK2.3	SnRK2	AtSnRK2.3	AT5G66880.1	primary	Chr5	26710555	26712971	+	1467	ATGGATCGAGCTCCGGTGACCACAGGACCGTTGGATATGCCGATTATGCACGACAGTGATCGATATGACTTCGTTAAGGATATTGGTTCTGGTAATTTCGGTGTTGCTCGTCTTATGAGAGATAAACTCACTAAAGAGCTTGTTGCTGTCAAGTACATCGAGAGAGGAGACAAGATTGATGAAAATGTTCAAAGGGAGATCATTAACCACAGGTCACTAAGGCATCCTAATATTGTCAGATTTAAAGAGGTCATTTTGACGCCGACTCATCTGGCTATCATAATGGAATATGCTTCTGGCGGTGAACTTTACGAGCGGATTTGCAATGCAGGACGGTTTAGTGAAGATGAGGCTCGGTTCTTCTTTCAGCAGCTTCTATCTGGAGTCAGTTATTGTCAT…	1086	MDRAPVTTGPLDMPIMHDSDRYDFVKDIGSGNFGVARLMRDKLTKELVAVKYIERGDKIDENVQREIINHRSLRHPNIVRFKEVILTPTHLAIIMEYASGGELYERICNAGRFSEDEARFFFQQLLSGVSYCHSMQICHRDLKLENTLLDGSPAPRLKICDFGYSKSSVLHSQPKSTVGTPAYIAPEVLLRQEYDGKIADVWSCGVTLYVMLVGAYPFEDPEEPRDYRKTIQRILSVKYSIPDDIRISPECCHLISRIFVADPATRISIPEIKTHSWFLKNLPADLMNESNTGSQFQEPEQPMQSLDTIMQIISEATIPAVRNRCLDDFMTDNLDLDDDMDDFDSESEIDIDSSGEIVYAL	361	--	STKc_SnRK2-3	S_TKc;low_complexity_region	4.81	41084.7	_	2
Arabidopsis_thaliana	AT1G01140	SnRK3.12	SnRK3	AtSnRK3.12	AT1G01140.1	--	Chr1	64166	67625	-	1689	ATGAGTGGAAGCAGAAGGAAGGCGACGCCGGCGAGTAGGACGCGAGTAGGGAATTACGAGATGGGACGAACTCTCGGAGAAGGAAGCTTCGCTAAGGTGAAATACGCCAAGAACACCGTCACCGGAGATCAAGCCGCTATCAAAATCCTCGACCGAGAAAAGGTCTTCCGTCACAAAATGGTCGAACAGCTTAAAAGAGAAATATCTACAATGAAACTGATTAAACATCCAAATGTGGTTGAAATCATTGAGGTTATGGCGAGCAAAACGAAGATCTATATCGTTCTTGAGCTTGTCAATGGAGGTGAACTCTTTGATAAAATCGCGCAACAAGGGAGGCTTAAGGAGGATGAAGCTCGGAGATATTTTCAGCAGCTCATCAATGCTGTGGATTACTGC…	1344	MSGSRRKATPASRTRVGNYEMGRTLGEGSFAKVKYAKNTVTGDQAAIKILDREKVFRHKMVEQLKREISTMKLIKHPNVVEIIEVMASKTKIYIVLELVNGGELFDKIAQQGRLKEDEARRYFQQLINAVDYCHSRGVYHRDLKPENLILDANGVLKVSDFGLSAFSRQVREDGLLHTACGTPNYVAPEVLSDKGYDGAAADVWSCGVILFVLMAGYLPFDEPNLMTLYKRICKAEFSCPPWFSQGAKRVIKRILEPNPITRISIAELLEDEWFKKGYKPPSFDQDDEDITIDDVDAAFSNSKECLVTEKKEKPVSMNAFELISSSSEFSLENLFEKQAQLVKKETRFTSQRSASEIMSKMEETAKPLGFNVRKDNYKIKMKGDKSGRKGQLSVATEVF…	447	NAF.PF03822;KA1.PF02149	STKc_SnRK3	S_TKc;low_complexity_region	8.48	50504.8	M	3
Arabidopsis_thaliana	AT1G01140	SnRK3.12	SnRK3	AtSnRK3.12	AT1G01140.2	--	Chr1	64167	67625	-	1694	ATGAGTGGAAGCAGAAGGAAGGCGACGCCGGCGAGTAGGACGCGAGTAGGGAATTACGAGATGGGACGAACTCTCGGAGAAGGAAGCTTCGCTAAGGTGAAATACGCCAAGAACACCGTCACCGGAGATCAAGCCGCTATCAAAATCCTCGACCGAGAAAAGGTCTTCCGTCACAAAATGGTCGAACAGCTTAAAAGAGAAATATCTACAATGAAACTGATTAAACATCCAAATGTGGTTGAAATCATTGAGGTTATGGCGAGCAAAACGAAGATCTATATCGTTCTTGAGCTTGTCAATGGAGGTGAACTCTTTGATAAAATCGCGCAACAAGGGAGGCTTAAGGAGGATGAAGCTCGGAGATATTTTCAGCAGCTCATCAATGCTGTGGATTACTGC…	1350	MSGSRRKATPASRTRVGNYEMGRTLGEGSFAKVKYAKNTVTGDQAAIKILDREKVFRHKMVEQLKREISTMKLIKHPNVVEIIEVMASKTKIYIVLELVNGGELFDKIAQQGRLKEDEARRYFQQLINAVDYCHSRGVYHRDLKPENLILDANGVLKVSDFGLSAFSRQVREDGLLHTACGTPNYVAPEVLSDKGYDGAAADVWSCGVILFVLMAGYLPFDEPNLMTLYKRVRICKAEFSCPPWFSQGAKRVIKRILEPNPITRISIAELLEDEWFKKGYKPPSFDQDDEDITIDDVDAAFSNSKECLVTEKKEKPVSMNAFELISSSSEFSLENLFEKQAQLVKKETRFTSQRSASEIMSKMEETAKPLGFNVRKDNYKIKMKGDKSGRKGQLSVATE…	449	NAF.PF03822;KA1.PF02149	STKc_SnRK3	S_TKc;low_complexity_region	8.62	50760.1	M	3
Arabidopsis_thaliana	AT1G01140	SnRK3.12	SnRK3	AtSnRK3.12	AT1G01140.3	primary	Chr1	64167	67625	-	1700	ATGAGTGGAAGCAGAAGGAAGGCGACGCCGGCGAGTAGGACGCGAGTAGGGAATTACGAGATGGGACGAACTCTCGGAGAAGGAAGCTTCGCTAAGGTGAAATACGCCAAGAACACCGTCACCGGAGATCAAGCCGCTATCAAAATCCTCGACCGAGAAAAGGTCTTCCGTCACAAAATGGTCGAACAGCTTAAAAGAGAAATATCTACAATGAAACTGATTAAACATCCAAATGTGGTTGAAATCATTGAGGTTATGGCGAGCAAAACGAAGATCTATATCGTTCTTGAGCTTGTCAATGGAGGTGAACTCTTTGATAAAATCGCGCAACAAGGGAGGCTTAAGGAGGATGAAGCTCGGAGATATTTTCAGCAGCTCATCAATGCTGTGGATTACTGC…	1356	MSGSRRKATPASRTRVGNYEMGRTLGEGSFAKVKYAKNTVTGDQAAIKILDREKVFRHKMVEQLKREISTMKLIKHPNVVEIIEVMASKTKIYIVLELVNGGELFDKIAQQGRLKEDEARRYFQQLINAVDYCHSRGVYHRDLKPENLILDANGVLKVSDFGLSAFSRQVREDGLLHTACGTPNYVAPEVLSDKGYDGAAADVWSCGVILFVLMAGYLPFDEPNLMTLYKRICKAEFSCPPWFSQGAKRVIKRILEPNPITRISIAELLEDEWFKKGYKPPSFDQDDEDITIDDVDAAFSNSKECLVTEKKEKPVSMNAFELISSSSEFSLENLFEKQAQLVKKETRFTSQRSASEIMSKMEETAKPLGFNVRKDNYKIKMKGDKSGRKGQLSVATEVF…	451	NAF.PF03822;KA1.PF02149	STKc_SnRK3	S_TKc;low_complexity_region	8.26	50909.2	M	3
Arabidopsis_thaliana	AT1G29230	SnRK3.20	SnRK3	AtSnRK3.20	AT1G29230.1	primary	Chr1	10214860	10216422	+	1563	ATGGCTCAAGCCTTGGCTCAACCACCACTGGTGGTCACCACCGTCGTCCCAGACCCGCCGCCGCCGCCACCACCACCGCACCCAAAGCCGTATGCTCTACGATACATGGCGGATCTTCTTGGCCGGATTGGTATAATGGATACAGACAAAGATGGTAACATCAGCCCACAGAGTCCGAGGAGTCCTAGGAGCCCAAGAAACAACATTCTCATGGGGAAGTACGAGCTTGGGAAGCTTCTCGGCCACGGAACCTTTGCAAAGGTTTATTTAGCTCAAAACATCAAATCTGGAGATAAAGTCGCCATTAAAGTCATCGACAAGGAGAAGATTATGAAGAGTGGTTTGGTTGCTCACATCAAACGGGAAATCTCTATCCTCCGCCGTGTCCGTCACCCTTAC…	1563	MAQALAQPPLVVTTVVPDPPPPPPPPHPKPYALRYMADLLGRIGIMDTDKDGNISPQSPRSPRSPRNNILMGKYELGKLLGHGTFAKVYLAQNIKSGDKVAIKVIDKEKIMKSGLVAHIKREISILRRVRHPYIVHLFEVMATKSKIYFVMEYVGGGELFNTVAKGRLPEETARRYFQQLISSVSFCHGRGVYHRDLKPENLLLDNKGNLKVSDFGLSAVAEQLRQDGLCHTFCGTPAYIAPEVLTRKGYDAAKADVWSCGVILFVLMAGHIPFYDKNIMVMYKKIYKGEFRCPRWFSSDLVRLLTRLLDTNPDTRITIPEIMKNRWFKKGFKHVKFYIEDDKLCREDEDEEEEASSSGRSSTVSESDAEFDVKRMGIGSMPRPSSLNAFDIISFSSGF…	520	NAF.PF03822	CIPK_C	low_complexity_region;S_TKc	7.58	58542.6	C	4
Arabidopsis_thaliana	AT1G30270	SnRK3.23	SnRK3	AtSnRK3.23	AT1G30270.1	primary	Chr1	10654857	10658897	+	2235	ATGGCTTCTCGAACAACGCCTTCACGATCGACTCCTTCACGATCAACGCCTTCTGGTAGTTCTTCTGGTGGTAGGACACGAGTTGGTAAGTATGAGCTTGGACGAACTTTGGGTGAAGGAACTTTCGCTAAGGTCAAATTCGCTAGAAATGTTGAGAATGGTGATAATGTCGCTATTAAGGTTATTGATAAAGAGAAAGTTCTGAAAAATAAGATGATCGCTCAGATCAAGCGTGAGATTTCGACGATGAAATTGATCAAGCACCCGAATGTCATTCGTATGTTTGAGGTGATGGCTAGCAAAACTAAGATCTACTTCGTTTTGGAATTCGTCACTGGTGGGGAGCTTTTCGATAAAATTTCAAGCAATGGGAGATTGAAGGAAGATGAGGCGAGGAAG…	1449	MASRTTPSRSTPSRSTPSGSSSGGRTRVGKYELGRTLGEGTFAKVKFARNVENGDNVAIKVIDKEKVLKNKMIAQIKREISTMKLIKHPNVIRMFEVMASKTKIYFVLEFVTGGELFDKISSNGRLKEDEARKYFQQLINAVDYCHSRGVYHRDLKPENLLLDANGALKVSDFGLSALPQQVREDGLLHTTCGTPNYVAPEVINNKGYDGAKADLWSCGVILFVLMAGYLPFEDSNLTSLYKKIFKAEFTCPPWFSASAKKLIKRILDPNPATRITFAEVIENEWFKKGYKAPKFENADVSLDDVDAIFDDSGESKNLVVERREEGLKTPVTMNAFELISTSQGLNLGSLFEKQMGLVKRKTRFTSKSSANEIVTKIEAAAAPMGFDVKTNNYKMKLTG…	482	NAF.PF03822	STKc_SnRK3	low_complexity_region;S_TKc	9.25	53514.3	C	4
Arabidopsis_thaliana	AT1G48260	SnRK3.21	SnRK3	AtSnRK3.21	AT1G48260.1	primary	Chr1	17813976	17817283	-	1606	ATGGTGATAAAGGGAATGCGTGTTGGTAAGTACGAGCTTGGGAGGACACTCGGAGAGGGAAATTCCGCAAAAGTTAAATTTGCTATAGATACTCTTACCGGCGAATCATTCGCCATCAAAATCATCGAGAAGTCGTGTATCACACGTCTTAACGTCTCTTTTCAGATTAAGAGAGAGATTCGAACACTCAAAGTTTTGAAGCATCCAAACATTGTCCGATTACATGAGGTCTTGGCTAGCAAAACCAAGATTTACATGGTTCTGGAATGTGTCACTGGAGGAGACTTATTTGACAGAATTGTCTCGAAAGGAAAGCTTTCGGAAACACAAGGACGAAAAATGTTTCAGCAGTTGATTGATGGAGTCAGCTATTGTCATAACAAGGGCGTTTTTCACAGG…	1299	MVIKGMRVGKYELGRTLGEGNSAKVKFAIDTLTGESFAIKIIEKSCITRLNVSFQIKREIRTLKVLKHPNIVRLHEVLASKTKIYMVLECVTGGDLFDRIVSKGKLSETQGRKMFQQLIDGVSYCHNKGVFHRDLKLENVLLDAKGHIKITDFGLSALSQHYREDGLLHTTCGSPNYVAPEVLANEGYDGAASDIWSCGVILYVILTGCLPFDDANLAVICRKIFKGDPPIPRWISLGAKTMIKRMLDPNPVTRVTIAGIKAHDWFKHDYTPSNYDDDDDVYLIQEDVFMMKEYEEEKSPDSPTIINAFQLIGMSSFLDLSGFFETEKLSERQIRFTSNSLAKDLLENIETIFTEMGFCLQKKHAKLKAIKEESTQKRQCGLSVTAEVFEISPSLNVVE…	432	NAF.PF03822;KA1.PF02149	CIPK_C	S_TKc	6.62	48663.1	_	3
Arabidopsis_thaliana	AT2G25090	SnRK3.18	SnRK3	AtSnRK3.18	AT2G25090.1	primary	Chr2	10670467	10672653	-	1528	ATGGAAGAATCAAACCGTAGTAGTACTGTCTTGTTCGACAAATACAACATCGGAAGACTTCTCGGAACCGGTAACTTCGCCAAAGTGTATCACGGAACAGAGATCTCCACCGGCGATGACGTGGCAATCAAAGTCATCAAAAAAGACCACGTTTTCAAACGTCGTGGCATGATGGAGCAAATCGAACGAGAGATCGCCGTCATGCGTCTCCTCCGTCATCCAAACGTGGTCGAGCTCCGCGAAGTAATGGCTACAAAGAAGAAGATTTTCTTCGTCATGGAGTACGTCAACGGCGGAGAGCTTTTCGAAATGATCGATAGAGATGGGAAGCTCCCGGAGGATCTAGCCAGAAAGTATTTCCAACAATTGATATCCGCGGTGGATTTTTGCCACAGCCGC…	1410	MEESNRSSTVLFDKYNIGRLLGTGNFAKVYHGTEISTGDDVAIKVIKKDHVFKRRGMMEQIEREIAVMRLLRHPNVVELREVMATKKKIFFVMEYVNGGELFEMIDRDGKLPEDLARKYFQQLISAVDFCHSRGVFHRDIKPENLLLDGEGDLKVTDFGLSALMMPEGLGGRRGSSDDLLHTRCGTPAYVAPEVLRNKGYDGAMADIWSCGIVLYALLAGFLPFIDENVMTLYTKIFKAECEFPPWFSLESKELLSRLLVPDPEQRISMSEIKMIPWFRKNFTPSVAFSIDETIPSPPEPPTKKKKKDLNEKEDDGASPRSFNAFQFITSMSSGFDLSNLFEIKRKPKRMFTSKFPAKSVKERLETAAREMDMRVKHVKDCKMKLQRRTEGRKGRLSVT…	469	NAF.PF03822	CIPK_C	S_TKc;low_complexity_region	5.74	53551.4	_	2
Arabidopsis_thaliana	AT2G26980	SnRK3.17	SnRK3	AtSnRK3.17	AT2G26980.1	--	Chr2	11514703	11518323	-	2059	ATGAATCGGAGACAGCAAGTGAAACGTAGAGTAGGTAAATATGAAGTTGGAAGAACAATTGGAGAAGGAACGTTTGCTAAAGTTAAGTTTGCTAGAAACTCTGAAACTGGAGAACCTGTTGCTCTCAAGATTCTTGATAAAGAGAAAGTTCTCAAGCATAAAATGGCTGAACAGATTAGAAGAGAGATAGCTACTATGAAGTTGATAAAACATCCAAATGTTGTTCAATTATATGAGGTGATGGCAAGTAAGACGAAAATATTTATCATCTTGGAGTATGTTACAGGAGGAGAACTCTTTGATAAGATTGTAAATGATGGGCGGATGAAAGAAGATGAGGCGCGGAGATATTTCCAACAGCTTATACATGCTGTGGACTACTGTCATAGCAGAGGGGTC…	1149	MNRRQQVKRRVGKYEVGRTIGEGTFAKVKFARNSETGEPVALKILDKEKVLKHKMAEQIRREIATMKLIKHPNVVQLYEVMASKTKIFIILEYVTGGELFDKIVNDGRMKEDEARRYFQQLIHAVDYCHSRGVYHRDLKPENLLLDSYGNLKISDFGLSALSQQVRDDGLLHTSCGTPNYVAPEVLNDRGYDGATADMWSCGVVLYVLLAGYLPFDDSNLMNLYKKISSGEFNCPPWLSLGAMKLITRILDPNPMTRVTPQEVFEDEWFKKDYKPPVFEERDDSNMDDIDAVFKDSEEHLVTEKREEQPAAINAFEIISMSRGLNLENLFDPEQEFKRETRITLRGGANEIIEKIEEAAKPLGFDVQKKNYKVSENSVTEMK	382	NAF.PF03822	STKc_SnRK3	S_TKc;low_complexity_region	5.7	43847.1	M	4
Arabidopsis_thaliana	AT2G26980	SnRK3.17	SnRK3	AtSnRK3.17	AT2G26980.2	--	Chr2	11514703	11518323	-	1993	ATGAATCGGAGACAGCAAGTGAAACGTAGAGTAGGTAAATATGAAGTTGGAAGAACAATTGGAGAAGGAACGTTTGCTAAAGTTAAGTTTGCTAGAAACTCTGAAACTGGAGAACCTGTTGCTCTCAAGATTCTTGATAAAGAGAAAGTTCTCAAGCATAAAATGGCTGAACAGATTAGAAGAGAGATAGCTACTATGAAGTTGATAAAACATCCAAATGTTGTTCAATTATATGAGGTGATGGCAAGTAAGACGAAAATATTTATCATCTTGGAGTATGTTACAGGAGGAGAACTCTTTGATAAGATTGTAAATGATGGGCGGATGAAAGAAGATGAGGCGCGGAGATATTTCCAACAGCTTATACATGCTGTGGACTACTGTCATAGCAGAGGGGTC…	1128	MNRRQQVKRRVGKYEVGRTIGEGTFAKVKFARNSETGEPVALKILDKEKVLKHKMAEQIRREIATMKLIKHPNVVQLYEVMASKTKIFIILEYVTGGELFDKIVNDGRMKEDEARRYFQQLIHAVDYCHSRGVYHRDLKPENLLLDSYGNLKISDFGLSALSQQVRDDGLLHTSCGTPNYVAPEVLNDRGYDGATADMWSCGVVLYVLLAGYLPFDDSNLMNLYKKISSGEFNCPPWLSLGAMKLITRILDPNPMTRVTPQEVFEDEWFKKDYKPPVFEERDDSNMDDIDAVFKDSEEHLVTEKREEQPAAINAFEIISMSRGLNLENLFDPEQEFKRETRITLRGGANEIIEKIEEAAKPLGFDVQKKNYKYIT	375	NAF.PF03822	STKc_SnRK3	S_TKc;low_complexity_region	5.81	43119.3	M	4
Arabidopsis_thaliana	AT2G26980	SnRK3.17	SnRK3	AtSnRK3.17	AT2G26980.3	--	Chr2	11514703	11518734	-	2080	ATGAATCGGAGACAGCAAGTGAAACGTAGAGTAGGTAAATATGAAGTTGGAAGAACAATTGGAGAAGGAACGTTTGCTAAAGTTAAGTTTGCTAGAAACTCTGAAACTGGAGAACCTGTTGCTCTCAAGATTCTTGATAAAGAGAAAGTTCTCAAGCATAAAATGGCTGAACAGATTAGAAGAGAGATAGCTACTATGAAGTTGATAAAACATCCAAATGTTGTTCAATTATATGAGGTGATGGCAAGTAAGACGAAAATATTTATCATCTTGGAGTATGTTACAGGAGGAGAACTCTTTGATAAGATTGTAAATGATGGGCGGATGAAAGAAGATGAGGCGCGGAGATATTTCCAACAGCTTATACATGCTGTGGACTACTGTCATAGCAGAGGGGTC…	1326	MNRRQQVKRRVGKYEVGRTIGEGTFAKVKFARNSETGEPVALKILDKEKVLKHKMAEQIRREIATMKLIKHPNVVQLYEVMASKTKIFIILEYVTGGELFDKIVNDGRMKEDEARRYFQQLIHAVDYCHSRGVYHRDLKPENLLLDSYGNLKISDFGLSALSQQVRDDGLLHTSCGTPNYVAPEVLNDRGYDGATADMWSCGVVLYVLLAGYLPFDDSNLMNLYKKISSGEFNCPPWLSLGAMKLITRILDPNPMTRVTPQEVFEDEWFKKDYKPPVFEERDDSNMDDIDAVFKDSEEHLVTEKREEQPAAINAFEIISMSRGLNLENLFDPEQEFKRETRITLRGGANEIIEKIEEAAKPLGFDVQKKNYKMRLENVKAGRKGNLNVATEIFQVAPSL…	441	NAF.PF03822	STKc_SnRK3	S_TKc;low_complexity_region	6.79	50599.9	M	4
Arabidopsis_thaliana	AT2G26980	SnRK3.17	SnRK3	AtSnRK3.17	AT2G26980.4	primary	Chr2	11514703	11518505	-	1966	ATGTTGATCCCCAACAAAAAATTAAGAGAAATGAATCGGAGACAGCAAGTGAAACGTAGAGTAGGTAAATATGAAGTTGGAAGAACAATTGGAGAAGGAACGTTTGCTAAAGTTAAGTTTGCTAGAAACTCTGAAACTGGAGAACCTGTTGCTCTCAAGATTCTTGATAAAGAGAAAGTTCTCAAGCATAAAATGGCTGAACAGATTAGAAGAGAGATAGCTACTATGAAGTTGATAAAACATCCAAATGTTGTTCAATTATATGAGGTGATGGCAAGTAAGACGAAAATATTTATCATCTTGGAGTATGTTACAGGAGGAGAACTCTTTGATAAGATTGTAAATGATGGGCGGATGAAAGAAGATGAGGCGCGGAGATATTTCCAACAGCTTATACAT…	1356	MLIPNKKLREMNRRQQVKRRVGKYEVGRTIGEGTFAKVKFARNSETGEPVALKILDKEKVLKHKMAEQIRREIATMKLIKHPNVVQLYEVMASKTKIFIILEYVTGGELFDKIVNDGRMKEDEARRYFQQLIHAVDYCHSRGVYHRDLKPENLLLDSYGNLKISDFGLSALSQQVRDDGLLHTSCGTPNYVAPEVLNDRGYDGATADMWSCGVVLYVLLAGYLPFDDSNLMNLYKKISSGEFNCPPWLSLGAMKLITRILDPNPMTRVTPQEVFEDEWFKKDYKPPVFEERDDSNMDDIDAVFKDSEEHLVTEKREEQPAAINAFEIISMSRGLNLENLFDPEQEFKRETRITLRGGANEIIEKIEEAAKPLGFDVQKKNYKMRLENVKAGRKGNLNVA…	451	NAF.PF03822	STKc_SnRK3	DDRGK;RIO;Nfu_N;S_TKc;TyrKc;RAN;ENTH;ELFV_dehydrog;low_complexity_region;FF;Cir_N;IL6;LsmAD;BBC;FBA;B5;Ribosomal_S10;low_complexity_region;TRP_2	7.64	51823.5	_	5
Arabidopsis_thaliana	AT2G26980	SnRK3.17	SnRK3	AtSnRK3.17	AT2G26980.5	--	Chr2	11514703	11518323	-	2151	ATGAATCGGAGACAGCAAGTGAAACGTAGAGTAGGTAAATATGAAGTTGGAAGAACAATTGGAGAAGGAACGTTTGCTAAAGTTAAGTTTGCTAGAAACTCTGAAACTGGAGAACCTGTTGCTCTCAAGATTCTTGATAAAGAGAAAGTTCTCAAGCATAAAATGGCTGAACAGATTAGAAGAGAGATAGCTACTATGAAGTTGATAAAACATCCAAATGTTGTTCAATTATATGAGGTGATGGCAAGTAAGACGAAAATATTTATCATCTTGGAGTATGTTACAGGAGGAGAACTCTTTGATAAGATTGTAAATGATGGGCGGATGAAAGAAGATGAGGCGCGGAGATATTTCCAACAGCTTATACATGCTGTGGACTACTGTCATAGCAGAGGGGTC…	1278	MNRRQQVKRRVGKYEVGRTIGEGTFAKVKFARNSETGEPVALKILDKEKVLKHKMAEQIRREIATMKLIKHPNVVQLYEVMASKTKIFIILEYVTGGELFDKIVNDGRMKEDEARRYFQQLIHAVDYCHSRGVYHRDLKPENLLLDSYGNLKISDFGLSALSQQVRDDGLLHTSCGTPNYVAPEVLNDRGYDGATADMWSCGVVLYVLLAGYLPFDDSNLMNLYKKISSGEFNCPPWLSLGAMKLITRILDPNPMTRVTPQEVFEDEWFKKDYKPPVFEERDDSNMDDIDAVFKDSEEHLVTEKREEQPAAINAFEIISMSRGLNLENLFDPEQEFKRETRITLRGGANEIIEKIEEAAKPLGFDVQKKNYKMRLENVKAGRKGNLNVATEVCYMRLDI…	425	NAF.PF03822	STKc_SnRK3	S_TKc;low_complexity_region	6.09	48668.7	M	4
Arabidopsis_thaliana	AT2G30360	SnRK3.22	SnRK3	AtSnRK3.22	AT2G30360.1	primary	Chr2	12936979	12938834	-	1856	ATGCCAGAGATCGAGATTGCCGCCGGCAGCGGCGACAACAACGACGCCTTATTCGGTAAATATGAGCTCGGAAAGCTTCTCGGATGCGGCGCATTCGCCAAAGTCTTCCACGCACGTGATCGTCGTACCGGCCAAAGCGTCGCCGTGAAAATCCTCAACAAGAAAAAACTCCTCACAAATCCAGCTCTAGCCAACAACATCAAACGCGAGATCTCAATCATGAGAAGATTATCTCATCCAAACATCGTCAAGCTCCACGAAGTAATGGCGACAAAATCAAAGATCTTCTTCGCAATGGAGTTTGTTAAAGGAGGAGAACTATTCAACAAAATCTCAAAACATGGACGTCTTAGCGAAGATTTAAGCCGGAGATATTTCCAGCAACTGATCTCCGCCGTT…	1308	MPEIEIAAGSGDNNDALFGKYELGKLLGCGAFAKVFHARDRRTGQSVAVKILNKKKLLTNPALANNIKREISIMRRLSHPNIVKLHEVMATKSKIFFAMEFVKGGELFNKISKHGRLSEDLSRRYFQQLISAVGYCHARGVYHRDLKPENLLIDENGNLKVSDFGLSALTDQIRPDGLLHTLCGTPAYVAPEILSKKGYEGAKVDVWSCGIVLFVLVAGYLPFNDPNVMNMYKKIYKGEYRFPRWMSPDLKRFVSRLLDINPETRITIDEILKDPWFVRGGFKQIKFHDDEIEDQKVESSLEAVKSLNAFDLISYSSGLDLSGLFAGCSNSSGESERFLSEKSPEMLAEEVEGFAREENLRMKKKKEEEYGFEMEGQNGKFGIGICISRLNDLLVVVEA…	435	NAF.PF03822	CIPK_C	S_TKc	8.44	49017.4	_	2
Arabidopsis_thaliana	AT2G34180	SnRK3.7	SnRK3	AtSnRK3.7	AT2G34180.1	primary	Chr2	14430761	14432269	-	1509	ATGGCTCAAGTACTATCTACACCGTTGGCCATCCCCGGCCCAACGCCAATACAATTCATGGCGGGTCTTCTTGCTCGAATCGTTACAAAAAATACGAACAAAGAGACCAGTACTCCAGAGAGCCCGAGGAGTCCGCGGACTCCACAAGGCTCTATTCTCATGGACAAGTACGAAATAGGAAAGCTTCTTGGCCACGGAAGCTTCGCTAAGGTCTATTTAGCACGGAACATTCATTCTGGCGAGGATGTTGCCATCAAAGTCATTGACAAGGAGAAGATAGTGAAGAGTGGATTGGCCGGTCATATTAAACGGGAGATTTCAATCCTCCGCCGTGTCCGCCACCCTTACATTGTACACCTACTCGAGGTTATGGCTACGAAGACAAAGATTTACATTGTG…	1509	MAQVLSTPLAIPGPTPIQFMAGLLARIVTKNTNKETSTPESPRSPRTPQGSILMDKYEIGKLLGHGSFAKVYLARNIHSGEDVAIKVIDKEKIVKSGLAGHIKREISILRRVRHPYIVHLLEVMATKTKIYIVMEYVRGGELYNTVARGRLREGTARRYFQQLISSVAFCHSRGVYHRDLKLENLLLDDKGNVKVSDFGLSVVSEQLKQEGICQTFCGTPAYLAPEVLTRKGYEGAKADIWSCGVILFVLMAGYLPFDDKNILVMYTKIYKGQFKCPKWFSPELARLVTRMLDTNPDTRITIPEIMKHRWFKKGFKHVKFYIENDKLCREDDDNDDDDSSSLSSGRSSTASEGDAEFDIKRVDSMPRPASLNAFDILSFSDLSGLFEEGGQGARFVSAA…	502	NAF.PF03822	CIPK_C	low_complexity_region;S_TKc;low_complexity_region	8.38	56730.6	C	4
Arabidopsis_thaliana	AT2G38490	SnRK3.19	SnRK3	AtSnRK3.19	AT2G38490.1	primary	Chr2	16113491	16115285	-	1795	ATGTCTTTTACAATTCCTAGACTGTTTCTCTTTACTCTGTTTTTTTGCTCTGTTTTTTTTGTTTGTTTGTTAATGGCCGAAGACTCTAATTCTTCCGAATCAATCATTGTTAACGTCACCGGAGATGATAATAAGTCGGCTTTGTTCGGTAAGTACGATCTCGGTAAGCTCCTCGGTAGCGGCGCGTTTGCCAAAGTCTACCAAGCGGAGGATCTTCAAAACGGCGGCGAAAGCGTTGCGATCAAAGTCGTACAAAAAAAACGTTTGAAAGACGGTTTAACGGCGCACGTTAAGAGAGAAATATCTGTCATGCGCCGCCTCCGTCATCCTCATATCGTGCTCCTCTCCGAAGTCCTCGCCACAAAGACGAAGATCTACTTCGTCATGGAGCTAGCCAAA…	1368	MSFTIPRLFLFTLFFCSVFFVCLLMAEDSNSSESIIVNVTGDDNKSALFGKYDLGKLLGSGAFAKVYQAEDLQNGGESVAIKVVQKKRLKDGLTAHVKREISVMRRLRHPHIVLLSEVLATKTKIYFVMELAKGGELFSRVTSNRFTESLSRKYFRQLISAVRYCHARGVFHRDLKPENLLLDENRDLKVSDFGLSAMKEQIHPDGMLHTLCGTPAYVAPELLLKKGYDGSKADIWSCGVVLFLLNAGYLPFRDPNIMGLYRKIHKAQYKLPDWTSSDLRKLLRRLLEPNPELRITVEEILKDPWFNHGVDPSEIIGIQADDYDLEENGKILNAFDLISSASSSNLSGLFGNFVTPDHCDQFVSDESTAVIMRKVEEVAKQLNLRIAKKKERAIKLEGP…	455	NAF.PF03822	CIPK_C	transmembrane_domain;low_complexity_region;RIO;S_TKc;TyrKc;DUF1713;HTH_ARSR;DAGKa;GatB_Yqey;VHS;Spt4;HTH_DTXR	9.17	51554.9	S	1
Arabidopsis_thaliana	AT3G17510	SnRK3.16	SnRK3	AtSnRK3.16	AT3G17510.1	primary	Chr3	5988991	5992912	-	1938	ATGGTGAGAAGGCAAGAGGAGGAGAAGAAGGCGGAGAAGGGAATGCGTCTGGGGAAATACGAGCTAGGGAGGACGCTCGGCGAGGGTAATTTCGGTAAAGTTAAATTCGCTAAAGATACCGTCTCCGGTCATTCCTTCGCCGTTAAAATCATCGACAAGTCTCGTATCGCCGATCTCAACTTCTCCTTACAGATAAAAAGAGAGATCCGGACTCTGAAAATGTTGAAACATCCCCACATTGTTAGATTACATGAGGTCTTGGCTAGCAAAACGAAAATTAATATGGTAATGGAACTTGTTACCGGAGGAGAATTGTTCGACAGAATTGTTTCCAACGGAAAATTAACAGAAACTGATGGAAGAAAAATGTTTCAGCAGCTTATCGATGGAATCAGCTAC…	1335	MVRRQEEEKKAEKGMRLGKYELGRTLGEGNFGKVKFAKDTVSGHSFAVKIIDKSRIADLNFSLQIKREIRTLKMLKHPHIVRLHEVLASKTKINMVMELVTGGELFDRIVSNGKLTETDGRKMFQQLIDGISYCHSKGVFHRDLKLENVLLDAKGHIKITDFGLSALPQHFRDDGLLHTTCGSPNYVAPEVLANRGYDGAASDIWSCGVILYVILTGCLPFDDRNLAVLYQKICKGDPPIPRWLSPGARTMIKRMLDPNPVTRITVVGIKASEWFKLEYIPSIPDDDDEEEVDTDDDAFSIQELGSEEGKGSDSPTIINAFQLIGMSSFLDLSGFFEQENVSERRIRFTSNSSAKDLLEKIETAVTEMGFSVQKKHAKLRVKQEERNQKGQVGLSVTAE…	444	NAF.PF03822;KA1.PF02149	STKc_SnRK3	S_TKc;low_complexity_region	6.41	49933.2	_	1
Arabidopsis_thaliana	AT3G17510	SnRK3.16	SnRK3	AtSnRK3.16	AT3G17510.2	--	Chr3	5988991	5991281	-	1479	ATGGTAATCATGCAGGTCTTGGCTAGCAAAACGAAAATTAATATGGTAATGGAACTTGTTACCGGAGGAGAATTGTTCGACAGAATTGTTTCCAACGGAAAATTAACAGAAACTGATGGAAGAAAAATGTTTCAGCAGCTTATCGATGGAATCAGCTACTGTCATAGCAAAGGTGTTTTCCACAGGGATCTCAAGCTAGAGAATGTTCTTCTTGATGCAAAGGGACATATAAAGATCACTGATTTTGGCCTCAGTGCTCTGCCTCAGCATTTTAGGGATGACGGATTGTTGCATACAACCTGTGGAAGTCCTAATTACGTTGCGCCTGAGGTTTTAGCTAACAGAGGCTACGATGGTGCAGCATCAGACATATGGTCCTGTGGTGTAATCTTGTATGTG…	1095	MVIMQVLASKTKINMVMELVTGGELFDRIVSNGKLTETDGRKMFQQLIDGISYCHSKGVFHRDLKLENVLLDAKGHIKITDFGLSALPQHFRDDGLLHTTCGSPNYVAPEVLANRGYDGAASDIWSCGVILYVILTGCLPFDDRNLAVLYQKICKGDPPIPRWLSPGARTMIKRMLDPNPVTRITVVGIKASEWFKLEYIPSIPDDDDEEEVDTDDDAFSIQELGSEEGKGSDSPTIINAFQLIGMSSFLDLSGFFEQENVSERRIRFTSNSSAKDLLEKIETAVTEMGFSVQKKHAKLRVKQEERNQKGQVGLSVTAEVFEIKPSLNVVELRKSYGDSCLYRQLYERLLKDVGTSSPEQEIVT	364	NAF.PF03822;KA1.PF02149	CIPK_C	low_complexity_region	5.13	40679.4	_	5
Arabidopsis_thaliana	AT3G23000	SnRK3.10	SnRK3	AtSnRK3.10	AT3G23000.1	primary	Chr3	8172597	8174131	+	1535	ATGGAATCACTTCCCCAGCCGCAAAACCAATCATCTCCGGCAACAACTCCGGCGAAGATCCTCCTTGGGAAATACGAACTCGGTCGTCGTCTCGGTAGCGGAAGCTTCGCGAAAGTCCATTTAGCTCGATCAATCGAATCCGACGAGCTCGTCGCCGTTAAAATCATCGAGAAGAAGAAAACAATCGAATCCGGTATGGAACCAAGAATAATCAGAGAGATCGATGCGATGCGTCGTCTTCGTCATCATCCAAACATACTCAAGATCCATGAAGTTATGGCAACCAAATCTAAGATCTATCTCGTAATGGAACTCGCTTCCGGTGGTGAACTTTTCTCAAAAGTCCTCCGTCGTGGACGTCTTCCTGAATCAACGGCGCGTCGTTACTTTCAACAACTC…	1290	MESLPQPQNQSSPATTPAKILLGKYELGRRLGSGSFAKVHLARSIESDELVAVKIIEKKKTIESGMEPRIIREIDAMRRLRHHPNILKIHEVMATKSKIYLVMELASGGELFSKVLRRGRLPESTARRYFQQLASALRFSHQDGVAHRDVKPQNLLLDEQGNLKVSDFGLSALPEHLQNGLLHTACGTPAYTAPEVISRRGYDGAKADAWSCGVILFVLLVGDVPFDDSNIAAMYRKIHRRDYRFPSWISKQAKSIIYQMLDPNPVTRMSIETVMKTNWFKKSLETSEFHRNVFDSEVEMKSSVNSITAFDLISLSSGLDLSGLFEAKKKKERRFTAKVSGVEVEEKAKMIGEKLGYVVKKKMMKKEGEVKVVGLGRGRTVIVVEAVELTVDVVVVEVK…	429	NAF.PF03822	CIPK_C	S_TKc;low_complexity_region	8.99	48265.8	C	5
Arabidopsis_thaliana	AT4G14580	SnRK3.3	SnRK3	AtSnRK3.3	AT4G14580.1	primary	Chr4	8367887	8369167	-	1281	ATGGAATCTCCATATCCAAAATCACCGGAAAAAATCACAGGGACAGTTCTTCTCGGAAAATACGAACTCGGTCGTCGACTAGGAAGCGGAAGCTTCGCTAAAGTCCATGTAGCTCGTTCCATCTCCACCGGCGAACTCGTAGCTATCAAAATCATCGACAAGCAAAAAACCATAGATTCCGGTATGGAGCCGAGAATAATCCGAGAGATCGAAGCGATGCGCCGCCTCCACAACCACCCAAACGTCCTCAAAATCCACGAAGTCATGGCCACTAAATCCAAGATCTACCTCGTCGTCGAATACGCCGCCGGAGGAGAACTCTTCACCAAACTCATCCGATTCGGCCGCCTTAACGAATCGGCGGCGCGTCGTTATTTCCAACAACTCGCCTCCGCGCTC…	1281	MESPYPKSPEKITGTVLLGKYELGRRLGSGSFAKVHVARSISTGELVAIKIIDKQKTIDSGMEPRIIREIEAMRRLHNHPNVLKIHEVMATKSKIYLVVEYAAGGELFTKLIRFGRLNESAARRYFQQLASALSFCHRDGIAHRDVKPQNLLLDKQGNLKVSDFGLSALPEHRSNNGLLHTACGTPAYTAPEVIAQRGYDGAKADAWSCGVFLFVLLAGYVPFDDANIVAMYRKIHKRDYRFPSWISKPARSIIYKLLDPNPETRMSIEAVMGTVWFQKSLEISEFQSSVFELDRFLEKEAKSSNAITAFDLISLSSGLDLSGLFERRKRKEKRFTARVSAERVVEKAGMIGEKLGFRVEKKEETKVVGLGKGRTAVVVEVVEFAEGLVVADVKVVVEG…	426	NAF.PF03822	CIPK_C	S_TKc;low_complexity_region	8.22	47826.1	_	2
Arabidopsis_thaliana	AT4G18700	SnRK3.9	SnRK3	AtSnRK3.9	AT4G18700.1	primary	Chr4	10288798	10290850	-	2053	ATGGCGGAGAAAATCACGAGAGAGACGTCGTTACCTAAAGAGAGAAGCAGCCCACAAGCTCTAATCCTGGGACGATACGAAATGGGTAAGCTTCTCGGCCATGGTACCTTCGCTAAAGTTTACCTCGCACGTAACGTGAAAACAAACGAAAGCGTAGCAATCAAAGTAATCGACAAGGAGAAAGTTCTCAAAGGAGGTTTAATCGCACACATCAAACGCGAGATCTCGATTCTTCGACGTGTTCGTCACCCAAACATCGTTCAGCTATTCGAAGTCATGGCGACGAAAGCTAAGATCTATTTCGTGATGGAGTATGTTCGTGGAGGTGAGTTATTCAATAAAGTAGCTAAAGGTCGTCTTAAAGAAGAAGTAGCTCGCAAATATTTCCAGCAATTGATC…	1470	MAEKITRETSLPKERSSPQALILGRYEMGKLLGHGTFAKVYLARNVKTNESVAIKVIDKEKVLKGGLIAHIKREISILRRVRHPNIVQLFEVMATKAKIYFVMEYVRGGELFNKVAKGRLKEEVARKYFQQLISAVTFCHARGVYHRDLKPENLLLDENGNLKVSDFGLSAVSDQIRQDGLFHTFCGTPAYVAPEVLARKGYDAAKVDIWSCGVILFVLMAGYLPFHDRNVMAMYKKIYRGEFRCPRWFSTELTRLLSKLLETNPEKRFTFPEIMENSWFKKGFKHIKFYVEDDKLCNVVDDDELESDSVESDRDSAASESEIEYLEPRRRVGGLPRPASLNAFDIISFSQGFDLSGLFDDDGEGSRFVSGAPVSKIISKLEEIAKVVSFTVRKKDCRV…	489	NAF.PF03822	STKc_SnRK3	S_TKc;transmembrane_domain;low_complexity_region	7.09	55017.2	_	4
Arabidopsis_thaliana	AT4G24400	SnRK3.13	SnRK3	AtSnRK3.13	AT4G24400.1	primary	Chr4	12617256	12620684	+	1664	ATGGTGGTAAGGAAGGTGGGCAAGTATGAATTAGGTAGAACAATCGGCGAAGGTACTTTCGCTAAAGTCAAGTTCGCTCAGAATACAGAGACCGGTGAGAGCGTCGCCATGAAAATCGTGGATCGTAGCACAATCATCAAGCGCAAGATGGTGGATCAGATTAAGAGAGAGATCTCGATTATGAAGCTTGTTCGTCATCCTTGTGTTGTTCGTCTTTATGAGGTTCTAGCAAGCCGTACAAAGATTTATATCATCCTGGAGTACATTACTGGTGGTGAACTGTTTGATAAGATTGTTCGTAATGGACGACTTAGTGAGTCAGAAGCTAGGAAATACTTTCACCAGCTTATTGATGGAGTTGATTACTGTCATAGTAAAGGTGTTTACCACAGAGATCTA…	1338	MVVRKVGKYELGRTIGEGTFAKVKFAQNTETGESVAMKIVDRSTIIKRKMVDQIKREISIMKLVRHPCVVRLYEVLASRTKIYIILEYITGGELFDKIVRNGRLSESEARKYFHQLIDGVDYCHSKGVYHRDLKPENLLLDSQGNLKISDFGLSALPEQGVTILKTTCGTPNYVAPEVLSHKGYNGAVADIWSCGVILYVLMAGYLPFDEMDLPTLYSKIDKAEFSCPSYFALGAKSLINRILDPNPETRITIAEIRKDEWFLKDYTPVQLIDYEHVNLDDVYAAFDDPEEQTYAQDGTRDTGPLTLNAFDLIILSQGLNLATLFDRGKDSMKHQTRFISHKPANVVLSSMEVVSQSMGFKTHIRNYKMRVEGLSANKTSHFSVILEVFKVAPSILMVD…	445	NAF.PF03822	CIPK_C	S_TKc	8.48	50428.2	_	3
Arabidopsis_thaliana	AT4G24400	SnRK3.13	SnRK3	AtSnRK3.13	AT4G24400.2	--	Chr4	12617256	12620684	+	1615	ATGGTGGTAAGGAAGGTGGGCAAGTATGAATTAGGTAGAACAATCGGCGAAGGTACTTTCGCTAAAGTCAAGTTCGCTCAGAATACAGAGACCGGTGAGAGCGTCGCCATGAAAATCGTGGATCGTAGCACAATCATCAAGCGCAAGATGGTGGATCAGATTAAGAGAGAGATCTCGATTATGAAGCTTGTTCGTCATCCTTGTGTTGTTCGTCTTTATGAGGTTCTAGCAAGCCGTACAAAGATTTATATCATCCTGGAGTACATTACTGGTGGTGAACTGTTTGATAAGATTGTTCGTAATGGACGACTTAGTGAGTCAGAAGCTAGGAAATACTTTCACCAGCTTATTGATGGAGTTGATTACTGTCATAGTAAAGGTGTTTACCACAGAGATCTA…	1251	MVVRKVGKYELGRTIGEGTFAKVKFAQNTETGESVAMKIVDRSTIIKRKMVDQIKREISIMKLVRHPCVVRLYEVLASRTKIYIILEYITGGELFDKIVRNGRLSESEARKYFHQLIDGVDYCHSKGVYHRDLKPENLLLDSQGNLKISDFGLSALPEQGVTILKTTCGTPNYVAPEVLSHKGYNGAVADIWSCGVILYVLMAGYLPFDEMDLPTLYSKIDKAEFSCPSYFALGAKSLINRILDPNPETRITIAEIRKDEWFLKDYTPVQLIDYEHVNLDDVYAAFDDPEEQTYAQDGTRDTGPLTLNAFDLIILSQGLNLATLFDRGKDSMKHQTRFISHKPANVVLSSMEVVSQSMGFKTHIRNYKMRVEGLSANKTSHFSVILEQETQKNTLSSTR…	416	NAF.PF03822	CIPK_C	S_TKc	7.66	47064.2	_	3
Arabidopsis_thaliana	AT4G30960	SnRK3.14	SnRK3	AtSnRK3.14	AT4G30960.1	primary	Chr4	15067053	15069010	+	1958	ATGGTCGGAGCAAAACCGGTGGAGAATGGATCTGACGGTGGTAGTAGTACGGGGCTGCTTCACGGCCGTTACGAGCTAGGGCGTCTTCTAGGTCACGGAACATTCGCGAAGGTGTACCACGCTCGTAACATACAAACCGGAAAAAGCGTGGCGATGAAAGTCGTCGGAAAAGAGAAAGTGGTGAAAGTTGGTATGGTTGATCAGATCAAACGAGAGATCTCTGTGATGAGGATGGTGAAACATCCAAACATCGTCGAGCTTCACGAAGTCATGGCGAGTAAATCCAAGATCTATTTCGCCATGGAGCTTGTACGAGGCGGTGAGTTATTCGCTAAGGTGGCTAAAGGAAGACTACGTGAAGACGTAGCTCGTGTTTATTTCCAGCAATTGATCTCAGCC…	1326	MVGAKPVENGSDGGSSTGLLHGRYELGRLLGHGTFAKVYHARNIQTGKSVAMKVVGKEKVVKVGMVDQIKREISVMRMVKHPNIVELHEVMASKSKIYFAMELVRGGELFAKVAKGRLREDVARVYFQQLISAVDFCHSRGVYHRDLKPENLLLDEEGNLKVTDFGLSAFTEHLKQDGLLHTTCGTPAYVAPEVILKKGYDGAKADLWSCGVILFVLLAGYLPFQDDNLVNMYRKIYRGDFKCPGWLSSDARRLVTKLLDPNPNTRITIEKVMDSPWFKKQATRSRNEPVAATITTTEEDVDFLVHKSKEETETLNAFHIIALSEGFDLSPLFEEKKKEEKREMRFATSRPASSVISSLEEAARVGNKFDVRKSESRVRIEGKQNGRKGKLAVEAEIFA…	441	NAF.PF03822	CIPK_C	S_TKc;low_complexity_region	9	49356.8	_	3
Arabidopsis_thaliana	AT5G01810	SnRK3.1	SnRK3	AtSnRK3.1	AT5G01810.2	--	Chr5	309434	312097	+	2214	ATGGAGAAGAAAGGATCTGTGTTGATGCTCCGTTATGAGGTTGGGAAGTTTCTCGGTCAAGGTACCTTTGCTAAGGTATACCATGCTAGGCATTTGAAAACTGGTGATAGTGTAGCGATTAAGGTCATCGACAAAGAAAGAATCCTCAAAGTTGGCATGACCGAGCAGATTAAGCGAGAGATCTCTGCCATGAGACTCTTGAGGCATCCCAACATCGTTGAGCTCCATGAAGTCATGGCCACCAAATCTAAAATCTACTTCGTCATGGAACATGTTAAGGGTGGTGAGCTCTTCAACAAAGTGTCAACTGGGAAGCTGAGAGAAGACGTTGCGAGAAAGTACTTTCAGCAGCTTGTACGCGCTGTTGACTTCTGTCACAGCCGTGGAGTATGCCACAGG…	1266	MEKKGSVLMLRYEVGKFLGQGTFAKVYHARHLKTGDSVAIKVIDKERILKVGMTEQIKREISAMRLLRHPNIVELHEVMATKSKIYFVMEHVKGGELFNKVSTGKLREDVARKYFQQLVRAVDFCHSRGVCHRDLKPENLLLDEHGNLKISDFGLSALSDSRRQDGLLHTTCGTPAYVAPEVISRNGYDGFKADVWSCGVILFVLLAGYLPFRDSNLMELYKKIGKAEVKFPNWLAPGAKRLLKRILDPNPNTRVSTEKIMKSSWFRKGLQEEVKESVEEETEVDAEAEGNASAEKEKKRCINLNAFEIISLSTGFDLSGLFEKGEEKEEMRFTSNREASEITEKLVEIGKDLKMKVRKKEHEWRVKMSAEATVVEAEVFEIAPSYHMVVLKKSGGDTA…	421	NAF.PF03822	STKc_SnRK3	S_TKc;low_complexity_region	8.88	47928.5	M	5
Arabidopsis_thaliana	AT5G01810	SnRK3.1	SnRK3	AtSnRK3.1	AT5G01810.3	--	Chr5	309434	312097	+	2079	ATGGAGAAGAAAGGATCTGTGTTGATGCTCCGTTATGAGGTTGGGAAGTTTCTCGGTCAAGGTACCTTTGCTAAGGTATACCATGCTAGGCATTTGAAAACTGGTGATAGTGTAGCGATTAAGGTCATCGACAAAGAAAGAATCCTCAAAGTTGGCATGACCGAGCAGATTAAGCGAGAGATCTCTGCCATGAGACTCTTGAGGCATCCCAACATCGTTGAGCTCCATGAAGTCATGGCCACCAAATCTAAAATCTACTTCGTCATGGAACATGTTAAGGGTGGTGAGCTCTTCAACAAAGTGTCAACTGGGAAGCTGAGAGAAGACGTTGCGAGAAAGTACTTTCAGCAGCTTGTACGCGCTGTTGACTTCTGTCACAGCCGTGGAGTATGCCACAGG…	1131	MEKKGSVLMLRYEVGKFLGQGTFAKVYHARHLKTGDSVAIKVIDKERILKVGMTEQIKREISAMRLLRHPNIVELHEVMATKSKIYFVMEHVKGGELFNKVSTGKLREDVARKYFQQLVRAVDFCHSRGVCHRDLKPENLLLDEHGNLKISDFGLSALSDSRRQDGLLHTTCGTPAYVAPEVISRNGYDGFKADVWSCGVILFVLLAGYLPFRDSNLMELYKKIGKAEVKFPNWLAPGAKRLLKRILDPNPNTRVSTEKIMKSSWFRKGLQEEVKESVEEETEEEMRFTSNREASEITEKLVEIGKDLKMKVRKKEHEWRVKMSAEATVVEAEVFEIAPSYHMVVLKKSGGDTAEYKRVMKESIRPALIDFVLAWH	376	NAF.PF03822	STKc_SnRK3	S_TKc;low_complexity_region	9.25	43057.1	M	5
Arabidopsis_thaliana	AT5G01810	SnRK3.1	SnRK3	AtSnRK3.1	AT5G01810.1	primary	Chr5	309715	312097	+	2102	ATGGAGAAGAAAGGATCTGTGTTGATGCTCCGTTATGAGGTTGGGAAGTTTCTCGGTCAAGGTACCTTTGCTAAGGTATACCATGCTAGGCATTTGAAAACTGGTGATAGTGTAGCGATTAAGGTCATCGACAAAGAAAGAATCCTCAAAGTTGGCATGACCGAGCAGATTAAGCGAGAGATCTCTGCCATGAGACTCTTGAGGCATCCCAACATCGTTGAGCTCCATGAAGTCATGGCCACCAAATCTAAAATCTACTTCGTCATGGAACATGTTAAGGGTGGTGAGCTCTTCAACAAAGTGTCAACTGGGAAGCTGAGAGAAGACGTTGCGAGAAAGTACTTTCAGCAGCTTGTACGCGCTGTTGACTTCTGTCACAGCCGTGGAGTATGCCACAGG…	1266	MEKKGSVLMLRYEVGKFLGQGTFAKVYHARHLKTGDSVAIKVIDKERILKVGMTEQIKREISAMRLLRHPNIVELHEVMATKSKIYFVMEHVKGGELFNKVSTGKLREDVARKYFQQLVRAVDFCHSRGVCHRDLKPENLLLDEHGNLKISDFGLSALSDSRRQDGLLHTTCGTPAYVAPEVISRNGYDGFKADVWSCGVILFVLLAGYLPFRDSNLMELYKKIGKAEVKFPNWLAPGAKRLLKRILDPNPNTRVSTEKIMKSSWFRKGLQEEVKESVEEETEVDAEAEGNASAEKEKKRCINLNAFEIISLSTGFDLSGLFEKGEEKEEMRFTSNREASEITEKLVEIGKDLKMKVRKKEHEWRVKMSAEATVVEAEVFEIAPSYHMVVLKKSGGDTA…	421	NAF.PF03822	STKc_SnRK3	S_TKc;low_complexity_region	8.88	47928.5	M	5
Arabidopsis_thaliana	AT5G01820	SnRK3.15	SnRK3	AtSnRK3.15	AT5G01820.1	primary	Chr5	313193	315000	-	1808	ATGGTAGATTCTGACCCGGTGGAATTTCCGCCGGAGAACCGCCGTGGACAGCTCTTCGGCAAATACGAGGTCGGAAAATTGGTGGGATGCGGCGCCTTCGCGAAAGTGTACCACGGGAGGAGCACAGCGACGGGTCAGAGCGTTGCGATCAAAGTGGTGAGCAAGCAACGGCTGCAGAAAGGAGGACTCAATGGCAACATTCAGAGAGAGATCGCTATCATGCACCGTCTGCGCCACCCTTCTATCGTGCGCCTGTTCGAGGTCCTCGCCACCAAATCCAAGATCTTCTTCGTCATGGAATTCGCCAAGGGCGGTGAGCTATTCGCCAAAGTCTCCAAGGGCAGGTTCTGCGAGGATCTTAGCCGTCGTTATTTCCAGCAGCTCATCTCCGCCGTCGGA…	1329	MVDSDPVEFPPENRRGQLFGKYEVGKLVGCGAFAKVYHGRSTATGQSVAIKVVSKQRLQKGGLNGNIQREIAIMHRLRHPSIVRLFEVLATKSKIFFVMEFAKGGELFAKVSKGRFCEDLSRRYFQQLISAVGYCHSRGIFHRDLKPENLLLDEKLDLKISDFGLSALTDQIRPDGLLHTLCGTPAYVAPEVLAKKGYDGAKIDIWSCGIILFVLNAGYLPFNDHNLMVMYRKIYKGEFRIPKWTSPDLRRLLTRLLDTNPQTRITIEEIIHDPWFKQGYDDRMSKFHLEDSDMKLPADETDSEMGARRMNAFDIISGSPGFNLSGLFGDARKYDRVERFVSAWTAERVVERLEEIVSAENLTVAKKETWGMKIEGQKGNFAMVVEINQLTDELVMIEV…	442	NAF.PF03822	CIPK_C	S_TKc;low_complexity_region	8.14	50297.8	_	2
Arabidopsis_thaliana	AT5G07070	SnRK3.2	SnRK3	AtSnRK3.2	AT5G07070.1	primary	Chr5	2196434	2198114	-	1681	ATGGAGAACAAACCAAGTGTATTAACTGAAAGATATGAAGTTGGGAGGTTATTGGGTCAAGGTACTTTTGCTAAAGTGTATTTTGGAAGGAGTAATCATACCAACGAGAGTGTAGCTATCAAGATGATTGACAAGGACAAAGTTATGAGAGTCGGGCTTAGCCAGCAAATCAAGCGAGAGATCTCTGTAATGAGGATCGCTAAACACCCGAATGTCGTTGAGTTATACGAGGTTATGGCTACAAAGTCAAGGATTTACTTTGTTATTGAGTATTGTAAAGGTGGTGAGCTTTTCAACAAGGTTGCAAAAGGAAAACTTAAAGAAGATGTTGCTTGGAAGTATTTTTATCAGCTTATTAGTGCGGTTGATTTTTGTCACAGCCGCGGAGTTTATCACCGC…	1371	MENKPSVLTERYEVGRLLGQGTFAKVYFGRSNHTNESVAIKMIDKDKVMRVGLSQQIKREISVMRIAKHPNVVELYEVMATKSRIYFVIEYCKGGELFNKVAKGKLKEDVAWKYFYQLISAVDFCHSRGVYHRDIKPENLLLDDNDNLKVSDFGLSALADCKRQDGLLHTTCGTPAYVAPEVINRKGYEGTKADIWSCGVVLFVLLAGYLPFHDTNLMEMYRKIGKADFKCPSWFAPEVKRLLCKMLDPNHETRITIAKIKESSWFRKGLHLKQKKMEKMEKQQVREATNPMEAGGSGQNENGENHEPPRLATLNAFDIIALSTGFGLAGLFGDVYDKRESRFASQKPASEIISKLVEVAKCLKLKIRKQGAGLFKLERVKEGKNGILTMDAEIFQVTP…	456	NAF.PF03822	CIPK_C	S_TKc;low_complexity_region	8.5	51868.9	_	4
Arabidopsis_thaliana	AT5G10930	SnRK3.24	SnRK3	AtSnRK3.24	AT5G10930.1	primary	Chr5	3445366	3447114	-	1749	ATGGAGGAAGAACGGCGAGTTCTGTTCGGAAAGTACGAGATGGGAAGGTTATTAGGCAAAGGAACCTTCGCCAAAGTCTATTACGGCAAAGAGATCATCGGCGGCGAGTGCGTCGCAATCAAAGTCATCAACAAGGATCAAGTAATGAAGAGACCTGGAATGATGGAACAAATCAAACGCGAGATTTCAATCATGAAGCTCGTTCGTCATCCCAACATAGTTGAATTGAAAGAAGTCATGGCTACGAAGACCAAGATCTTCTTCGTCATGGAGTTCGTTAAAGGCGGCGAGCTTTTCTGCAAAATCTCTAAAGGTAAGTTACACGAAGACGCTGCTCGTAGATATTTCCAGCAATTGATCTCAGCCGTTGATTATTGCCATAGTAGAGGCGTTTCTCAT…	1338	MEEERRVLFGKYEMGRLLGKGTFAKVYYGKEIIGGECVAIKVINKDQVMKRPGMMEQIKREISIMKLVRHPNIVELKEVMATKTKIFFVMEFVKGGELFCKISKGKLHEDAARRYFQQLISAVDYCHSRGVSHRDLKPENLLLDENGDLKISDFGLSALPEQILQDGLLHTQCGTPAYVAPEVLKKKGYDGAKADIWSCGVVLYVLLAGCLPFQDENLMNMYRKIFRADFEFPPWFSPEARRLISKLLVVDPDRRISIPAIMRTPWLRKNFTPPLAFKIDEPICSQSSKNNEEEEEDGDCENQTEPISPKFFNAFEFISSMSSGFDLSSLFESKRKVQSVFTSRSSATEVMEKIETVTKEMNMKVKRTKDFKVKMEGKTEGRKGRLSMTAEVFEVAPEI…	445	NAF.PF03822	STKc_SnRK3	S_TKc;low_complexity_region	6.05	50874.6	_	4
Arabidopsis_thaliana	AT5G21326	SnRK3.26	SnRK3	AtSnRK3.26	AT5G21326.1	primary	Chr5	7217340	7222007	+	1784	ATGAATCGGCCAAAGGTTCAGCGTCGTGTTGGAAAGTATGAGGTTGGAAAGACGCTTGGACAAGGCACTTTTGCGAAAGTTCGGTGTGCTGTTAATACTGAGACAGGAGAACGCGTGGCTCTCAAAATACTTGATAAGGAGAAGGTTCTTAAGCATAAGATGGCTGAACAGATAAGGAGAGAAATTTGTACTATGAAGCTGATAAACCATCCAAATGTAGTGCGGCTGTATGAGGTTTTGGCGAGCAAGACTAAGATATATATTGTTCTAGAGTTCGGCACTGGTGGAGAGCTTTTTGACAAAATTGTACATGATGGGCGCTTGAAAGAAGAGAATGCACGGAAATATTTTCAGCAGCTTATTAATGCAGTTGATTACTGCCATAGCAGGGGAGTGTAC…	1320	MNRPKVQRRVGKYEVGKTLGQGTFAKVRCAVNTETGERVALKILDKEKVLKHKMAEQIRREICTMKLINHPNVVRLYEVLASKTKIYIVLEFGTGGELFDKIVHDGRLKEENARKYFQQLINAVDYCHSRGVYHRDLKPENLLLDAQGNLKVSDFGLSALSRQVRGDGLLHTACGTPNYAAPEVLNDQGYDGATADLWSCGVILFVLLAGYLPFEDSNLMTLYKKIIAGEYHCPPWLSPGAKNLIVRILDPNPMTRITIPEVLGDAWFKKNYKPAVFEEKEEANLDDVDAVFKDSEEHHVTEKKEEQPTSMNAFELISMSRALDLGNLFEEEEGFKRETRFAAKGAANDLVQKIEEASKPLGFDIQKKNYKMRLENVTAGRKGNLRVATEIFQVSPSLH…	439	NAF.PF03822;KA1.PF02149	STKc_SnRK3	S_TKc	8.48	49629	M	4
Arabidopsis_thaliana	AT5G25110	SnRK3.25	SnRK3	AtSnRK3.25	AT5G25110.1	primary	Chr5	8657626	8659322	-	1697	ATGGGATCCAAACTTAAACTTTACCCTCTCTTAAATCACTCATCCGTTTTTCACCCAGACAGTCGTTACCAATCGGCCCCTACAATGGAGGAAGAGCAACAACAACTTCGTGTTCTCTTCGCGAAATACGAGATGGGAAGGTTACTAGGCAAAGGAACATTCGGAAAAGTTTATTACGGCAAAGAGATAACAACCGGAGAAAGCGTTGCAATCAAAATCATCAACAAAGATCAAGTCAAACGTGAAGGTATGATGGAACAAATCAAACGAGAGATCTCAATCATGAGACTTGTTCGTCATCCAAACATCGTTGAGTTAAAAGAAGTCATGGCTACAAAAACAAAGATCTTCTTTATCATGGAATACGTTAAAGGCGGTGAACTTTTCTCCAAGATCGTT…	1467	MGSKLKLYPLLNHSSVFHPDSRYQSAPTMEEEQQQLRVLFAKYEMGRLLGKGTFGKVYYGKEITTGESVAIKIINKDQVKREGMMEQIKREISIMRLVRHPNIVELKEVMATKTKIFFIMEYVKGGELFSKIVKGKLKEDSARKYFQQLISAVDFCHSRGVSHRDLKPENLLVDENGDLKVSDFGLSALPEQILQDGLLHTQCGTPAYVAPEVLRKKGYDGAKGDIWSCGIILYVLLAGFLPFQDENLMKMYRKIFKSEFEYPPWFSPESKRLISKLLVVDPNKRISIPAIMRTPWFRKNINSPIEFKIDELEIQNVEDETPTTTATTATTTTTPVSPKFFNAFEFISSMSSGFDLSSLFESKRKLRSMFTSRWSASEIMGKLEGIGKEMNMKVKRTKD…	488	NAF.PF03822	STKc_SnRK3	S_TKc;low_complexity_region	8.64	55563	_	4
Arabidopsis_thaliana	AT5G35410	SnRK3.11	SnRK3	AtSnRK3.11	AT5G35410.1	primary	Chr5	13634454	13638297	+	1757	ATGACAAAGAAAATGAGAAGAGTGGGCAAGTACGAGGTTGGTCGCACAATAGGTGAAGGAACCTTTGCTAAGGTTAAGTTTGCGAGGAACACAGACACTGGTGATAATGTAGCCATCAAAATTATGGCTAAGAGTACAATACTTAAGAACAGAATGGTTGATCAGATAAAAAGAGAGATATCTATAATGAAGATTGTTCGTCACCCGAACATAGTGAGGTTGTATGAGGTGTTGGCGAGTCCTTCGAAAATATATATAGTTTTGGAGTTTGTGACAGGAGGAGAGCTCTTTGATAGAATTGTTCATAAAGGGAGGCTTGAAGAAAGTGAGTCTCGGAAATACTTTCAACAGCTTGTAGATGCTGTTGCTCATTGTCACTGCAAGGGTGTTTACCACCGT…	1341	MTKKMRRVGKYEVGRTIGEGTFAKVKFARNTDTGDNVAIKIMAKSTILKNRMVDQIKREISIMKIVRHPNIVRLYEVLASPSKIYIVLEFVTGGELFDRIVHKGRLEESESRKYFQQLVDAVAHCHCKGVYHRDLKPENLLLDTNGNLKVSDFGLSALPQEGVELLRTTCGTPNYVAPEVLSGQGYDGSAADIWSCGVILFVILAGYLPFSETDLPGLYRKINAAEFSCPPWFSAEVKFLIHRILDPNPKTRIQIQGIKKDPWFRLNYVPIRAREEEEVNLDDIRAVFDGIEGSYVAENVERNDEGPLMMNAFEMITLSQGLNLSALFDRRQDFVKRQTRFVSRREPSEIIANIEAVANSMGFKSHTRNFKTRLEGLSSIKAGQLAVVIEIYEVAPSLF…	446	NAF.PF03822	CIPK_C	S_TKc	8.9	50634.5	_	4
Arabidopsis_thaliana	AT5G45810	SnRK3.5	SnRK3	AtSnRK3.5	AT5G45810.1	primary	Chr5	18584942	18586393	+	1452	ATGGCGGATTTGTTAAGAAAAGTGAAATCGATAAAGAAGAAGCAGGATCAGAGCAATCATCAAGCTCTGATCCTTGGCAAATACGAAATGGGTAGGCTTCTTGGCCACGGAACCTTCGCTAAAGTCTATCTCGCACGAAACGCTCAATCTGGAGAAAGCGTAGCGATCAAGGTAATTGACAAAGAGAAAGTTCTCAAATCCGGTTTAATCGCACACATCAAACGCGAGATCTCGATCTTGCGCCGTGTTCGTCATCCTAACATCGTTCAGCTATTCGAAGTCATGGCGACGAAATCTAAGATCTATTTCGTAATGGAATATGTTAAAGGAGGTGAATTGTTCAACAAGGTAGCTAAAGGAAGGTTAAAAGAAGAAATGGCACGTAAATATTTTCAACAG…	1452	MADLLRKVKSIKKKQDQSNHQALILGKYEMGRLLGHGTFAKVYLARNAQSGESVAIKVIDKEKVLKSGLIAHIKREISILRRVRHPNIVQLFEVMATKSKIYFVMEYVKGGELFNKVAKGRLKEEMARKYFQQLISAVSFCHFRGVYHRDLKPENLLLDENGNLKVSDFGLSAVSDQIRQDGLFHTFCGTPAYVAPEVLARKGYDGAKVDIWSCGVILFVLMAGFLPFHDRNVMAMYKKIYRGDFRCPRWFPVEINRLLIRMLETKPERRFTMPDIMETSWFKKGFKHIKFYVEDDHQLCNVADDDEIESIESVSGRSSTVSEPEDFESFDGRRRGGSMPRPASLNAFDLISFSPGFDLSGLFEDDGEGSRFVSGAPVGQIISKLEEIARIVSFTVRKK…	483	NAF.PF03822	STKc_SnRK3	S_TKc;transmembrane_domain;low_complexity_region	8.97	54616	_	3
Arabidopsis_thaliana	AT5G45820	SnRK3.6	SnRK3	AtSnRK3.6	AT5G45820.1	primary	Chr5	18586980	18588543	-	1564	ATGGATAAAAACGGCATAGTTTTGATGCGAAAATATGAATTAGGTCGTCTTCTAGGTCAAGGCACATTCGCAAAAGTGTACCACGCACGCAACATAAAAACAGGAGAAAGCGTAGCGATCAAGGTGATCGACAAACAGAAAGTTGCGAAAGTCGGATTAATCGATCAAATCAAACGAGAAATATCAGTGATGCGTCTCGTTCGTCACCCCCACGTCGTCTTCCTCCATGAAGTAATGGCGAGCAAGACAAAGATCTATTTCGCTATGGAATACGTTAAAGGCGGTGAGCTTTTTGATAAAGTCTCTAAAGGAAAGCTTAAAGAAAACATTGCTCGAAAATATTTCCAGCAATTGATCGGAGCAATCGATTATTGCCATAGCCGCGGAGTTTACCACCGC…	1320	MDKNGIVLMRKYELGRLLGQGTFAKVYHARNIKTGESVAIKVIDKQKVAKVGLIDQIKREISVMRLVRHPHVVFLHEVMASKTKIYFAMEYVKGGELFDKVSKGKLKENIARKYFQQLIGAIDYCHSRGVYHRDLKPENLLLDENGDLKISDFGLSALRESKQQDGLLHTTCGTPAYVAPEVIGKKGYDGAKADVWSCGVVLYVLLAGFLPFHEQNLVEMYRKITKGEFKCPNWFPPEVKKLLSRILDPNPNSRIKIEKIMENSWFQKGFKKIETPKSPESHQIDSLISDVHAAFSVKPMSYNAFDLISSLSQGFDLSGLFEKEERSESKFTTKKDAKEIVSKFEEIATSSERFNLTKSDVGVKMEDKREGRKGHLAIDVEIFEVTNSFHMVEFKKSGG…	439	NAF.PF03822;KA1.PF02149	STKc_SnRK3	S_TKc;low_complexity_region	9.04	50167.8	M	5
Arabidopsis_thaliana	AT5G57630	SnRK3.4	SnRK3	AtSnRK3.4	AT5G57630.1	primary	Chr5	23340847	23343258	-	1611	ATGGGTTTGTTTGGAACGAAGAAGATCGGGAAGTATGAGATAGGAAGAACAATCGGAGAAGGGAATTTCGCAAAAGTGAAACTTGGTTACGACACGACCAATGGTACTTACGTAGCTGTCAAAATCATAGACAAGGCTTTGGTTATTCAAAAGGGTCTTGAGTCTCAAGTCAAGAGAGAGATACGAACGATGAAGCTTCTTAACCATCCCAACATCGTCCAAATACACGAGGTGATTGGAACCAAGACAAAGATCTGTATAGTTATGGAATACGTTTCAGGTGGTCAGCTTTCAGACAGACTTGGAAGACAGAAAATGAAAGAATCAGATGCTAGAAAACTTTTCCAACAATTGATTGATGCTGTTGATTATTGTCATAACAGAGGAGTTTATCATAGA…	1251	MGLFGTKKIGKYEIGRTIGEGNFAKVKLGYDTTNGTYVAVKIIDKALVIQKGLESQVKREIRTMKLLNHPNIVQIHEVIGTKTKICIVMEYVSGGQLSDRLGRQKMKESDARKLFQQLIDAVDYCHNRGVYHRDLKPQNLLLDSKGNLKVSDFGLSAVPKSGDMLSTACGSPCYIAPELIMNKGYSGAAVDVWSCGVILFELLAGYPPFDDHTLPVLYKKILRADYTFPPGFTGEQKRLIFNILDPNPLSRITLAEIIIKDSWFKIGYTPVYHQLSDSIKDNVAEINAATASSNFINAFQIIAMSSDLDLSGLFEENDDKRYKTRIGSKNTAQETIKKIEAAATYVSLSVERIKHFKVKIQPKEIRSRSSYDLLSAEVIEVTPTNCVIEISKSAGELRL…	416	NAF.PF03822	CIPK_C	S_TKc	8.72	46343.6	_	2
Arabidopsis_thaliana	AT5G58380	SnRK3.8	SnRK3	AtSnRK3.8	AT5G58380.1	primary	Chr5	23596962	23599242	-	1963	ATGGAAAATAAGCCAAGTGTTTTGACTGATAAATATGATGTTGGGAGGTTATTGGGTCAAGGTACTTTTGCCAAGGTGTATTATGGAAGGAGTATTCTTACTAACCAGAGTGTTGCTATCAAGATGATCGATAAGGAAAAGGTTATGAAAGTTGGGCTTATCGAACAGATCAAGAGAGAGATCTCTGTTATGAGGATTGCTAGACACCCTAACGTTGTGGAGCTATATGAGGTCATGGCAACAAAAACGAGGATCTACTTTGTTATGGAGTATTGTAAAGGTGGAGAGCTTTTCAACAAGGTTGCCAAAGGGAAATTGAGAGATGATGTTGCTTGGAAATACTTTTATCAGCTTATCAACGCAGTTGATTTTTGCCACAGCCGAGAGGTGTATCATCGT…	1440	MENKPSVLTDKYDVGRLLGQGTFAKVYYGRSILTNQSVAIKMIDKEKVMKVGLIEQIKREISVMRIARHPNVVELYEVMATKTRIYFVMEYCKGGELFNKVAKGKLRDDVAWKYFYQLINAVDFCHSREVYHRDIKPENLLLDDNENLKVSDFGLSALADCKRQDGLLHTTCGTPAYVAPEVINRKGYDGTKADIWSCGVVLFVLLAGYLPFHDSNLMEMYRKIGKADFKAPSWFAPEVRRLLCKMLDPNPETRITIARIRESSWFRKGLHMKQKKMEKRVKEINSVEAGTAGTNENGAGPSENGAGPSENGDRVTEENHTDEPTNLNAFDLIALSAGFDLAGLFGDDNKRESRFTSQKPASVIISKLEEVAQRLKLSIRKREAGLFKLERLKEGRKGI…	479	NAF.PF03822	CIPK_C	S_TKc;low_complexity_region	6.75	54589.4	_	2
Hordeum_vulgare	HORVU1Hr1G081310	none	SnRK1	HvSnRK1.1	HORVU1Hr1G081310.1	--	chr1H	527446416	527451361	-	1893	CCCGCCCCCGTCAGGTCGACGATGGACGCAGCAGGCAGGGATGCCAACCCCTTGGCCGGCTACCGGATCGGCAAAACCCTCGGCATCGGGTCCTTTGGCAAGGTCAAGATCGCCGAGCATATAATTACGGGACACAAGGTCGCAATCAAGATCCTCAATCGCCGCAAGATCAAGAGCATGGAGATGGAAGAGAAAGTGAAAAGAGAAATCAAGATACTGAGATTATTTATGCATCCTCATATCATACGGCTTTATGAGGTCATAGATACCCCAGCGGATATTTATGTTGTTATGGAGTATGTTAAATCTGGAGAGTTATTTGACTATATTGTTGAGAAGGGAAGATTACAAGAGGAAGAAGCTCGTCGCTTTTTCCAGCAAATTATATCTGGTGTGGAA…	1524	PAPVRSTMDAAGRDANPLAGYRIGKTLGIGSFGKVKIAEHIITGHKVAIKILNRRKIKSMEMEEKVKREIKILRLFMHPHIIRLYEVIDTPADIYVVMEYVKSGELFDYIVEKGRLQEEEARRFFQQIISGVEYCHRNMVVHRDLKPENLLLDSKCNVKIADFGLSNVMRDGHFLKTSCGSPNYAAPEVISGKLYAGPEVDVWSCGVILYALLCGTLPFDDENIPNLFKKIKGGIYTLPSHLSPLARDLIPRMLVVDPMKRITIREIREHSWFKARLPRYLAVPPPDTAQQVKKLDDETLNDVIKMGFDKNQLTESLQKRLQNEATVAYYLLLDNKLRTTSGYLGAEYQESMDSSFSQISPETPSSASEARQYGSPGFGLRQHFAAERKWALGLQSRAH…	507	KA1.PF02149;UBA.PF00627	STKc_AMPK_alpha	S_TKc;UBA	8.87	57692.8	_	3
Hordeum_vulgare	HORVU1Hr1G081310	none	SnRK1	HvSnRK1.1	HORVU1Hr1G081310.2	--	chr1H	527446496	527451164	-	2107	ATGGACGCAGCAGGCAGGGATGCCAACCCCTTGGCCGGCTACCGGATCGGCAAAACCCTCGGCATCGGGTCCTTTGGCAAGGTCAAGATCGCCGAGCATATAATTACGGGACACAAGGTCGCAATCAAGATCCTCAATCGCCGCAAGATCAAGAGCATGGAGATGGAAGAGAAAGTGAAAAGAGAAATCAAGATACTGAGATTATTTATGCATCCTCATATCATACGGCTTTATGAGGTCATAGATACCCCAGCGGATATTTATGTTGTTATGGAGTATGTTAAATCTGGAGAGTTATTTGACTATATTGTTGAGAAGGGAAGATTACAAGAGGAAGAAGCTCGTCGCTTTTTCCAGCAAATTATATCTGGTGTGGAATATTGCCATAGAAACATGGTG…	1503	MDAAGRDANPLAGYRIGKTLGIGSFGKVKIAEHIITGHKVAIKILNRRKIKSMEMEEKVKREIKILRLFMHPHIIRLYEVIDTPADIYVVMEYVKSGELFDYIVEKGRLQEEEARRFFQQIISGVEYCHRNMVVHRDLKPENLLLDSKCNVKIADFGLSNVMRDGHFLKTSCGSPNYAAPEVISGKLYAGPEVDVWSCGVILYALLCGTLPFDDENIPNLFKKIKGGIYTLPSHLSPLARDLIPRMLVVDPMKRITIREIREHSWFKARLPRYLAVPPPDTAQQVKKLDDETLNDVIKMGFDKNQLTESLQKRLQNEATVAYYLLLDNKLRTTSGYLGAEYQESMDSSFSQISPETPSSASEARQYGSPGFGLRQHFAAERKWALGLQSRAHPREIITE…	500	KA1.PF02149;UBA.PF00627	STKc_AMPK_alpha	Alpha_TIF;C345C;CLa;CPSase_L_D3;FDX-ACB;PKS_MT;Ribosomal_L40e;RIO;RTC4;S_TKc;tRNA_SAD;TyrKc;UBA;ZnF_C2HC	8.77	56984	_	3
Hordeum_vulgare	HORVU1Hr1G081310	none	SnRK1	HvSnRK1.1	HORVU1Hr1G081310.3	--	chr1H	527446783	527450851	-	1517	ACGATGGACGCAGCAGGCAGGGATGCCAACCCCTTGGCCGGCTACCGGATCGGCAAAACCCTCGGCATCGGGTCCTTTGGCAAGGTCAAGATCGCCGAGCATATAATTACGGGACACAAGGTCGCAATCAAGATCCTCAATCGCCGCAAGATCAAGAGCATGGAGATGGAAGAGAAAGTGAAAAGAGAAATCAAGATACTGAGATTATTTATGCATCCTCATATCATACGGCTTTATGAGGTCATAGATACCCCAGCGGATATTTATGTTGTTATGGAGTATGTTAAATCTGGAGAGTTATTTGACTATATTGTTGAGAAGGGAAGATTACAAGAGGAAGAAGCTCGTCGCTTTTTCCAGCAAATTATATCTGGTGTGGAATATTGCCATAGAAACATG…	1077	TMDAAGRDANPLAGYRIGKTLGIGSFGKVKIAEHIITGHKVAIKILNRRKIKSMEMEEKVKREIKILRLFMHPHIIRLYEVIDTPADIYVVMEYVKSGELFDYIVEKGRLQEEEARRFFQQIISGVEYCHRNMVVHRDLKPENLLLDSKCNVKIADFGLSNVMRDGHFLKTSCGSPNYAAPEVISGKLYAGPEVDVWSCGVILYALLCGTLPFDDENIPNLFKKIKGGIYTLPSHLSPLARDLIPRMLVVDPMKRITIREIREHSWFKARLPRYLAVPPPDTAQQVKKLDDETLNDVIKMGFDKNQLTESLQKRLQNEATVAYYLLLDNKLRTTSGYLGAEYQESMVCWRLIFLPNFT	358	UBA.PF00627	STKc_AMPK_alpha	S_TKc;UBA	8.92	40974.8	_	3
Hordeum_vulgare	HORVU1Hr1G081310	none	SnRK1	HvSnRK1.1	HORVU1Hr1G081310.4	primary	chr1H	527446783	527451097	-	1563	TTAGTTTTTCCGGATGAGAAATGTTGCGTACTTGCGTTGCGTGGGATCGGCGGGTCGACGATGGACGCAGCAGGCAGGGATGCCAACCCCTTGGCCGGCTACCGGATCGGCAAAACCCTCGGCATCGGGTCCTTTGGCAAGGTCAAGATCGCCGAGCATATAATTACGGGACACAAGGTCGCAATCAAGATCCTCAATCGCCGCAAGATCAAGAGCATGGAGATGGAAGAGAAAGTGAAAAGAGAAATCAAGATACTGAGATTATTTATGCATCCTCATATCATACGGCTTTATGAGGTCATAGATACCCCAGCGGATATTTATGTTGTTATGGAGTATGTTAAATCTGGAGAGTTATTTGACTATATTGTTGAGAAGGGAAGATTACAAGAGGAAGAA…	1563	LVFPDEKCCVLALRGIGGSTMDAAGRDANPLAGYRIGKTLGIGSFGKVKIAEHIITGHKVAIKILNRRKIKSMEMEEKVKREIKILRLFMHPHIIRLYEVIDTPADIYVVMEYVKSGELFDYIVEKGRLQEEEARRFFQQIISGVEYCHRNMVVHRDLKPENLLLDSKCNVKIADFGLSNVMRDGHFLKTSCGSPNYAAPEVISGKLYAGPEVDVWSCGVILYALLCGTLPFDDENIPNLFKKIKGGIYTLPSHLSPLARDLIPRMLVVDPMKRITIREIREHSWFKARLPRYLAVPPPDTAQQVKKLDDETLNDVIKMGFDKNQLTESLQKRLQNEATVAYYLLLDNKLRTTSGYLGAEYQESMDSSFSQISPETPSSASEARQYGSPGFGLRQHFAA…	520	KA1.PF02149;UBA.PF00627	STKc_AMPK_alpha	S_TKc;UBA	8.7	59044.4	_	4
Hordeum_vulgare	HORVU3Hr1G069190	none	SnRK1	HvSnRK1.2	HORVU3Hr1G069190.1	primary	chr3H	524793970	524799042	+	2097	GCGGGCCCACCCGCAGTCGCCGTCGCCGTGGGCCCCCCCCGGTGTTGCGGGAATCGAATCTCTCCTCCCCCTTTCCCCCGGTCCCGTGAGCGACGCATCGCTCCCCAGTCTCTCCGCCCCCCTCTCCCTCTCTCCCTCCGTCCGCCCTCCGCATCTCCTCGCCGCCGCCGCCGCCGCCGCGCCTCTCCCCGGGGAGCCAGGTGGAAGATGGAGGCAGGCGGCAAAGATGGCAACCCTTTGAAGAATTACCGTATTGGGAAGACCCTGGGGATTGGTTCCTTCGGGAAGGTCAAGATTGCTGAGCATATCAAAACTGGCCACAAGGTGGCCATCAAGATCCTTAACCGCCGGAAAATAAAAAACATGGATATGGAAGAGAAAGTGAAAAGAGAGATCAAG…	1716	AGPPAVAVAVGPPRCCGNRISPPPFPRSRERRIAPQSLRPPLPLSLRPPSASPRRRRRRRASPRGARWKMEAGGKDGNPLKNYRIGKTLGIGSFGKVKIAEHIKTGHKVAIKILNRRKIKNMDMEEKVKREIKILRLFMHPHIIRLYEVIEAPADIYVVMEYVKSGELFDYIVEKGRLQEQEARRFFQQIISGVQYCHRNMVVHRDLKPENLLLDNNCDVKIADFGLSNVMRDGHFLKTSCGSPNYAAPEVISGKLYAGPEVDVWSCGVILYALLCGTLPFDDENIPNLFKKIKGGIYTLPSHLSGPARDLIPRMLVVDPMKRITIQEIREHPWFEAQLPRYLAVPPPDTAQQVKKIDEESLGKVISLGFDKNLLVESIHNRLQNEATVAYYLFLDNKN…	571	KA1.PF02149	STKc_AMPK_alpha	low_complexity_region;S_TKc;UBA	9.45	65010.3	C	1
Hordeum_vulgare	HORVU3Hr1G069190	none	SnRK1	HvSnRK1.2	HORVU3Hr1G069190.2	--	chr3H	524794000	524798839	+	1941	GGCCCCCCCCGGTGTTGCGGGAATCGAATCTCTCCTCCCCCTTTCCCCCGGTCCCGTGAGCGACGCATCGCTCCCCAGTCTCTCCGCCCCCCTCTCCCTCTCTCCCTCCGTCCGCCCTCCGCATCTCCTCGCCGCCGCCGCCGCCGCCGCGCCTCTCCCCGGGGAGCCAGGTGGAAGATGGAGGCAGGCGGCAAAGATGGCAACCCTTTGAAGAATTACCGTATTGGGAAGACCCTGGGGATTGGTTCCTTCGGGAAGGTCAAGATTGCTGAGCATATCAAAACTGGCCACAAGGTGGCCATCAAGATCCTTAACCGCCGGAAAATAAAAAACATGGATATGGAAGAGAAAGTGAAAAGAGAGATCAAGATATTAAGATTATTCATGCACCCGCATATC…	1383	GPPRCCGNRISPPPFPRSRERRIAPQSLRPPLPLSLRPPSASPRRRRRRRASPRGARWKMEAGGKDGNPLKNYRIGKTLGIGSFGKVKIAEHIKTGHKVAIKILNRRKIKNMDMEEKVKREIKILRLFMHPHIIRLYEVIEAPADIYVVMEYVKSGELFDYIVEKGRLQEQEARRFFQQIISGVQYCHRNMVVHRDLKPENLLLDNNCDVKIADFGLSNVMRDGHFLKTSCGSPNYAAPEVISGKLYAGPEVDVWSCGVILYALLCGTLPFDDENIPNLFKKIKGGIYTLPSHLSGPARDLIPRMLVVDPMKRITIQEIREHPWFEAQLPRYLAVPPPDTAQQVKKIDEESLGKVISLGFDKNLLVESIHNRLQNEVTLFTFCCLHMPVTLTIVTNLSA…	460	--	STKc_AMPK_alpha	low_complexity_region;S_TKc	9.77	52794.9	C	2
Hordeum_vulgare	HORVU3Hr1G069190	none	SnRK1	HvSnRK1.2	HORVU3Hr1G069190.3	--	chr3H	524794002	524797517	+	1219	CCCCCCCGGTGTTGCGGGAATCGAATCTCTCCTCCCCCTTTCCCCCGGTCCCGTGAGCGACGCATCGCTCCCCAGTCTCTCCGCCCCCCTCTCCCTCTCTCCCTCCGTCCGCCCTCCGCATCTCCTCGCCGCCGCCGCCGCCGCCGCGCCTCTCCCCGGGGAGCCAGGTGGAAGATGGAGGCAGGCGGCAAAGATGGCAACCCTTTGAAGAATTACCGTATTGGGAAGACCCTGGGGATTGGTTCCTTCGGGAAGGTCAAGATTGCTGAGCATATCAAAACTGGCCACAAGGTGGCCATCAAGATCCTTAACCGCCGGAAAATAAAAAACATGGATATGGAAGAGAAAGTGAAAAGAGAGATCAAGATATTAAGATTATTCATGCACCCGCATATCATC…	1158	PPRCCGNRISPPPFPRSRERRIAPQSLRPPLPLSLRPPSASPRRRRRRRASPRGARWKMEAGGKDGNPLKNYRIGKTLGIGSFGKVKIAEHIKTGHKVAIKILNRRKIKNMDMEEKVKREIKILRLFMHPHIIRLYEVIEAPADIYVVMEYVKSGELFDYIVEKGRLQEQEARRFFQQIISGVQYCHRNMVVHRDLKPENLLLDNNCDVKIADFGLSNVMRDGHFLKTSCGSPNYAAPEVISGKLYAGPEVDVWSCGVILYALLCGTLPFDDENIPNLFKKIKGGIYTLPSHLSGPARDLIPRMLVVDPMKRITIQEIREHPWFEAQLPRYLAVPPPDTAQQVKKIDEESLGKVISLGFDKNLLVESIHNRLQNEGNSCILFIFG	385	--	STKc_AMPK_alpha	low_complexity_region;S_TKc	9.75	43892.3	C	2
Hordeum_vulgare	HORVU3Hr1G069190	none	SnRK1	HvSnRK1.2	HORVU3Hr1G069190.4	--	chr3H	524794425	524798086	+	1658	ATGGAGGCAGGCGGCAAAGATGGCAACCCTTTGAAGAATTACCGTATTGGGAAGACCCTGGGGATTGGTTCCTTCGGGAAGGTCAAGATTGCTGAGCATATCAAAACTGGCCACAAGGTGGCCATCAAGATCCTTAACCGCCGGAAAATAAAAAACATGGATATGGAAGAGAAAGTGAAAAGAGAGATCAAGATATTAAGATTATTCATGCACCCGCATATCATCCGCCTTTATGAAGTGATAGAGGCACCAGCTGATATTTATGTGGTTATGGAGTATGTTAAGTCTGGTGAATTGTTTGATTACATTGTTGAGAAAGGTAGGCTACAAGAGCAAGAGGCCCGCCGTTTCTTTCAACAGATCATATCTGGTGTTCAATATTGCCACAGAAACATGGTG…	1458	MEAGGKDGNPLKNYRIGKTLGIGSFGKVKIAEHIKTGHKVAIKILNRRKIKNMDMEEKVKREIKILRLFMHPHIIRLYEVIEAPADIYVVMEYVKSGELFDYIVEKGRLQEQEARRFFQQIISGVQYCHRNMVVHRDLKPENLLLDNNCDVKIADFGLSNVMRDGHFLKTSCGSPNYAAPEVISGKLYAGPEVDVWSCGVILYALLCGTLPFDDENIPNLFKKIKGGIYTLPSHLSGPARDLIPRMLVVDPMKRITIQEIREHPWFEAQLPRYLAVPPPDTAQQVKKIDEESLGKVISLGFDKNLLVESIHNRLQNEATVAYYLFLDNKNRTTTGYLGAEYQEAMESSFSPITPSETQSPAHGNRQQPYMESPVGLRPHFPADRKWSLGLQSRAHPREV…	485	--	STKc_AMPK_alpha	S_TKc;UBA	8.42	55262.8	_	2
Hordeum_vulgare	HORVU3Hr1G069190	none	SnRK1	HvSnRK1.2	HORVU3Hr1G069190.5	--	chr3H	524794651	524796843	+	879	TGGAAGATGGAGGCAGGCGGCAAAGATGGCAACCCTTTGAAGAATTACCGTATTGGGAAGACCCTGGGGATTGGTTCCTTCGGGAAGGTCAAGATTGCTGAGCATATCAAAACTGGCCACAAGGTGGCCATCAAGATCCTTAACCGCCGGAAAATAAAAAACATGGATATGGAAGAGAAAGTGAAAAGAGAGATCAAGATATTAAGATTATTCATGCACCCGCATATCATCCGCCTTTATGAAGTGATAGAGGCACCAGCTGATATTTATGTGGTTATGGAGTATGTTAAGTCTGGTGAATTGTTTGATTACATTGTTGAGAAAGGTAGGCTACAAGAGCAAGAGGCCCGCCGTTTCTTTCAACAGATCATATCTGGTGTTCAATATTGCCACAGAAAC…	876	WKMEAGGKDGNPLKNYRIGKTLGIGSFGKVKIAEHIKTGHKVAIKILNRRKIKNMDMEEKVKREIKILRLFMHPHIIRLYEVIEAPADIYVVMEYVKSGELFDYIVEKGRLQEQEARRFFQQIISGVQYCHRNMVVHRDLKPENLLLDNNCDVKIADFGLSNVMRDGHFLKTSCGSPNYAAPEVISGKLYAGPEVDVWSCGVILYALLCGTLPFDDENIPNLFKKIKGGIYTLPSHLSGPARDLIPRMLVVDPMKRITIQEIREHPWFEAQLPRYLAVPPPDTAQQVKKIYE	292	--	STKc_AMPK_alpha	S_TKc	9.1	33426.1	_	2
Hordeum_vulgare	HORVU3Hr1G069190	none	SnRK1	HvSnRK1.2	HORVU3Hr1G069190.6	--	chr3H	524794658	524797663	+	1188	ATGGAGGCAGGCGGCAAAGATGGCAACCCTTTGAAGAATTACCGTATTGGGAAGACCCTGGGGATTGGTTCCTTCGGGAAGGTCAAGATTGCTGAGCATATCAAAACTGGCCACAAGGTGGCCATCAAGATCCTTAACCGCCGGAAAATAAAAAACATGGATATGGAAGAGAAAGTGAAAAGAGAGATCAAGATATTAAGATTATTCATGCACCCGCATATCATCCGCCTTTATGAAGTGATAGAGGCACCAGCTGATATTTATGTGGTTATGGAGTATGTTAAGTCTGGTGAATTGTTTGATTACATTGTTGAGAAAGGTAGGCTACAAGAGCAAGAGGCCCGCCGTTTCTTTCAACAGATCATATCTGGTGTTCAATATTGCCACAGAAACATGGTG…	1188	MEAGGKDGNPLKNYRIGKTLGIGSFGKVKIAEHIKTGHKVAIKILNRRKIKNMDMEEKVKREIKILRLFMHPHIIRLYEVIEAPADIYVVMEYVKSGELFDYIVEKGRLQEQEARRFFQQIISGVQYCHRNMVVHRDLKPENLLLDNNCDVKIADFGLSNVMRDGHFLKTSCGSPNYAAPEVISGKLYAGPEVDVWSCGVILYALLCGTLPFDDENIPNLFKKIKGGIYTLPSHLSGPARDLIPRMLVVDPMKRITIQEIREHPWFEAQLPRYLAVPPPDTAQQVKKIDEESLGKVISLGFDKNLLVESIHNRLQNEATVAYYLFLDNKNRTTTGYLGAEYQEAMESSFSPITPSETQSPAHGNRQQPYMESPVGLRPHFPADRKWSLGLQVIYV	395	--	STKc_AMPK_alpha	S_TKc;UBA	8.58	44891.9	_	2
Hordeum_vulgare	HORVU3Hr1G107970	none	SnRK1	HvSnRK1.3	HORVU3Hr1G107970.1	primary	chr3H	673826870	673904962	-	1861	ATCGACCCCCAAACGGCCACTCTCGATTCGATCCGCTCCACTGGGACGGTGCTCTCGTCGCCTCCCTCACTCTGTCCGGGCGGATTTGTGATTTGCCCAGTGAATATGGATGGGAACAACAGAGGAGGCGGACATTCTGAAGTGTTAAAGAACTACAATCTGGGCAAAACATTAGGTCTAGGCACATTTGGAGATGTGAAGGTTGCAGAGCATAAGCTTACAGGACAGAGAGTTGCTATAAAGATTCTGAACCGTCGTAAAATGGAAACTATGGAAATGGAAGAGAAAGCAAATAGAGAAATCAAGATATTGAGATTGTTCATTGACTTCATTCACCCTCATATCATCCGGGTTTATGAGGTCATAGAGACACCTAAGAATATATTCGTTGTGATGGAA…	1647	IDPQTATLDSIRSTGTVLSSPPSLCPGGFVICPVNMDGNNRGGGHSEVLKNYNLGKTLGLGTFGDVKVAEHKLTGQRVAIKILNRRKMETMEMEEKANREIKILRLFIDFIHPHIIRVYEVIETPKNIFVVMEHCNNGELLDYIIENGRLQEDEARRIFQQIIGGVEHCHRNMVVHRDLKPENLLLDSKYNVKLADFGLSNVMHDGHFLKTSCGSLNYAAPEVISGKYYAGPEVDVWSCGVILYALLCGSVPFDDDNIPSLFRKIKGGTYILPSYLSDSARDLIPKLLNIDPMKRITIHEIRVHPWFKNHLPCYLAVPPPYKAQQAKMIDEDILREVVNLGYDKDHVCESLWNRLQNEETVAYYLLLDNRFRSTSGYLGADHQHLMDRSFNEFTLSESA…	548	KA1.PF02149;UBA.PF00627	STKc_AMPK_alpha	low_complexity_region;S_TKc	6.68	62186.5	_	4
Hordeum_vulgare	HORVU3Hr1G107970	none	SnRK1	HvSnRK1.3	HORVU3Hr1G107970.2	--	chr3H	673828015	673831549	-	1180	ATGGAACATTGCAATAATGGCGAGCTATTGGACTACATTATTGAGAATGGGCGGTTACAGGAGGATGAGGCTCGTCGAATGTTCCAGCAGATTATAGGTGGTGTTGAACACTGCCACAGAAACATGGTTGTTCATCGTGATCTAAAGCCAGAAAACCTGTTACTTGATTCCAAATATAATGTGAAACTTGCTGACTTTGGGTTAAGTAATGTCATGCATGATGGCCATTTTCTGAAGACTAGTTGTGGGAGTCTAAACTATGCTGCACCAGAGGTTATCTCAGGTAAATATTATGCTGGACCTGAGGTTGATGTTTGGAGCTGTGGGGTGATACTTTATGCTCTTCTTTGTGGCTCTGTTCCATTTGATGATGACAATATTCCTAGCCTGTTCAGAAAG…	888	MEHCNNGELLDYIIENGRLQEDEARRMFQQIIGGVEHCHRNMVVHRDLKPENLLLDSKYNVKLADFGLSNVMHDGHFLKTSCGSLNYAAPEVISGKYYAGPEVDVWSCGVILYALLCGSVPFDDDNIPSLFRKIKGGTYILPSYLSDSARDLIPKLLNIDPMKRITIHEIRVHPWFKNHLPCYLAVPPPYKAQQAKMIDEDILREVVNLGYDKDHVCESLWNRLQNEETVAYYLLLDNRFRSTSGYLGADHQHLMDRSFNEFTLSESASPSTRNYLPGINDSQGGGLRPYYPVQRK	296	UBA.PF00627	UBA_SnRK1_plant	None	5.94	33851.5	_	2
Hordeum_vulgare	HORVU3Hr1G107970	none	SnRK1	HvSnRK1.3	HORVU3Hr1G107970.3	--	chr3H	673829331	673830035	-	494	CAGATTATAGGTGGTGTTGAACACTGCCACAGAAACATGGTTGTTCATCGTGATCTAAAGCCAGAAAACCTGTTACTTGATTCCAAATATAATGTGAAACTTGCTGACTTTGGGTTAAGTAATGTCATGCATGATGGCCATTTTCTGAAGACTAGTTGTGGGAGTCTAAACTATGCTGCACCAGAGGTTATCTCAGGTAAATATTATGCTGGACCTGAGGTTGATGTTTGGAGCTGTGGGGTGATACTTTATGCTCTTCTTTGTGGCTCTGTTCCATTTGATGATGACAATATTCCTAGCCTGTTCAGAAAGATAAAGGGAGGTACTTATATCCTTCCAAGCTATTTATCTGATTCTGCAAGGGATTTGATCCCAAAATTGCTTAATATTGATCCGATG…	492	QIIGGVEHCHRNMVVHRDLKPENLLLDSKYNVKLADFGLSNVMHDGHFLKTSCGSLNYAAPEVISGKYYAGPEVDVWSCGVILYALLCGSVPFDDDNIPSLFRKIKGGTYILPSYLSDSARDLIPKLLNIDPMKRITIHEIRVHPWFKNHLPCYLAVPPPYKAQ	164	--	PKc_like superfamily	S_TKc	7.82	18446.4	_	2
Hordeum_vulgare	HORVU3Hr1G107970	none	SnRK1	HvSnRK1.3	HORVU3Hr1G107970.4	--	chr3H	673899483	673903966	-	1554	ATGGATGGGAACAACAGAGGAGGCGGACATTCTGAAGTGTTAAAGAACTACAATCTGGGCAAAACATTAGGTCTAGGCACATTTGGAGATGTGAAGGTTGCAGAGCATAAGCTTACAGGACAGAGAGTTGCTATAAAGATTCTGAACCGTCGTAAAATGGAAACTATGGAAATGGAAGAGAAAGCAAATAGAGAAATCAAGATATTGAGATTGTTCATTGACTTCATTCACCCTCATATCATCCGGGTTTATGAGGTCATAGAGACACCTAAGAATATATTCGTTGTGATGGAACATTGCAATAATGGCGAGCTATTGGACTACATTATTGAGAATGGGCGGTTACAGGAGGATGAGGCTCGTCGAATCTTCCAGCAGATTTTAGCTGGTGTTGAATAC…	1554	MDGNNRGGGHSEVLKNYNLGKTLGLGTFGDVKVAEHKLTGQRVAIKILNRRKMETMEMEEKANREIKILRLFIDFIHPHIIRVYEVIETPKNIFVVMEHCNNGELLDYIIENGRLQEDEARRIFQQILAGVEYCHRIMVVHRDLKPENLLLDSKYNVKLADFGLSNVMRDGHFLKTSCGSLNYAAPEIISSKLYAGPEVDVWSCGVILYALLCGSVPFDDDNIPSLFRKIKGGTYILPSYLSDSARDLIPKLLNIDPMKRITIHEIRVHPWFKNHLPCYLAVPPPYKEQQAKMIDEDILREVVNLGYDKDHVCESLWNRLQNEETVAYYLLLDNRFRSTSGYLGADHQHLMDRSFNEFTLSESASPSTRNYLPGINDSQGGGLRPYYPVQRKWAIGLQS…	517	UBA.PF00627	STKc_AMPK_alpha	S_TKc;low_complexity_region	6.99	59355.5	_	2
Hordeum_vulgare	HORVU3Hr1G107970	none	SnRK1	HvSnRK1.3	HORVU3Hr1G107970.5	--	chr3H	673903304	673905012	-	529	CCTAAAGCTCCCTCAGTCCCTCCCACCCCCGGAGTAGACAACGACCGGCCGATCGACCCCCAAACGGCCACTCTCGATTCGATCCGCTCCACTGGGACGGTGCTCTCGTCGCCTCCCTCACTCTGTCCGGGCGGATTTGTGATTTGCCCAGTGAATATGGATGGGAACAACAGAGGAGGCGGACATTCTGAAGTGTTAAAGAACTACAATCTGGGCAAAACATTAGGTCTAGGCACATTTGGAGATGTGAAGGTTGCAGAGCATAAGCTTACAGGACAGAGAGTTGCTATAAAGATTCTGAACCGTCGTAAAATGGAAACTATGGAAATGGAAGAGAAAGCAAATAGAGAAATCAAGATATTGAGATTGTTCATTGACTTCATTCACCCTCATATCATC…	528	PKAPSVPPTPGVDNDRPIDPQTATLDSIRSTGTVLSSPPSLCPGGFVICPVNMDGNNRGGGHSEVLKNYNLGKTLGLGTFGDVKVAEHKLTGQRVAIKILNRRKMETMEMEEKANREIKILRLFIDFIHPHIIRVYEVIETPKNIFVVMEHCNNGELLDYIIENGRLQEDEARRIF	176	--	PKc_like superfamily	low_complexity_region	6.63	19643.6	C	5
Hordeum_vulgare	HORVU3Hr1G107990	none	SnRK1	HvSnRK1.4	HORVU3Hr1G107990.1	primary	chr3H	673928140	673934269	-	1869	GACCGGCCGATCGACCCCCAAACCCTCTGCCGATTCAAGTTGGAGGCCTCCTCCGCTGCACTGGGCCGGCGATCTCGTTGCCTCCCTCACTCTGTCCACAGGATTTGGCCAGTGAATATGGATGGGAACAACAGAGGAGGTGGACATTCTGAAGTGTTAAAGAACTACAATCTAGGCAAAACATTAGGTTTAGGAACATTTGGAGATGTGAAGGTTGCAGAGCATAAGCTTACGGGACAGAGAGTTGCTATAAAGATTCTGAACCGTCGTAAAATGGAAACTATGGAAATGGAAGAGAAAGCAAATAGAGAAATCAAGATAATGAGATTGTTCATTGACTTCATTCACCCTCATATCATCCGGGTTTATGAGGTCATAGAGACACCTAAGGATATATTC…	1659	DRPIDPQTLCRFKLEASSAALGRRSRCLPHSVHRIWPVNMDGNNRGGGHSEVLKNYNLGKTLGLGTFGDVKVAEHKLTGQRVAIKILNRRKMETMEMEEKANREIKIMRLFIDFIHPHIIRVYEVIETPKDIFVVMEYCNNGELLDYIIENGRLQEDEARRIFQQILAGVEYCHRIMVVHRDLKPENLLLDSKYNVKLADFGLSNVMRDGHFLKTSCGSLNYAAPEIISSKLYAGPEVDVWSCGVILYALLCGSVPFDDDNIPSLFRKIKGGTYILPSYLSDSARDLIPKLLNIDPMKRITIHEIRVHPWFKNHLPCYLAVPPPYKEQQAKMIDEDILREVVNLGYDKDHVCESLWNRLQNEETVAYYLLLDNRFRSTSGYLGADHQHLMDRSFNEFTL…	552	KA1.PF02149;UBA.PF00627	STKc_AMPK_alpha	low_complexity_region;S_TKc	7.65	63281.9	M	5
Hordeum_vulgare	HORVU3Hr1G108000	none	SnRK1	HvSnRK1.5	HORVU3Hr1G108000.3	primary	chr3H	673950886	673954461	-	1481	ATGCATGATGGCCATTTTTTGAAGACTAGCTGCGGGAGTCTAAACTATGCTGCGCCAGAGGTTATCTCAGGTAAATTGTACCCTGGACCTGAGATTGATGTTTGGAGCTGCGGGGTGATACTTTATGCTCTTGTCTGTGGTGCTGTTCCATTTGATGATGACAACATTCCCAACCTGTTCAAAAAGATAAAGGGAGGTACCTATATCCTTCCAATTCATTTATCTGATCTTGTAAGGGATTTGATCCCAAGAATGCTTGTTGTTGATCCGATGAAGAGAATCACAATTCGTGAAATTCGAAAACACCCATGGTTTCAGAGTCGCCTTCCTCGCTACCTGGCAGTGCCTCCACCAGATATGGCGCAGGAAGCCAAAATGATTGATGAAGATACACTTCGA…	1041	MHDGHFLKTSCGSLNYAAPEVISGKLYPGPEIDVWSCGVILYALVCGAVPFDDDNIPNLFKKIKGGTYILPIHLSDLVRDLIPRMLVVDPMKRITIREIRKHPWFQSRLPRYLAVPPPDMAQEAKMIDEDTLRDIVNLGYDKDHVCESLCNRLQNEATVAYYLILDNRFRATSGYLGAVYQQPLDRSFNHFTSTESTSPSTRNYLPGINDSQGSGLRSYYPVQRKWSLGLQSGAHPRAIMIEVLKALNELNVRWKNNGDYNMKCRWCPGFPQFSDMLLDANHSFVDDSTMMDNGDANRRLPAVIKFEIQLYKTKDDKYLLDMQRVTGSQLLFLEFCAAFLTNLRVL	346	KA1.PF02149;UBA.PF00627	AMPKA_C	None	7.06	39484.4	_	2
Hordeum_vulgare	HORVU3Hr1G108000	none	SnRK1	HvSnRK1.5	HORVU3Hr1G108000.4	--	chr3H	673950954	673958001	-	2218	ATGCATGATGGCCATTTTTTGAAGACTAGCTGCGGGAGTCTAAACTATGCTGCGCCAGAGGTTATCTCAGGTAAATTGTACCCTGGACCTGAGATTGATGTTTGGAGCTGCGGGGTGATACTTTATGCTCTTGTCTGTGGTGCTGTTCCATTTGATGATGACAACATTCCCAACCTGTTCAAAAAGATAAAGGGAGGTACCTATATCCTTCCAATTCATTTATCTGATCTTGTAAGGGATTTGATCCCAAGAATGCTTGTTGTTGATCCGATGAAGAGAATCACAATTCGTGAAATTCGAAAACACCCATGGTTTCAGAGTCGCCTTCCTCGCTACCTGGCAGTGCCTCCACCAGATATGGCGCAGGAAGCCAAAATGATTGATGAAGATACACTTCGA…	747	MHDGHFLKTSCGSLNYAAPEVISGKLYPGPEIDVWSCGVILYALVCGAVPFDDDNIPNLFKKIKGGTYILPIHLSDLVRDLIPRMLVVDPMKRITIREIRKHPWFQSRLPRYLAVPPPDMAQEAKMIDEDTLRDIVNLGYDKDHVCESLCNRLQNEATVAYYLILDNRFRATSGYLGAVYQQPLDRSFNHFTSTESTSPSTRNYLPGINDSQGSGLRSYYPVQRKWSLGLQVLYIVHFTWLCLHIQLF	248	UBA.PF00627	UBA_SnRK1_plant	None	7.07	28324.6	_	2
Hordeum_vulgare	HORVU3Hr1G108000	none	SnRK1	HvSnRK1.5	HORVU3Hr1G108000.9	--	chr3H	673950963	673957893	-	2028	ATGCATGATGGCCATTTTTTGAAGACTAGCTGCGGGAGTCTAAACTATGCTGCGCCAGAGGTTATCTCAGGTAAATTGTACCCTGGACCTGAGATTGATGTTTGGAGCTGCGGGGTGATACTTTATGCTCTTGTCTGTGGTGCTGTTCCATTTGATGATGACAACATTCCCAACCTGTTCAAAAAGATAAAGGGAGGTACCTATATCCTTCCAATTCATTTATCTGATCTTGTAAGGGATTTGATCCCAAGAATGCTTGTTGTTGATCCGATGAAGAGAATCACAATTCGTGAAATTCGAAAACACCCATGGTTTCAGAGTCGCCTTCCTCGCTACCTGGCAGTGCCTCCACCAGATATGGCGCAGGAAGCCAAAATGATTGATGAAGATACACTTCGA…	1041	MHDGHFLKTSCGSLNYAAPEVISGKLYPGPEIDVWSCGVILYALVCGAVPFDDDNIPNLFKKIKGGTYILPIHLSDLVRDLIPRMLVVDPMKRITIREIRKHPWFQSRLPRYLAVPPPDMAQEAKMIDEDTLRDIVNLGYDKDHVCESLCNRLQNEATVAYYLILDNRFRATSGYLGAVYQQPLDRSFNHFTSTESTSPSTRNYLPGINDSQGSGLRSYYPVQRKWSLGLQSGAHPRAIMIEVLKALNELNVRWKNNGDYNMKCRWCPGFPQFSDMLLDANHSFVDDSTMMDNGDANRRLPAVIKFEIQLYKTKDDKYLLDMQRVTGSQLLFLEFCAAFLTNLRVL	346	KA1.PF02149;UBA.PF00627	AMPKA_C	None	7.06	39484.4	_	2
Hordeum_vulgare	HORVU3Hr1G108000	none	SnRK1	HvSnRK1.5	HORVU3Hr1G108000.11	--	chr3H	673951149	673956772	-	1671	ATGCATGATGGCCATTTTTTGAAGACTAGCTGCGGGAGTCTAAACTATGCTGCGCCAGAGGTTATCTCAGGTAAATTGTACCCTGGACCTGAGATTGATGTTTGGAGCTGCGGGGTGATACTTTATGCTCTTGTCTGTGGTGCTGTTCCATTTGATGATGACAACATTCCCAACCTGTTCAAAAAGATAAAGGGAGGTACCTATATCCTTCCAATTCATTTATCTGATCTTGTAAGGGATTTGATCCCAAGAATGCTTGTTGTTGATCCGATGAAGAGAATCACAATTCGTGAAATTCGAAAACACCCATGGTTTCAGAGTCGCCTTCCTCGCTACCTGGCAGTGCCTCCACCAGATATGGCGCAGGAAGCCAAAATGATTGATGAAGATACACTTCGA…	939	MHDGHFLKTSCGSLNYAAPEVISGKLYPGPEIDVWSCGVILYALVCGAVPFDDDNIPNLFKKIKGGTYILPIHLSDLVRDLIPRMLVVDPMKRITIREIRKHPWFQSRLPRYLAVPPPDMAQEAKMIDEDTLRDIVNLGYDKDHVCESLCNRLQNEATVAYYLILDNRFRATSGYLGAVYQQPLDRSFNHFTSTESTSPSTRNYLPGINDSQGSGLRSYYPVQRKWSLGLQSGAHPRAIMIEVLKALNELNVRWKNNGDYNMKCRWCPGFPQFSDMLLDANHSFVDDSTMMDNGDANRRLPAVIKVSLQDQG	312	UBA.PF00627	UBA_SnRK1_plant	None	6.7	35344.4	_	2
Hordeum_vulgare	HORVU3Hr1G108000	none	SnRK1	HvSnRK1.5	HORVU3Hr1G108000.14	--	chr3H	673952980	673955855	-	2784	ATGCATGATGGCCATTTTTTGAAGACTAGCTGCGGGAGTCTAAACTATGCTGCGCCAGAGGTTATCTCAGGTAAATTGTACCCTGGACCTGAGATTGATGTTTGGAGCTGCGGGGTGATACTTTATGCTCTTGTCTGTGGTGCTGTTCCATTTGATGATGACAACATTCCCAACCTGTTCAAAAAGATAAAGGTGCGACAGAACATATGTAGATTAAGTTGGATCCGCCAAGTGTATGCCTTTTTTTTTATAATTTTCTGGAAATCAGCAAATTCATGTATATTAGTTGGACTTTATCATTCACTTTTTGTCTGGAGATTTGACTCCCCCTTGTTTGGTGTTCCAGGGAGGTACCTATATCCTTCCAATTCATTTATCTGA	381	MHDGHFLKTSCGSLNYAAPEVISGKLYPGPEIDVWSCGVILYALVCGAVPFDDDNIPNLFKKIKVRQNICRLSWIRQVYAFFFIIFWKSANSCILVGLYHSLFVWRFDSPLFGVPGRYLYPSNSFI	126	--	PKc_like superfamily	transmembrane_domain	8.63	14391.8	_	2
Hordeum_vulgare	HORVU3Hr1G108000	none	SnRK1	HvSnRK1.5	HORVU3Hr1G108000.16	--	chr3H	673953382	673954708	-	530	ATGCATGATGGCCATTTTTTGAAGACTAGCTGCGGGAGTCTAAACTATGCTGCGCCAGAGGTTATCTCAGGTAAATTGTACCCTGGACCTGAGATTGATGTTTGGAGCTGCGGGGTGATACTTTATGCTCTTGTCTGTGGTGCTGTTCCATTTGATGATGACAACATTCCCAACCTGTTCAAAAAGATAAAGGGAGGTACCTATATCCTTCCAATTCATTTATCTGATCTTGTAAGGGATTTGATCCCAAGAATGCTTGTTGTTGATCCGATGAAGAGAATCACAATTCGTGAAATTCGAAAACACCCATGGTTTCAGAGTCGCCTTCCTCGCTACCTGGCAGTGCCTCCACCAGATATGGCGCAGGAAGCCAAAATGAAGAGAACGCCTAGA	393	MHDGHFLKTSCGSLNYAAPEVISGKLYPGPEIDVWSCGVILYALVCGAVPFDDDNIPNLFKKIKGGTYILPIHLSDLVRDLIPRMLVVDPMKRITIREIRKHPWFQSRLPRYLAVPPPDMAQEAKMKRTPR	131	--	PKc_like superfamily	None	9.24	14867.6	_	2
Hordeum_vulgare	HORVU3Hr1G108000	none	SnRK1	HvSnRK1.5	HORVU3Hr1G108000.17	--	chr3H	673955201	673957893	-	1445	ATGGATGGGAACGCCAGAGGAAGCGGACATTCTGACGCATTAAAGAACTACAATCTGGGCAAAACATTAGGTCTAGGCACATTTGGAAAAGTGATAATTGCAGAGCATAAGCTTACAAGACAAAAAGTTGCTATAAAGATTCTGAACCGCAGTCAAATGGGAGCTATGGAAATGGAAGAGAAAGCAAATAGAGAAATCAAGATATTGAGGTTGTTCATTCACTTCATTCATCCTCATATCATCCGGGTTTATGAGGTCATTGAGACACCTAAGGATATATTTGTTGTGATGGAATATTGCAACAATGGGGATCTATTGGACTACATTGTTGAGAAAGGGCGGTTGCATGAATATGAGGCTCGTCGTATCTTCCAGCAGGTGCCTTTTCTGCTCTTGGCA…	450	MDGNARGSGHSDALKNYNLGKTLGLGTFGKVIIAEHKLTRQKVAIKILNRSQMGAMEMEEKANREIKILRLFIHFIHPHIIRVYEVIETPKDIFVVMEYCNNGDLLDYIVEKGRLHEYEARRIFQQVPFLLLACRNTIFGNNNRLSFLF	149	--	PKc_like superfamily	low_complexity_region	9.33	17249.2	_	2
Hordeum_vulgare	HORVU3Hr1G108000	none	SnRK1	HvSnRK1.5	HORVU3Hr1G108000.18	--	chr3H	673955981	673957773	-	547	ATGGATGGGAACGCCAGAGGAAGCGGACATTCTGACGCATTAAAGAACTACAATCTGGGCAAAACATTAGGTCTAGGCACATTTGGAAAAGTGATAATTGCAGAGCATAAGCTTACAAGACAAAAAGTTGCTATAAAGATTCTGAACCGCAGTCAAATGGGAGCTATGGAAATGGAAGAGAAAGCAAATAGAGAAATCAAGATATTGAGGTTGTTCATTCACTTCATTCATCCTCATATCATCCGGGTTTATGAGGTCATTGAGACACCTAAGGATATATTTGTTGTGATGGAATATTGCAACAATGGGGATCTATTGGACTACATTGTTGAGAAAGGGCGGTTGCATGAATATGAGGCTCGT	363	MDGNARGSGHSDALKNYNLGKTLGLGTFGKVIIAEHKLTRQKVAIKILNRSQMGAMEMEEKANREIKILRLFIHFIHPHIIRVYEVIETPKDIFVVMEYCNNGDLLDYIVEKGRLHEYEAR	121	--	PKc_like superfamily	G_gamma;low_complexity_region;S_TKc;STYKc	8.69	13924.2	_	2
Hordeum_vulgare	HORVU4Hr1G056610	none	SnRK1	HvSnRK1.6	HORVU4Hr1G056610.1	--	chr4H	475452341	475459242	-	2191	ATGGATGGGAACACTAGAGGAGGCGGGCATTCTGAAGCGTTAAAGAACTACAATCTGGGCAGAACATTAGGTATAGGCACATTTGGAAAAGTGAGGATTGCAGAACATAAGCATACAGGGCACAAAGTTGCTATAAAGATTCTGAACCGTCGTCAAATGAGAACTATGAACATGGAAGAGAAAGCAAAGAGAGAGATCAAGATATTGAGGTTGTTCATTCACCCTCATATCATCCGGCTTTATGAGGTCATTTACACACCTACAGATATATTTGTTGTGATGGAATATTGCAAGTATGGGGAGCTATTCGACTGCATTGTTGAGAAAGGGCGGTTACAGGAAGATGAGGCTCGTCGAATCTTCCAGCAGATTATATCTGGTGTTGAATACTGCCACAGA…	1530	MDGNTRGGGHSEALKNYNLGRTLGIGTFGKVRIAEHKHTGHKVAIKILNRRQMRTMNMEEKAKREIKILRLFIHPHIIRLYEVIYTPTDIFVVMEYCKYGELFDCIVEKGRLQEDEARRIFQQIISGVEYCHRNMVVHRDLKPENLLLDSKYNVKLADFGLSNVMHDGHFLKTSCGSPNYAAPEVISGKLYAGPEVDVWSCGVILYALLCGTLPFDDDNIPNLFKKIKGGIYILPSHLSALARDLIPRMLVVDPMKRITIREIREHPWFQNRLPRYLAVPPPDTAQQAKMIDEDTLKDIVNLGYDKDHVCESLCNRLQNEATVAYYLLLDNRFRATSGYLGADYQQSMGRSLNQFTSSESASPSTRQYLPGTNDSQGSGLRPYYPVERKWALGLQSRAH…	509	KA1.PF02149;UBA.PF00627	STKc_AMPK_alpha	S_TKc	8.58	58211.1	_	2
Hordeum_vulgare	HORVU4Hr1G056610	none	SnRK1	HvSnRK1.6	HORVU4Hr1G056610.2	--	chr4H	475452357	475459346	-	2358	ATGGATGGGAACACTAGAGGAGGCGGGCATTCTGAAGCGTTAAAGAACTACAATCTGGGCAGAACATTAGGTATAGGCACATTTGGAAAAGTGAGGATTGCAGAACATAAGCATACAGGGCACAAAGTTGCTATAAAGATTCTGAACCGTCGTCAAATGAGAACTATGAACATGGAAGAGAAAGCAAAGAGAGAGATCAAGATATTGAGGTTGTTCATTCACCCTCATATCATCCGGCTTTATGAGGTCATTTACACACCTACAGATATATTTGTTGTGATGGAATATTGCAAGTATGGGGAGCTATTCGACTGCATTGTTGAGAAAGGGCGGTTACAGGAAGATGAGGCTCGTCGAATCTTCCAGCAGATTATATCTGGTGTTGAATACTGCCACAGA…	1089	MDGNTRGGGHSEALKNYNLGRTLGIGTFGKVRIAEHKHTGHKVAIKILNRRQMRTMNMEEKAKREIKILRLFIHPHIIRLYEVIYTPTDIFVVMEYCKYGELFDCIVEKGRLQEDEARRIFQQIISGVEYCHRNMVVHRDLKPENLLLDSKYNVKLADFGLSNVMHDGHFLKTSCGSPNYAAPEVISGKLYAGPEVDVWSCGVILYALLCGTLPFDDDNIPNLFKKIKGGIYILPSHLSALARDLIPRMLVVDPMKRITIREIREHPWFQNRLPRYLAVPPPDTAQQAKMIDEDTLKDIVNLGYDKDHVCESLCNRLQNEVYANKSWCFIPSSYFIIDFTLYTMFPGNCCILLTLGQSVPGH	362	UBA.PF00627	STKc_AMPK_alpha	S_TKc	8.39	41443.2	_	2
Hordeum_vulgare	HORVU4Hr1G056610	none	SnRK1	HvSnRK1.6	HORVU4Hr1G056610.3	primary	chr4H	475452604	475457121	-	1545	ATGGATGGGAACACTAGAGGAGGCGGGCATTCTGAAGCGTTAAAGAACTACAATCTGGGCAGAACATTAGGTATAGGCACATTTGGAAAAGTGAGGATTGCAGAACATAAGCATACAGGGCACAAAGTTGCTATAAAGATTCTGAACCGTCGTCAAATGAGAACTATGAACATGGAAGAGAAAGCAAAGAGAGAGATCAAGATATTGAGGTTGTTCATTCACCCTCATATCATCCGGCTTTATGAGGTCATTTACACACCTACAGATATATTTGTTGTGATGGAATATTGCAAGTATGGGGAGCTATTCGACTGCATTGTTGAGAAAGGGCGGTTACAGGAAGATGAGGCTCGTCGAATCTTCCAGCAGATTATATCTGGTGTTGAATACTGCCACAGA…	1545	MDGNTRGGGHSEALKNYNLGRTLGIGTFGKVRIAEHKHTGHKVAIKILNRRQMRTMNMEEKAKREIKILRLFIHPHIIRLYEVIYTPTDIFVVMEYCKYGELFDCIVEKGRLQEDEARRIFQQIISGVEYCHRNMVVHRDLKPENLLLDSKYNVKLADFGLSNVMHDGHFLKTSCGSPNYAAPEVISGKLYAGPEVDVWSCGVILYALLCGTLPFDDDNIPNLFKKIKGGIYILPSHLSALARDLIPRMLVVDPMKRITIREIREHPWFQNRLPRYLAVPPPDTAQQAKMIDEDTLKDIVNLGYDKDHVCESLCNRLQNEATVAYYLLLDNRFRATSGYLGADYQQSMMVLQGRSLNQFTSSESASPSTRQYLPGTNDSQGSGLRPYYPVERKWALGLQ…	514	KA1.PF02149;UBA.PF00627	STKc_AMPK_alpha	S_TKc	8.58	58810.8	_	2
Hordeum_vulgare	HORVU4Hr1G056610	none	SnRK1	HvSnRK1.6	HORVU4Hr1G056610.4	--	chr4H	475452604	475457121	-	1533	ATGGATGGGAACACTAGAGGAGGCGGGCATTCTGAAGCGTTAAAGAACTACAATCTGGGCAGAACATTAGGTATAGGCACATTTGGAAAAGTGAGGATTGCAGAACATAAGCATACAGGGCACAAAGTTGCTATAAAGATTCTGAACCGTCGTCAAATGAGAACTATGAACATGGAAGAGAAAGCAAAGAGAGAGATCAAGATATTGAGGTTGTTCATTCACCCTCATATCATCCGGCTTTATGAGGTCATTTACACACCTACAGATATATTTGTTGTGATGGAATATTGCAAGTATGGGGAGCTATTCGACTGCATTGTTGAGAAAGGGCGGTTACAGGAAGATGAGGCTCGTCGAATCTTCCAGCAGATTATATCTGGTGTTGAATACTGCCACAGA…	1533	MDGNTRGGGHSEALKNYNLGRTLGIGTFGKVRIAEHKHTGHKVAIKILNRRQMRTMNMEEKAKREIKILRLFIHPHIIRLYEVIYTPTDIFVVMEYCKYGELFDCIVEKGRLQEDEARRIFQQIISGVEYCHRNMVVHRDLKPENLLLDSKYNVKLADFGLSNVMHDGHFLKTSCGSPNYAAPEVISGKLYAGPEVDVWSCGVILYALLCGTLPFDDDNIPNLFKKIKGGIYILPSHLSALARDLIPRMLVVDPMKRITIREIREHPWFQNRLPRYLAVPPPDTAQQAKMIDEDTLKDIVNLGYDKDHVCESLCNRLQNEATVAYYLLLDNRFRATSGYLGADYQQSMGRSLNQFTSSESASPSTRQYLPGTNDSQGSGLRPYYPVERKWALGLQQSRA…	510	KA1.PF02149;UBA.PF00627	STKc_AMPK_alpha	S_TKc	8.58	58339.2	_	2
Hordeum_vulgare	HORVU4Hr1G056610	none	SnRK1	HvSnRK1.6	HORVU4Hr1G056610.5	--	chr4H	475452604	475457362	-	1659	ATGGATGGGAACACTAGAGGAGGCGGGCATTCTGAAGCGTTAAAGAACTACAATCTGGGCAGAACATTAGGTATAGGCACATTTGGAAAAGTGAGGATTGCAGAACATAAGCATACAGGGCACAAAGTTGCTATAAAGATTCTGAACCGTCGTCAAATGAGAACTATGAACATGGAAGAGAAAGCAAAGAGAGAGATCAAGATATTGAGGTTGTTCATTCACCCTCATATCATCCGGCTTTATGAGGTCATTTACACACCTACAGATATATTTGTTGTGATGGAATATTGCAAGTATGGGGAGCTATTCGACTGCATTGTTGAGAAAGGGCGGTTACAGGAAGATGAGGCTCGTCGAATCTTCCAGCAGATTATATCTGGTGTTGAATACTGCCACAGA…	1524	MDGNTRGGGHSEALKNYNLGRTLGIGTFGKVRIAEHKHTGHKVAIKILNRRQMRTMNMEEKAKREIKILRLFIHPHIIRLYEVIYTPTDIFVVMEYCKYGELFDCIVEKGRLQEDEARRIFQQIISGVEYCHRNMVVHRDLKPENLLLDSKYNVKLADFGLSNVMHDGHFLKTSCGSPNYAAPEVISGKLYAGPEVDVWSCGVILYALLCGTLPFDDDNIPNLFKKIKGGIYILPSHLSALARDLIPRMLVVDPMKRITIREIREHPWFQNRLPRYLAVPPPDTAQQAKMIDEDTLKDIVNLGYDKDHVCESLCNRLQNEATVAYYLLLDNRFRATSGYLGADYQQSMGRSLNQFTSSESASPSTRQYLPGTNDSQGSGLRPYYPVERKWALGLQQSRA…	508	UBA.PF00627	STKc_AMPK_alpha	S_TKc	8.64	58070.8	_	2
Hordeum_vulgare	HORVU4Hr1G056610	none	SnRK1	HvSnRK1.6	HORVU4Hr1G056610.6	--	chr4H	475452948	475457112	-	1497	AACACTAGAGGAGGCGGGCATTCTGAAGCGTTAAAGAACTACAATCTGGGCAGAACATTAGGTATAGGCACATTTGGAAAAGTGAGGATTGCAGAACATAAGCATACAGGGCACAAAGTTGCTATAAAGATTCTGAACCGTCGTCAAATGAGAACTATGAACATGGAAGAGAAAGCAAAGAGAGAGATCAAGATATTGAGGTTGTTCATTCACCCTCATATCATCCGGCTTTATGAGGTCATTTACACACCTACAGATATATTTGTTGTGATGGAATATTGCAAGTATGGGGAGCTATTCGACTGCATTGTTGAGAAAGGGCGGTTACAGGAAGATGAGGCTCGTCGAATCTTCCAGCAGATTATATCTGGTGTTGAATACTGCCACAGAAACATGGTT…	1428	NTRGGGHSEALKNYNLGRTLGIGTFGKVRIAEHKHTGHKVAIKILNRRQMRTMNMEEKAKREIKILRLFIHPHIIRLYEVIYTPTDIFVVMEYCKYGELFDCIVEKGRLQEDEARRIFQQIISGVEYCHRNMVVHRDLKPENLLLDSKYNVKLADFGLSNVMHDGHFLKTSCGSPNYAAPEVISGKLYAGPEVDVWSCGVILYALLCGTLPFDDDNIPNLFKKIKGGIYILPSHLSALARDLIPRMLVVDPMKRITIREIREHPWFQNRLPRYLAVPPPDTAQQAKMIDEDTLKDIVNLGYDKDHVCESLCNRLQNEATVAYYLLLDNRFRATSGYLGADYQQSMGRSLNQFTSSESASPSTRQYLPGTNDSQGSGLRPYYPVERKWALGLQQSRAHPR…	475	UBA.PF00627	STKc_AMPK_alpha	S_TKc	8.82	54301.4	_	4
Hordeum_vulgare	HORVU4Hr1G056610	none	SnRK1	HvSnRK1.6	HORVU4Hr1G056610.7	--	chr4H	475452998	475457121	-	1543	ATGGATGGGAACACTAGAGGAGGCGGGCATTCTGAAGCGTTAAAGAACTACAATCTGGGCAGAACATTAGGTATAGGCACATTTGGAAAAGTGAGGATTGCAGAACATAAGCATACAGGGCACAAAGTTGCTATAAAGATTCTGAACCGTCGTCAAATGAGAACTATGAACATGGAAGAGAAAGCAAAGAGAGAGATCAAGATATTGAGGTTGTTCATTCACCCTCATATCATCCGGCTTTATGAGGTCATTTACACACCTACAGATATATTTGTTGTGATGGAATATTGCAAGTATGGGGAGCTATTCGACTGCATTGTTGAGAAAGGGCGGTTACAGGAAGATGAGGCTCGTCGAATCTTCCAGCAGATTATATCTGGTGTTGAATACTGCCACAGA…	1524	MDGNTRGGGHSEALKNYNLGRTLGIGTFGKVRIAEHKHTGHKVAIKILNRRQMRTMNMEEKAKREIKILRLFIHPHIIRLYEVIYTPTDIFVVMEYCKYGELFDCIVEKGRLQEDEARRIFQQIISGVEYCHRNMVVHRDLKPENLLLDSKYNVKLADFGLSNVMHDGHFLKTSCGSPNYAAPEVISGKLYAGPEVDVWSCGVILYALLCGTLPFDDDNIPNLFKKIKGGIYILPSHLSALARDLIPRMLVVDPMKRITIREIREHPWFQNRLPRYLAVPPPDTAQQAKMIDEDTLKDIVNLGYDKDHVCESLCNRLQNEATVAYYLLLDNRFRATSGYLGADYQQSMGRSLNQFTSSESASPSTRQYLPGTNDSQGSGLRPYYPVERKWALGLQQSRA…	507	UBA.PF00627	STKc_AMPK_alpha	S_TKc	8.63	58175	_	2
Hordeum_vulgare	HORVU4Hr1G056610	none	SnRK1	HvSnRK1.6	HORVU4Hr1G056610.8	--	chr4H	475453366	475457112	-	1187	AACACTAGAGGAGGCGGGCATTCTGAAGCGTTAAAGAACTACAATCTGGGCAGAACATTAGGTATAGGCACATTTGGAAAAGTGAGGATTGCAGAACATAAGCATACAGGGCACAAAGTTGCTATAAAGATTCTGAACCGTCGTCAAATGAGAACTATGAACATGGAAGAGAAAGCAAAGAGAGAGATCAAGATATTGAGGTTGTTCATTCACCCTCATATCATCCGGCTTTATGAGGTCATTTACACACCTACAGATATATTTGTTGTGATGGAATATTGCAAGTATGGGGAGCTATTCGACTGCATTGTTGAGAAAGGGCGGTTACAGGAAGATGAGGCTCGTCGAATCTTCCAGCAGATTATATCTGGTGTTGAATACTGCCACAGAAACATGGTT…	1176	NTRGGGHSEALKNYNLGRTLGIGTFGKVRIAEHKHTGHKVAIKILNRRQMRTMNMEEKAKREIKILRLFIHPHIIRLYEVIYTPTDIFVVMEYCKYGELFDCIVEKGRLQEDEARRIFQQIISGVEYCHRNMVVHRDLKPENLLLDSKYNVKLADFGLSNVMHDGHFLKTSCGSPNYAAPEVISGKLYAGPEVDVWSCGVILYALLCGTLPFDDDNIPNLFKKIKGGIYILPSHLSALARDLIPRMLVVDPMKRITIREIREHPWFQNRLPRYLAVPPPDTAQQAKMIDEDTLKDIVNLGYDKDHVCESLCNRLQNEATVAYYLLLDNRFRATSGYLGADYQQSMGRSLNQFTSSESASPSTRQYLPGTNDSQGSGLRPYYPVERKWALGC	391	UBA.PF00627	STKc_AMPK_alpha	S_TKc	8.8	44612.3	_	4
Hordeum_vulgare	HORVU4Hr1G056610	none	SnRK1	HvSnRK1.6	HORVU4Hr1G056610.9	--	chr4H	475455072	475459240	-	1366	ATGGATGGGAACACTAGAGGAGGCGGGCATTCTGAAGCGTTAAAGAACTACAATCTGGGCAGAACATTAGGTATAGGCACATTTGGAAAAGTGAGGATTGCAGAACATAAGCATACAGGGCACAAAGTTGCTATAAAGATTCTGAACCGTCGTCAAATGAGAACTATGAACATGGAAGAGAAAGCAAAGAGAGAGATCAAGATATTGAGGTTGTTCATTCACCCTCATATCATCCGGCTTTATGAGGTCATTTACACACCTACAGATATATTTGTTGTGATGGAATATTGCAAGTATGGGGAGCTATTCGACTGCATTGTTGAGAAAGGGCGGTTACAGGAAGATGAGGCTCGTCGAATCTTCCAGCAGATTATATCTGGTGTTGAATACTGCCACAGA…	918	MDGNTRGGGHSEALKNYNLGRTLGIGTFGKVRIAEHKHTGHKVAIKILNRRQMRTMNMEEKAKREIKILRLFIHPHIIRLYEVIYTPTDIFVVMEYCKYGELFDCIVEKGRLQEDEARRIFQQIISGVEYCHRNMVVHRDLKPENLLLDSKYNVKLADFGLSNVMHDGHFLKTSCGSPNYAAPEVISGKLYAGPEVDVWSCGVILYALLCGTLPFDDDNIPNLFKKIKGGIYILPSHLSALARDLIPRMLVVDPMKRITIREIREHPWFQNRLPRYLAVPPPDTAQQAKMVPIYFTFQLTILCAQ	305	--	STKc_AMPK_alpha	S_TKc	9.13	34976.9	_	2
Hordeum_vulgare	HORVU4Hr1G056610	none	SnRK1	HvSnRK1.6	HORVU4Hr1G056610.10	--	chr4H	475456393	475457121	-	446	ATGGATGGGAACACTAGAGGAGGCGGGCATTCTGAAGCGTTAAAGAACTACAATCTGGGCAGAACATTAGGTATAGGCACATTTGGAAAAGTGAGGATTGCAGAACATAAGCATACAGGGCACAAAGTTGCTATAAAGATTCTGAACCGTCGTCAAATGAGAACTATGAACATGGAAGAGAAAGCAAAGAGAGAGATCAAGATATTGAGGTTGTTCATTCACCCTCATATCATCCGGCTTTATGAGGTCATTTACACACCTACAGATATATTTGTTGTGATGGAATATTGCAAGTATGGGGAGCTATTCGACTGCATTGTTGAGAAAGGGCGGTTACAGGAAGATGAGGCTCGTCGAATCTTCCAGCAGGTGCCTTTTTCTGCTCTTGGCATGCAGGAA…	417	MDGNTRGGGHSEALKNYNLGRTLGIGTFGKVRIAEHKHTGHKVAIKILNRRQMRTMNMEEKAKREIKILRLFIHPHIIRLYEVIYTPTDIFVVMEYCKYGELFDCIVEKGRLQEDEARRIFQQVPFSALGMQEHIFWA	138	--	PKc_like superfamily	None	9.48	16145.8	_	2
Hordeum_vulgare	HORVU1Hr1G055340	AK251684	SnRK2	HvSnRK2.1	HORVU1Hr1G055340.1	--	chr1H	405714931	405718428	-	2066	ATGGAGGAGAGGTACGAGGCGTTGAAGGAGTTGGGGACGGGAAACTTCGGGGTGGCGAGGCTGGTCAGGGACAAGCGCACCAAAGAGCTCGTCGCCGTCAAGTACATCGAGAGGGGCAAGAAGATTGATGAGAATGTGCAGAGGGAGATCATCAATCACCGCTCGCTCCGGCACCCTAACATCATACGATTCAAGGAGGTTTGTGTAACTCCGACGCACCTTGCCATCGTCATGGAATATGCTGCTGGCGGAGAACTCTTCGAAAGAATATGCACCGCGGGCCGATTCAGTGAAGATGAGGTTGCTCTTGAACATACTTACCTTGCTATGTCATCAGATTATCTTTATTCTGAACCTTGTCTGCTAACAGTATAA	375	MEERYEALKELGTGNFGVARLVRDKRTKELVAVKYIERGKKIDENVQREIINHRSLRHPNIIRFKEVCVTPTHLAIVMEYAAGGELFERICTAGRFSEDEVALEHTYLAMSSDYLYSEPCLLTV	124	--	PKc_like superfamily	None	6.1	14291.4	_	2
Hordeum_vulgare	HORVU1Hr1G055340	AK251684	SnRK2	HvSnRK2.1	HORVU1Hr1G055340.2	--	chr1H	405714931	405718538	-	2370	ATGGAGGAGAGGTACGAGGCGTTGAAGGAGTTGGGGACGGGAAACTTCGGGGTGGCGAGGCTGGTCAGGGACAAGCGCACCAAAGAGCTCGTCGCCGTCAAGTACATCGAGAGGGGCAAGAAGATTGATGAGAATGTGCAGAGGGAGATCATCAATCACCGCTCGCTCCGGCACCCTAACATCATACGATTCAAGGAGGTTTGTGTAACTCCGACGCACCTTGCCATCGTCATGGAATATGCTGCTGGCGGAGAACTCTTCGAAAGAATATGCACCGCGGGCCGATTCAGTGAAGATGAGGCAAGATACTTCTTCCAGCAACTACTTTCAGGGGTCAGCTACTGCCATTCTATGGAAATCTGTCACCGTGATCTTAAACTGGAAAACACTCTCCTGGAT…	675	MEERYEALKELGTGNFGVARLVRDKRTKELVAVKYIERGKKIDENVQREIINHRSLRHPNIIRFKEVCVTPTHLAIVMEYAAGGELFERICTAGRFSEDEARYFFQQLLSGVSYCHSMEICHRDLKLENTLLDGSPTPRVKICDFGYSKSALLHSKPKSTVGTPAYIAPEVLSRKEYDGKVSSAFDNLRLFVPVMRQRLLSSREHGKECVVISITPSVPKYKSF	224	--	PKc_like superfamily	None	9.18	25571.5	_	2
Hordeum_vulgare	HORVU1Hr1G055340	AK251684	SnRK2	HvSnRK2.1	HORVU1Hr1G055340.3	--	chr1H	405714938	405717390	-	1206	CTCTTCGAAAGAATATGCACCGCGGGCCGATTTGCGTGTCAACAGGCAAGATACTTCTTCCAGCAACTACTTTCAGGGGTCAGCTACTGCCATTCTATGGAAATCTGTCACCGTGATCTTAAACTGGAAAACACTCTCCTGGATGGGAGTCCAACACCTCGAGTGAAAATTTGCGACTTTGGTTACTCAAAGTCTGCTTTGCTGCATTCCAAACCAAAATCAACAGTTGGTACTCCAGCATACATAGCGCCGGAAGTTCTTTCGAGAAAAGAATATGATGGCAAGGTAGCGGATGTTTGGTCCTGCGGCGTGACATTGTATGTGATGCTCATCGGGTCGTACCCATTTGAGGACCCCGAGGATCCAAGGAACTTCCGGAAAACAATCAGTAGAATCCTT…	771	LFERICTAGRFACQQARYFFQQLLSGVSYCHSMEICHRDLKLENTLLDGSPTPRVKICDFGYSKSALLHSKPKSTVGTPAYIAPEVLSRKEYDGKVADVWSCGVTLYVMLIGSYPFEDPEDPRNFRKTISRILGVQYSIPDYVRVSSDCRRLLSQIFTADPSKRITIAEIKKLPWYLKSLPKEIAERDRANFKEPEKATETAASAAQPVEEIMRIIQEAKAPGDMSKSSADAALLAELAELQSDDDDEPGVEGETY	256	--	PKc_like superfamily	low_complexity_region	5.43	28687.7	M	2
Hordeum_vulgare	HORVU1Hr1G055340	AK251684	SnRK2	HvSnRK2.1	HORVU1Hr1G055340.4	--	chr1H	405714938	405717425	-	1447	ATGGAAATCTGTCACCGTGATCTTAAACTGGAAAACACTCTCCTGGATGGGAGTCCAACACCTCGAGTGAAAATTTGCGACTTTGGTTACTCAAAGTCTGCTTTGCTGCATTCCAAACCAAAATCAACAGTTGGTACTCCAGCATACATAGCGCCGGAAGTTCTTTCGAGAAAAGAATATGATGGCAAGGTAGCGGATGTTTGGTCCTGCGGCGTGACATTGTATGTGATGCTCATCGGGTCGTACCCATTTGAGGACCCCGAGGATCCAAGGAACTTCCGGAAAACAATCAGTAGAATCCTTGGCGTGCAATACTCCATTCCGGACTACGTCAGGGTGTCCTCCGACTGCAGACGCCTCCTGTCCCAAATATTCACTGCCGATCCTTCAAAGGTACTA…	429	MEICHRDLKLENTLLDGSPTPRVKICDFGYSKSALLHSKPKSTVGTPAYIAPEVLSRKEYDGKVADVWSCGVTLYVMLIGSYPFEDPEDPRNFRKTISRILGVQYSIPDYVRVSSDCRRLLSQIFTADPSKVLQLLILFSVY	142	--	PKc_like superfamily	None	8.33	16050.6	_	2
Hordeum_vulgare	HORVU1Hr1G055340	AK251684	SnRK2	HvSnRK2.1	HORVU1Hr1G055340.5	--	chr1H	405714938	405717448	-	1264	GTTTGTGTAACTCCGACGCACCTTGCCATCGTCATGGAATATGCTGCTGGCGGAGAACTCTTCGAAAGAATATGCACCGCGGGCCGATTCAGTGAAGATGAGGCAAGATACTTCTTCCAGCAACTACTTTCAGGGGTCAGCTACTGCCATTCTATGGAAATCTGTCACCGTGATCTTAAACTGGAAAACACTCTCCTGGATGGGAGTCCAACACCTCGAGTGAAAATTTGCGACTTTGGTTACTCAAAGTCTGCTTTGCTGCATTCCAAACCAAAATCAACAGTTGGTACTCCAGCATACATAGCGCCGGAAGTTCTTTCGAGAAAAGAATATGATGGCAAGGTAGCGGATGTTTGGTCCTGCGGCGTGACATTGTATGTGATGCTCATCGGGTCGTAC…	828	VCVTPTHLAIVMEYAAGGELFERICTAGRFSEDEARYFFQQLLSGVSYCHSMEICHRDLKLENTLLDGSPTPRVKICDFGYSKSALLHSKPKSTVGTPAYIAPEVLSRKEYDGKVADVWSCGVTLYVMLIGSYPFEDPEDPRNFRKTISRILGVQYSIPDYVRVSSDCRRLLSQIFTADPSKRITIAEIKKLPWYLKSLPKEIAERDRANFKEPEKATETAASAAQPVEEIMRIIQEAKAPGDMSKSSADAALLAELAELQSDDDDEPGVEGETY	275	--	PKc_like superfamily	ENDO3c;low_complexity_region;S_TKc;SynN;TOPRIM	5.07	30660.8	_	4
Hordeum_vulgare	HORVU1Hr1G055340	AK251684	SnRK2	HvSnRK2.1	HORVU1Hr1G055340.6	--	chr1H	405715013	405717888	-	1212	ATGCAGGAAATCTGTCACCGTGATCTTAAACTGGAAAACACTCTCCTGGATGGGAGTCCAACACCTCGAGTGAAAATTTGCGACTTTGGTTACTCAAAGTCTGCTTTGCTGCATTCCAAACCAAAATCAACAGTTGGTACTCCAGCATACATAGCGCCGGAAGTTCTTTCGAGAAAAGAATATGATGGCAAGGTAGCGGATGTTTGGTCCTGCGGCGTGACATTGTATGTGATGCTCATCGGGTCGTACCCATTTGAGGACCCCGAGGATCCAAGGAACTTCCGGAAAACAATCAGTAGAATCCTTGGCGTGCAATACTCCATTCCGGACTACGTCAGGGTGTCCTCCGACTGCAGACGCCTCCTGTCCCAAATATTCACTGCCGATCCTTCAAAGAGG…	678	MQEICHRDLKLENTLLDGSPTPRVKICDFGYSKSALLHSKPKSTVGTPAYIAPEVLSRKEYDGKVADVWSCGVTLYVMLIGSYPFEDPEDPRNFRKTISRILGVQYSIPDYVRVSSDCRRLLSQIFTADPSKRITIAEIKKLPWYLKSLPKEIAERDRANFKEPEKATETAASAAQPVEEIMRIIQEAKAPGDMSKSSADAALLAELAELQSDDDDEPGVEGETY	225	--	PKc_like superfamily	low_complexity_region	5.08	25102.5	_	2
Hordeum_vulgare	HORVU1Hr1G055340	AK251684	SnRK2	HvSnRK2.1	HORVU1Hr1G055340.7	--	chr1H	405715013	405718541	-	1659	ATGGAATATGCTGCTGGCGGAGAACTCTTCGAAAGAATATGCACCGCGGGCCGATTCAGTGAAGATGAGGCAAGATACTTCTTCCAGCAACTACTTTCAGGGGTCAGCTACTGCCATTCTATGGAAATCTGTCACCGTGATCTTAAACTGGAAAACACTCTCCTGGATGGGAGTCCAACACCTCGAGTGAAAATTTGCGACTTTGGTTACTCAAAGTCTGCTTTGCTGCATTCCAAACCAAAATCAACAGTTGGTACTCCAGCATACATAGCGCCGGAAGTTCTTTCGAGAAAAGAATATGATGGCAAGGTAGCGGATGTTTGGTCCTGCGGCGTGACATTGTATGTGATGCTCATCGGGTCGTACCCATTTGAGGACCCCGAGGATCCAAGGAACTTC…	795	MEYAAGGELFERICTAGRFSEDEARYFFQQLLSGVSYCHSMEICHRDLKLENTLLDGSPTPRVKICDFGYSKSALLHSKPKSTVGTPAYIAPEVLSRKEYDGKVADVWSCGVTLYVMLIGSYPFEDPEDPRNFRKTISRILGVQYSIPDYVRVSSDCRRLLSQIFTADPSKRITIAEIKKLPWYLKSLPKEIAERDRANFKEPEKATETAASAAQPVEEIMRIIQEAKAPGDMSKSSADAALLAELAELQSDDDDEPGVEGETY	264	--	PKc_like superfamily	ENDO3c;low_complexity_region;S_TKc;SynN;TOPRIM	5	29526.4	_	3
Hordeum_vulgare	HORVU1Hr1G055340	AK251684	SnRK2	HvSnRK2.1	HORVU1Hr1G055340.8	--	chr1H	405715013	405718541	-	1661	ATGGAAATCTGTCACCGTGATCTTAAACTGGAAAACACTCTCCTGGATGGGAGTCCAACACCTCGAGTGAAAATTTGCGACTTTGGTTACTCAAAGTCTGCTTTGCTGCATTCCAAACCAAAATCAACAGTTGGTACTCCAGCATACATAGCGCCGGAAGTTCTTTCGAGAAAAGAATATGATGGCAAGGTAGCGGATGTTTGGTCCTGCGGCGTGACATTGTATGTGATGCTCATCGGGTCGTACCCATTTGAGGACCCCGAGGATCCAAGGAACTTCCGGAAAACAATCAGTAGAATCCTTGGCGTGCAATACTCCATTCCGGACTACGTCAGGGTGTCCTCCGACTGCAGACGCCTCCTGTCCCAAATATTCACTGCCGATCCTTCAAAGAGGATC…	675	MEICHRDLKLENTLLDGSPTPRVKICDFGYSKSALLHSKPKSTVGTPAYIAPEVLSRKEYDGKVADVWSCGVTLYVMLIGSYPFEDPEDPRNFRKTISRILGVQYSIPDYVRVSSDCRRLLSQIFTADPSKRITIAEIKKLPWYLKSLPKEIAERDRANFKEPEKATETAASAAQPVEEIMRIIQEAKAPGDMSKSSADAALLAELAELQSDDDDEPGVEGETY	224	--	PKc_like superfamily	low_complexity_region;S_TKc;SynN;TOPRIM	5.08	24974.4	_	2
Hordeum_vulgare	HORVU1Hr1G055340	AK251684	SnRK2	HvSnRK2.1	HORVU1Hr1G055340.9	--	chr1H	405715013	405718541	-	1657	ATGGAGGAGAGGTACGAGGCGTTGAAGGAGTTGGGGACGGGAAACTTCGGGGTGGCGAGGCTGGTCAGGGACAAGCGCACCAAAGAGCTCGTCGCCGTCAAGTACATCGAGAGGGGCAAGAAGATTGATGAGAATGTGCAGAGGGAGATCATCAATCACCGCTCGCTCCGGCACCCTAACATCATACGATTCAAGGAGGTTTGTGTAACTCCGACGCACCTTGCCATCGTCATGGAATATGCTGCTGGCGGAGAACTCTTCGAAAGAATATGCACCGCGGGCCGATTCAGTGAAGATGAGGCAAGATACTTCTTCCAGCAACTACTTTCAGGGGTCAGCTACTGCCATTCTATGGAAATCTGTCACCGTGATCTTAAACTGGAAAACACTCTCCTGGAT…	1026	MEERYEALKELGTGNFGVARLVRDKRTKELVAVKYIERGKKIDENVQREIINHRSLRHPNIIRFKEVCVTPTHLAIVMEYAAGGELFERICTAGRFSEDEARYFFQQLLSGVSYCHSMEICHRDLKLENTLLDGSPTPRVKICDFGYSKSALLHSKPKSTVGTPAYIAPEVLSRKEYDGKVADVWSCGVTLYVMLIGSYPFEDPEDPRNFRKTISRILGVQYSIPDYVRVSSDCRRLLSQIFTADPSKRITIAEIKKLPWYLKSLPKEIAERDRANFKEPEKATETAASAAQPVEEIMRIIQEAKAPGDMSKSSADAALLAELAELQSDDDDEPGVEGETY	341	--	STKc_SnRK2	low_complexity_region;S_TKc	5.85	38534.9	_	2
Hordeum_vulgare	HORVU1Hr1G055340	AK251684	SnRK2	HvSnRK2.1	HORVU1Hr1G055340.10	--	chr1H	405715099	405718511	-	1543	ATGGAATATGCTGCTGGCGGAGAACTCTTCGAAAGAATATGCACCGCGGGCCGATATGCGTGTCAACAGGCAAGATACTTCTTCCAGCAACTACTTTCAGGGGTCAGCTACTGCCATTCTATGGAAATCTGTCACCGTGATCTTAAACTGGAAAACACTCTCCTGGATGGGAGTCCAACACCTCGAGTGAAAATTTGCGACTTTGGTTACTCAAAGTCTGCTTTGCTGCATTCCAAACCAAAATCAACAGTTGGTACTCCAGCATACATAGCGCCGGAAGTTCTTTCGAGAAAAGAATATGATGGCAAGGTAGCGGATGTTTGGTCCTGCGGCGTGACATTGTATGTGATGCTCATCGGGTCGTACCCATTTGAGGACCCCGAGGATCCAAGGAACTTC…	795	MEYAAGGELFERICTAGRYACQQARYFFQQLLSGVSYCHSMEICHRDLKLENTLLDGSPTPRVKICDFGYSKSALLHSKPKSTVGTPAYIAPEVLSRKEYDGKVADVWSCGVTLYVMLIGSYPFEDPEDPRNFRKTISRILGVQYSIPDYVRVSSDCRRLLSQIFTADPSKRITIAEIKKLPWYLKSLPKEIAERDRANFKEPEKATETAASAAQPVEEIMRIIQEAKAPGDMSKSSADAALLAELAELQSDDDDEPGVEGETY	264	--	PKc_like superfamily	low_complexity_region	5.22	29512.5	M	4
Hordeum_vulgare	HORVU1Hr1G055340	AK251684	SnRK2	HvSnRK2.1	HORVU1Hr1G055340.11	--	chr1H	405715117	405718494	-	1513	ATGGAATATGCTGCTGGCGGAGAACTCTTCGAAAGAATATGCACCGCGGGCCGATTCAGTGAAGATGAGGCAAGATACTTCTTCCAGCAACTACTTTCAGGGGTCAGCTACTGCCATTCTATGGAAATCTGTCACCGTGATCTTAAACTGGAAAACACTCTCCTGGATGGGAGTCCAACACCTCGAGTGAAAATTTGCGACTTTGGTTACTCAAAGTCTGCTTTGCTGCATTCCAAACCAAAATCAACAGTTGGTACTCCAGCATACATAGCGCCGGAAGTTCTTTCGAGAAAAGAATATGATGGCAAGGTAGCGGATGTTTGGTCCTGCGGCGTGACATTGTATGTGATGCTCATCGGGTCGTACCCATTTGAGGACCCCGAGGATCCAAGGAACTTC…	561	MEYAAGGELFERICTAGRFSEDEARYFFQQLLSGVSYCHSMEICHRDLKLENTLLDGSPTPRVKICDFGYSKSALLHSKPKSTVGTPAYIAPEVLSRKEYDGKVADVWSCGVTLYVMLIGSYPFEDPEDPRNFRKTISRILGVQYSIPDYVRVSSDCRRLLSQIFTADPSKQRGSPSLRSRSCRGT	186	--	PKc_like superfamily	None	8.45	20942.8	_	3
Hordeum_vulgare	HORVU1Hr1G055340	AK251684	SnRK2	HvSnRK2.1	HORVU1Hr1G055340.12	primary	chr1H	405715157	405718454	-	1426	ATGGAGGAGAGGTACGAGGCGTTGAAGGAGTTGGGGACGGGAAACTTCGGGGTGGCGAGGCTGGTCAGGGACAAGCGCACCAAAGAGCTCGTCGCCGTCAAGTACATCGAGAGGGGCAAGAAGATTGATGAGAATGTGCAGAGGGAGATCATCAATCACCGCTCGCTCCGGCACCCTAACATCATACGATTCAAGGAGGTTTGTGTAACTCCGACGCACCTTGCCATCGTCATGGAATATGCTGCTGGCGGAGAACTCTTCGAAAGAATATGCACCGCGGGCCGATTCAGTGAAGATCAGGCAAGATACTTCTTCCAGCAACTACTTTCAGGGGTCAGCTACTGCCATTCTATGGAAATCTGTCACCGTGATCTTAAACTGGAAAACACTCTCCTGGAT…	1026	MEERYEALKELGTGNFGVARLVRDKRTKELVAVKYIERGKKIDENVQREIINHRSLRHPNIIRFKEVCVTPTHLAIVMEYAAGGELFERICTAGRFSEDQARYFFQQLLSGVSYCHSMEICHRDLKLENTLLDGSPTPRVKICDFGYSKSALLHSKPKSTVGTPAYIAPEVLSRKEYDGKVADVWSCGVTLYVMLIGSYPFEDPEDPRNFRKTISRILGVQYSIPDYVRVSSDCRRLLSQIFTADPSKRITIAEIKKLPWYLKSLPKEIAERDRANFKEPEKATETAASAAQPVEEIMRIIQEAKAPGDMSKSSADAALLAELAELQSDDDDEPGVEGETY	341	--	STKc_SnRK2	low_complexity_region;S_TKc	5.99	38534	_	2
Hordeum_vulgare	HORVU1Hr1G055340	AK251684	SnRK2	HvSnRK2.1	HORVU1Hr1G055340.13	--	chr1H	405715157	405718454	-	1428	ATGGAAATCTGTCACCGTGATCTTAAACTGGAAAACACTCTCCTGGATGGGAGTCCAACACCTCGAGTGAAAATTTGCGACTTTGGTTACTCAAAGTCTGCTTTGCTGCATTCCAAACCAAAATCAACAGTTGGTACTCCAGCATACATAGCGCCGGAAGTTCTTTCGAGAAAAGAATATGATGGCAAGGTAGCGGATGTTTGGTCCTGCGGCGTGACATTGTATGTGATGCTCATCGGGTCGTACCCATTTGAGGACCCCGAGGATCCAAGGAACTTCCGGAAAACAATCAGTAGAATCCTTGGCGTGCAATACTCCATTCCGGACTACGTCAGGGTGTCCTCCGACTGCAGACGCCTCCTGTCCCAAATATTCACTGCCGATCCTTCAAAGAGGATC…	675	MEICHRDLKLENTLLDGSPTPRVKICDFGYSKSALLHSKPKSTVGTPAYIAPEVLSRKEYDGKVADVWSCGVTLYVMLIGSYPFEDPEDPRNFRKTISRILGVQYSIPDYVRVSSDCRRLLSQIFTADPSKRITIAEIKKLPWYLKSLPKEIAERDRANFKEPEKATETAASAAQPVEEIMRIIQEAKAPGDMSKSSADAALLAELAELQSDDDDEPGVEGETY	224	--	PKc_like superfamily	low_complexity_region;S_TKc;SynN;TOPRIM	5.08	24974.4	_	2
Hordeum_vulgare	HORVU1Hr1G055340	AK251684	SnRK2	HvSnRK2.1	HORVU1Hr1G055340.14	--	chr1H	405715157	405718454	-	1426	ATGGAGGAGAGGTACGAGGCGTTGAAGGAGTTGGGGACGGGAAACTTCGGGGTGGCGAGGCTGGTCAGGGACAAGCGCACCAAAGAGCTCGTCGCCGTCAAGTACATCGAGAGGGGCAAGAAGATTGATGAGAATGTGCAGAGGGAGATCATCAATCACCGCTCGCTCCGGCACCCTAACATCATACGATTCAAGGAGGTTTGTGTAACTCCGACGCACCTTGCCATCGTCATGGAATATGCTGCTGGCGGAGAACTCTTCGAAAGAATATGCACCGCGGGCCGATTCAGTGAAGATCAGGCAAGATACTTCTTCCAGCAACTACTTTCAGGGGTCAGCTACTGCCATTCTATGGAAATCTGTCACCGTGATCTTAAACTGGAAAACACTCTCCTGGAT…	1026	MEERYEALKELGTGNFGVARLVRDKRTKELVAVKYIERGKKIDENVQREIINHRSLRHPNIIRFKEVCVTPTHLAIVMEYAAGGELFERICTAGRFSEDQARYFFQQLLSGVSYCHSMEICHRDLKLENTLLDGSPTPRVKICDFGYSKSALLHSKPKSTVGTPAYIAPEVLSRKEYDGKVADVWSCGVTLYVMLIGSYPFEDPEDPRNFRKTISRILGVQYSIPDYVRVSSDCRRLLSQIFTADPSKRITIAEIKKLPWYLKSLPKEIAERDRANFKEPEKATETAASAAQPVEEIMRIIQEAKAPGDMSKSSADAALLAELAELQSDDDDEPGVEGETY	341	--	STKc_SnRK2	low_complexity_region;S_TKc	5.99	38534	_	2
Hordeum_vulgare	HORVU1Hr1G055340	AK251684	SnRK2	HvSnRK2.1	HORVU1Hr1G055340.15	--	chr1H	405715165	405718563	-	1527	ATGGAGGAGAGGTACGAGGCGTTGAAGGAGTTGGGGACGGGAAACTTCGGGGTGGCGAGGCTGGTCAGGGACAAGCGCACCAAAGAGCTCGTCGCCGTCAAGTACATCGAGAGGGGCAAGAAGATTGATGAGAATGTGCAGAGGGAGATCATCAATCACCGCTCGCTCCGGCACCCTAACATCATACGATTCAAGGAGGTTTGTGTAACTCCGACGCACCTTGCCATCGTCATGGAATATGCTGCTGGCGGAGAACTCTTCGAAAGAATATGCACCGCGGGCCGATTCAGTGAAGATGAGGCAAGATACTTCTTCCAGCAACTACTTTCAGGGGTCAGCTACTGCCATTCTATGGAAATCTGTCACCGTGATCTTAAACTGGAAAACACTCTCCTGGAT…	1026	MEERYEALKELGTGNFGVARLVRDKRTKELVAVKYIERGKKIDENVQREIINHRSLRHPNIIRFKEVCVTPTHLAIVMEYAAGGELFERICTAGRFSEDEARYFFQQLLSGVSYCHSMEICHRDLKLENTLLDGSPTPRVKICDFGYSKSALLHSKPKSTVGTPAYIAPEVLSRKEYDGKVADVWSCGVTLYVMLIGSYPFEDPEDPRNFRKTISRILGVQYSIPDYVRVSSDCRRLLSQIFTADPSKRITIAEIKKLPWYLKSLPKEIAERDRANFKEPEKATETAASAAQPVEEIMRIIQEAKAPGDMSKSSADAALLAELAELQSDDDDEPGVEGETY	341	--	STKc_SnRK2	low_complexity_region;S_TKc	5.85	38534.9	_	2
Hordeum_vulgare	HORVU1Hr1G055340	AK251684	SnRK2	HvSnRK2.1	HORVU1Hr1G055340.16	--	chr1H	405715169	405718395	-	1355	ATGGAGGAGAGGTACGAGGCGTTGAAGGAGTTGGGGACGGGAAACTTCGGGGTGGCGAGGCTGGTCAGGGACAAGCGCACCAAAGAGCTCGTCGCCGTCAAGTACATCGAGAGGGGCAAGAAGATTGATGAGAATGTGCAGAGGGAGATCATCAATCACCGCTCGCTCCGGCACCCTAACATCATATATCGAGGACAGGTTTGTGTAACTCCGACGCACCTTGCCATCGTCATGGAATATGCTGCTGGCGGAGAACTCTTCGAAAGAATATGCACCGCGGGCCGATTCAGTGAAGATCAGGCAAGATACTTCTTCCAGCAACTACTTTCAGGGGTCAGCTACTGCCATTCTATGGAAATCTGTCACCGTGATCTTAAACTGGAAAACACTCTCCTGGAT…	1026	MEERYEALKELGTGNFGVARLVRDKRTKELVAVKYIERGKKIDENVQREIINHRSLRHPNIIYRGQVCVTPTHLAIVMEYAAGGELFERICTAGRFSEDQARYFFQQLLSGVSYCHSMEICHRDLKLENTLLDGSPTPRVKICDFGYSKSALLHSKPKSTVGTPAYIAPEVLSRKEYDGKVADVWSCGVTLYVMLIGSYPFEDPEDPRNFRKTISRILGVQYSIPDYVRVSSDCRRLLSQIFTADPSKRITIAEIKKLPWYLKSLPKEIAERDRANFKEPEKATETAASAAQPVEEIMRIIQEAKAPGDMSKSSADAALLAELAELQSDDDDEPGVEGETY	341	--	PKc_like superfamily	low_complexity_region;S_TKc	5.99	38477.9	_	2
Hordeum_vulgare	HORVU1Hr1G055340	AK251684	SnRK2	HvSnRK2.1	HORVU1Hr1G055340.17	--	chr1H	405715179	405718247	-	1202	AAGGAGTTGGGGACGGGAAACTTCGGGGTGGCGAGGCTGGTCAGGGACAAGCGCACCAAAGAGCTCGTCGCCGTCAAGTACATCGAGAGGGGCAAGAAGATTGATGAGAATGTGCAGAGGGAGATCATCAATCACCGCTCGCTCCGGCACCCTAACATCATACGATTCAAGGAGGTTTGTGTAACTCCGACGCACCTTGCCATCGTCATGGAATATGCTGCTGGCGGAGAACTCTTCGAAAGAATATGCACCGCGGGCCGATTCAGTGAAGATCAGGCAAGATACTTCTTCCAGCAACTACTTTCAGGGGTCAGCTACTGCCATTCTATGGAAATCTGTCACCGTGATCTTAAACTGGAAAACACTCTCCTGGATGGGAGTCCAACACCTCGAGTGAAA…	483	KELGTGNFGVARLVRDKRTKELVAVKYIERGKKIDENVQREIINHRSLRHPNIIRFKEVCVTPTHLAIVMEYAAGGELFERICTAGRFSEDQARYFFQQLLSGVSYCHSMEICHRDLKLENTLLDGSPTPRVKICDFGYSKFSLLCCIPNQNQQLVLQHT	160	--	PKc_like superfamily	None	8.87	18399.3	_	3
Hordeum_vulgare	HORVU1Hr1G055340	AK251684	SnRK2	HvSnRK2.1	HORVU1Hr1G055340.18	--	chr1H	405715189	405718170	-	1110	AAGTACATCGAGAGGGGCAAGCAGATTGATGAGAATGTGCAGAGGGAGATCATCAATCACCGCTCGCTCCGGCACCCTAACATCATACGATTCAAGGAGGTTTGTGTAACTCCGACGCACCTTGCCATCGTCATGGAATATGCTGCTGGCGGAGAACTCTTCGAAAGAATATGCACCGCGGGCCGATTCAGTGAAGATGAGGCAAGATACTTCTTCCAGCAACTACTTTCAGGGGTCAGCTACTGCCATTCTATGGAAATCTGTCACCGTGATCTTAAACTGGAAAACACTCTCCTGGATGGGAGTCCAACACCTCGAGTGAAAATTTGCGACTTTGGTTACTCAAAGTCTGCTTTGCTGCATTCCAAACCAAAATCAACAGTTGGTACTCCAGCATAC…	927	KYIERGKQIDENVQREIINHRSLRHPNIIRFKEVCVTPTHLAIVMEYAAGGELFERICTAGRFSEDEARYFFQQLLSGVSYCHSMEICHRDLKLENTLLDGSPTPRVKICDFGYSKSALLHSKPKSTVGTPAYIAPEVLSRKEYDGKVADVWSCGVTLYVMLIGSYPFEDPEDPRNFRKTISRILGVQYSIPDYVRVSSDCRRLLSQIFTADPSKRITIAEIKKLPWYLKSLPKEIAERDRANFKEPEKATETAASAAQPVEEIMRIIQEAKAPGDMSKSSADAALLAELAELQSDDDDEPGVEGETY	308	--	PKc_like superfamily	low_complexity_region;S_TKc	5.56	34773.6	_	3
Hordeum_vulgare	HORVU1Hr1G055340	AK251684	SnRK2	HvSnRK2.1	HORVU1Hr1G055340.19	--	chr1H	405715242	405718548	-	1435	ATGGAGGAGAGGTACGAGGCGTTGAAGGAGTTGGGGACGGGAAACTTCGGGGTGGCGAGGCTGGTCAGGGACAAGCGCACCAAAGAGCTCGTCGCCGTCAAGTACATCGAGAGGGGCAAGAAGATTGATGAGAATGTGCAGAGGGAGATCATCAATCACCGCTCGCTCCGGCACCCTAACATCATACGATTCAAGGAGGTTTGTGTAACTCCGACGCACCTTGCCATCGTCATGGAATATGCTGCTGGCGGAGAACTCTTCGAAAGAATATGCACCGCGGGCCGATTCAGTGAAGATGAGGCAAGATACTTCTTCCAGCAACTACTTTCAGGGGTCAGCTACTGCCATTCTATGGAAATCTGTCACCGTGATCTTAAACTGGAAAACACTCTCCTGGAT…	1026	MEERYEALKELGTGNFGVARLVRDKRTKELVAVKYIERGKKIDENVQREIINHRSLRHPNIIRFKEVCVTPTHLAIVMEYAAGGELFERICTAGRFSEDEARYFFQQLLSGVSYCHSMEICHRDLKLENTLLDGSPTPRVKICDFGYSKSALLHSKPKSTVGTPAYIAPEVLSRKEYDGKVADVWSCGVTLYVMLIGSYPFEDPEDPRNFRKTISRILGVQYSIPDYVRVSSDCRRLLSQIFTADPSKRITIAEIKKLPWYLKSLPKEIAERDRANFKEPEKATETAASAAQPVEEIMRIIQEAKAPGDMSKSSADAALLAELAELQSDDDDEPGVEGETY	341	--	STKc_SnRK2	low_complexity_region;S_TKc	5.85	38534.9	_	2
Hordeum_vulgare	HORVU1Hr1G055340	AK251684	SnRK2	HvSnRK2.1	HORVU1Hr1G055340.20	--	chr1H	405715372	405718269	-	1026	ATGGAGGAGAGGTACGAGGCGTTGAAGGAGTTGGGGACGGGAAACTTCGGGGTGGCGAGGCTGGTCAGGGACAAGCGCACCAAAGAGCTCGTCGCCGTCAAGTACATCGAGAGGGGCAAGAAGATTGATGAGAATGTGCAGAGGGAGATCATCAATCACCGCTCGCTCCGGCACCCTAACATCATACGATTCAAGGAGGTTTGTGTAACTCCGACGCACCTTGCCATCGTCATGGAATATGCTGCTGGCGGAGAACTCTTCGAAAGAATATGCACCGCGGGCCGATTCAGTGAAGATGAGGCAAGATACTTCTTCCAGCAACTACTTTCAGGGGTCAGCTACTGCCATTCTATGGAAATCTGTCACCGTGATCTTAAACTGGAAAACACTCTCCTGGAT…	1026	MEERYEALKELGTGNFGVARLVRDKRTKELVAVKYIERGKKIDENVQREIINHRSLRHPNIIRFKEVCVTPTHLAIVMEYAAGGELFERICTAGRFSEDEARYFFQQLLSGVSYCHSMEICHRDLKLENTLLDGSPTPRVKICDFGYSKSALLHSKPKSTVGTPAYIAPEVLSRKEYDGSVADVWSCGVTLYVMLIGSYPFEDPEDPRNFRKTISRILGVQYSIPDYVRVSSDCRRLLSQIFTADPSKRITIAEIKKLPWYLKSLPKEIAERDRANFKEPEKATETAASAAQPVEEIMRIIQEAKAPGDMSKSSADAALLAELAELQSDDDDEPGVEGETY	341	--	STKc_SnRK2	S_TKc;low_complexity_region	5.72	38493.9	_	2
Hordeum_vulgare	HORVU1Hr1G055340	AK251684	SnRK2	HvSnRK2.1	HORVU1Hr1G055340.21	--	chr1H	405715401	405718521	-	1249	ATGGAGGAGAGGTACGAGGCGTTGAAGGAGTTGGGGACGGGAAACTTCGGGGTGGCGAGGCTGGTCAGGGACAAGCGCACCAAAGAGCTCGTCGCCGTCAAGTACATCGAGAGGGGCAAGAAGATTGATGAGAATGTGCAGAGGGAGATCATCAATCACCGCTCGCTCCGGCACCCTAACATCATACGATTCAAGGAGGTTTGTGTAACTCCGACGCACCTTGCCATCGTCATGGAATATGCTGCTGGCGGAGAACTCTTCGAAAGAATATGCACCGCGGGCCGATTCAGTGAAGATGAGGCAAGATACTTCTTCCAGCAACTACTTTCAGGGGTCAGCTACTGCCATTCTATGGAAATCTGTCACCGTGATCTTAAACTGGAAAACACTCTCCTGGAT…	996	MEERYEALKELGTGNFGVARLVRDKRTKELVAVKYIERGKKIDENVQREIINHRSLRHPNIIRFKEVCVTPTHLAIVMEYAAGGELFERICTAGRFSEDEARYFFQQLLSGVSYCHSMEICHRDLKLENTLLDGSPTPRVKICDFGYSKSALLHSKPKSTVGTPAYIAPEVLSRKEYDGKVADVWSCGVTLYVMLIGSYPFEDPEDPRNFRKTISRILGVQYSIPDYVRVSSDCRRLLSQIFTADPSKRITIAEIKKLPWYLKSLPKEIAERDRANFKEPEKATETAASAAQPVEEIMRIIQEAKAPGDMSKSSADAALLAELAELQSDDDD	332	--	STKc_SnRK2	S_TKc;TyrKc;HTH_DTXR;RICTOR_M;ENDO3c;TOPRIM;low_complexity_region	6.37	37573	_	2
Hordeum_vulgare	HORVU1Hr1G055340	AK251684	SnRK2	HvSnRK2.1	HORVU1Hr1G055340.22	--	chr1H	405715401	405718521	-	1260	ATGCTCATCGGGTCGTACCCATTTGAGGACCCCGAGGATCCAAGGAACTTCCGGAAAACAATCAGTAGAATCCTTGGCGTGCAATACTCCATTCCGGACTACGTCAGGGTGTCCTCCGACTGCAGACGCCTCCTGTCCCAAATATTCACTGCCGATCCTTCAAAGAGGATCACCATCGCTGAGATCAAGAAGCTGCCGTGGTACCTGAAGAGCCTGCCCAAGGAGATCGCGGAGAGGGACAGGGCCAACTTCAAGGAGCCTGAGAAGGCGACGGAGACCGCGGCCTCGGCGGCGCAGCCGGTGGAAGAGATCATGCGGATAATCCAGGAGGCCAAGGCCCCCGGGGACATGTCCAAGTCGTCGGCCGATGCGGCGCTGCTCGCCGAGCTGGCCGAGCTG…	417	MLIGSYPFEDPEDPRNFRKTISRILGVQYSIPDYVRVSSDCRRLLSQIFTADPSKRITIAEIKKLPWYLKSLPKEIAERDRANFKEPEKATETAASAAQPVEEIMRIIQEAKAPGDMSKSSADAALLAELAELQSDDDD	139	--	PKc_like superfamily	TOPRIM;low_complexity_region	4.89	15630.7	_	3
Hordeum_vulgare	HORVU1Hr1G055340	AK251684	SnRK2	HvSnRK2.1	HORVU1Hr1G055340.23	--	chr1H	405715783	405718245	-	723	AAGGAGTTGGGGACGGGAAACTTCGGGGTGGCGAGGCTGGTCAGGGACAAGCGCACCAAAGAGCTCGTCGCCGTCAAGTACATCGAGAGGGGCAAGAAGATTGATGAGAATGTGCAGAGGGAGATCATCAATCACCGCTCGCTCCGGCACCCTAACATCATACGATTCAAGGAGGTTTGTGTAACTCCGACGCACCTTGCCATCGTCATGGAATATGCTGCTGGCGGAGAACTCTTCGAAAGAATATGCACCGCGGGCCGATTCAGTGAAGATGAGGCAAGATACTTCTTCCAGCAACTACTTTCAGGGGTCAGCTACTGCCATTCTATGGAAATCTGTCACCGTGATCTTAAACTGGAAAACACTCTCCTGGATGGGAGTCCAACACCTCGAGTGAAA…	723	KELGTGNFGVARLVRDKRTKELVAVKYIERGKKIDENVQREIINHRSLRHPNIIRFKEVCVTPTHLAIVMEYAAGGELFERICTAGRFSEDEARYFFQQLLSGVSYCHSMEICHRDLKLENTLLDGSPTPRVKICDFGYSKSALLHSKPKSTVGTPAYIAPEVLSRKEYDGSVADVWSCGVTLYVMLIGSYPFEDPEDPRNFRKTISRILGVQYSIPDYVRVSSDCRRLLSQIFTIAPKGK	241	--	PKc_like superfamily	S_TKc	9.01	27354.5	_	3
Hordeum_vulgare	HORVU1Hr1G055340	AK251684	SnRK2	HvSnRK2.1	HORVU1Hr1G055340.24	--	chr1H	405715783	405718245	-	738	AAGGAGTTGGGGACGGGAAACTTCGGGGTGGCGAGGCTGGTCAGGGACAAGCGCACCAAAGAGCTCGTCGCCGTCAAGTACATCGAGAGGGGCAAGAAGATTGATGAGAATGTGCAGAGGGAGATCATCAATCACCGCTCGCTCCGGCACCCTAACATCATACGATTCAAGGAGGTTTGTGTAACTCCGACGCACCTTGCCATCGTCATGGAATATGCTGCTGGCGGAGAACTCTTCGAAAGAATATGCACCGCGGGCCGATTCAGTGAAGATGAGGCAAGATACTTCTTCCAGCAACTACTTTCAGGGGTCAGCTACTGCCATTCTATGGAAATCTGTCACCGTGATCTTAAACTGGAAAACACTCTCCTGGATGGGAGTCCAACACCTCGAGTGAAA…	738	KELGTGNFGVARLVRDKRTKELVAVKYIERGKKIDENVQREIINHRSLRHPNIIRFKEVCVTPTHLAIVMEYAAGGELFERICTAGRFSEDEARYFFQQLLSGVSYCHSMEICHRDLKLENTLLDGSPTPRVKICDFGYSKSALLHSKPKSTVGTPAYIAPEVLSRKEYDGSVADVWSCGVTLYVMLIGSYPFEDPEDPRNFRKTISRILGVQYSIPDYVRVSSDCRRLLSQIFTADPSKIAPKGK	246	--	PKc_like superfamily	S_TKc	9	27853	_	3
Hordeum_vulgare	HORVU1Hr1G055340	AK251684	SnRK2	HvSnRK2.1	HORVU1Hr1G055340.25	--	chr1H	405715804	405718356	-	885	ATGGAGGAGAGGTACGAGGCGTTGAAGGAGTTGGGGACGGGAAACTTCGGGGTGGCGAGGCTGGTCAGGGACAAGCGCACCAAAGAGCTCGTCGCCGTCAAGTACATCGAGAGGGGCAAGAAGATTGATGAGAATGTGCAGAGGGAGATCATCAATCACCGCTCGCTCCGGCACCCTAACATCATACGATTCAAGGAGGTTTGTGTAACTCCGACGCACCTTGCCATCGTCATGGAATATGCTGCTGGCGGAGAACTCTTCGAAAGAATATGCACCGCGGGCCGATTCAGTGAAGATGAGGCAAGATACTTCTTCCAGCAACTACTTTCAGGGGTCAGCTACTGCCATTCTATGGAAATCTGTCACCGTGATCTTAAACTGGAAAACACTCTCCTGGAT…	780	MEERYEALKELGTGNFGVARLVRDKRTKELVAVKYIERGKKIDENVQREIINHRSLRHPNIIRFKEVCVTPTHLAIVMEYAAGGELFERICTAGRFSEDEARYFFQQLLSGVSYCHSMEICHRDLKLENTLLDGSPTPRVKICDFGYSKSALLHSKPKSTVGTPAYIAPEVLSRKEYDGSVADVWSCGVTLYVMLIGSYPFEDPEDPRNFRKTISRILGVQYSIPDYVRVSSDCRRLLSQIFTADPSKVLQLLILFSVY	259	--	PKc_like superfamily	S_TKc	8.39	29570	_	2
Hordeum_vulgare	HORVU1Hr1G055340	AK251684	SnRK2	HvSnRK2.1	HORVU1Hr1G055340.26	--	chr1H	405715813	405718245	-	804	AAGGAGTTGGGGACGGGAAACTTCGGGGTGGCGAGGCTGGTCAGGGACAAGCGCACCAAAGAGCTCGTCGCCGTCAAGTACATCGAGAGGGGCAAGAAGATTGATGAGAATGTGCAGAGGGAGATCATCAATCACCGCTCGCTCCGGCACCCTAACATCATACGATTCAAGGAGGTAATTGCCCGGTCACTATGGTTGGTGATAATGAGACAGGTTTGTGTAACTCCGACGCACCTTGCCATCGTCATGGAATATGCTGCTGGCGGAGAACTCTTCGAAAGAATATGCACCGCGGGCCGATTCAGTGAAGATGAGGCAAGATACTTCTTCCAGCAACTACTTTCAGGGGTCAGCTACTGCCATTCTATGGAAATCTGTCACCGTGATCTTAAACTGGAA…	795	KELGTGNFGVARLVRDKRTKELVAVKYIERGKKIDENVQREIINHRSLRHPNIIRFKEVIARSLWLVIMRQVCVTPTHLAIVMEYAAGGELFERICTAGRFSEDEARYFFQQLLSGVSYCHSMEICHRDLKLENTLLDGSPTPRVKICDFGYSKSALLHSKPKSTVGTPAYIAPEVLSRKEYDGSVADVWSCGVTLYVMLIGSYPFEDPEDPRNFRKTISRILGVQYSIPDYVRVSSDCRRLLSQIFTADPSKVLQLLILFSVY	264	--	PKc_like superfamily	S_TKc	9.01	30114.9	_	3
Hordeum_vulgare	HORVU1Hr1G055340	AK251684	SnRK2	HvSnRK2.1	HORVU1Hr1G055340.27	--	chr1H	405715897	405718549	-	988	ATGGAGGAGAGGTACGAGGCGTTGAAGGAGTTGGGGACGGGAAACTTCGGGGTGGCGAGGCTGGTCAGGGACAAGCGCACCAAAGAGCTCGTCGCCGTCAAGTACATCGAGAGGGGCAAGAAGATTGATGAGAATGTGCAGAGGGAGATCATCAATCACCGCTCGCTCCGGCACCCTAACATCATACGATTCAAGGAGGTTTGTGTAACTCCGACGCACCTTGCCATCGTCATGGAATATGCTGCTGGCGGAGAACTCTTCGAAAGAATATGCACCGCGGGCCGATTCAGTGAAGATGAGGCAAGATACTTCTTCCAGCAACTACTTTCAGGGGTCAGCTACTGCCATTCTATGGTAGAAATCTGTCACCGTGATCTTAAACTGGAAAACACTCTCCTG…	708	MEERYEALKELGTGNFGVARLVRDKRTKELVAVKYIERGKKIDENVQREIINHRSLRHPNIIRFKEVCVTPTHLAIVMEYAAGGELFERICTAGRFSEDEARYFFQQLLSGVSYCHSMVEICHRDLKLENTLLDGSPTPRVKICDFGYSKSALLHSKPKSTVGTPAYIAPEVLSRKEYDGKVADVWSCGVTLYVMLIGSYPFEDPEDPRNFRKTISRILGVQYSIPDYVRVSSDCR	236	--	PKc_like superfamily	S_TKc	8.4	26963	_	2
Hordeum_vulgare	HORVU1Hr1G055340	AK251684	SnRK2	HvSnRK2.1	HORVU1Hr1G055340.28	--	chr1H	405717125	405717413	-	178	ATGGAATATGCTGCTGGCGGAGAACTCTTCGAAAGAATATGCACCGCGGGCCGATTCAGTGAAGATGAGGCAAGATACTTCTTCCAGCAACTACTTTCAGGGGTCAGCTACTGCCATTCTATGGTACGCTTTGCCTTTTGA	141	MEYAAGGELFERICTAGRFSEDEARYFFQQLLSGVSYCHSMVRFAF	46	--	PKc_like superfamily	None	5.05	5322.01	_	3
Hordeum_vulgare	HORVU1Hr1G055340	AK251684	SnRK2	HvSnRK2.1	HORVU1Hr1G055340.29	--	chr1H	405717692	405718523	-	632	ATGGAGGAGAGGTACGAGGCGTTGAAGGAGTTGGGGACGGGAAACTTCGGGGTGGCGAGGCTGGTCAGGGACAAGCGCACCAAAGAGCTCGTCGCCGTCAAGTACATCGAGAGGGGCAAGAAGATTGATGAGAATGTGCAGAGGGAGATCATCAATCACCGCTCGCTCCGGCACCCTAACATCATACGATTCAAGGAGGTAATTGCCCGTTCTTCTTGA	219	MEERYEALKELGTGNFGVARLVRDKRTKELVAVKYIERGKKIDENVQREIINHRSLRHPNIIRFKEVIARSS	72	--	PKc_like superfamily	None	10.07	8505.84	_	2
Hordeum_vulgare	HORVU2Hr1G029900	AK374249, AK366400	SnRK2	HvSnRK2.2	HORVU2Hr1G029900.2	primary	chr2H	108668003	108672779	-	1521	GGGCAAGGCGAGGCCGGCGACCACTTCGACGGGTCGACCCACGACGGACGGTATGGCTACATGGGTACGTCTCTCTCCCCCACGCACTGCGACCCACCCGGCCTCGTCAAAAGGAGCCCCAACCCTTCCACACCCGCAGCGCACTCCCCTCCCTCCCTCACCTTCCTCCCCCCCGCCCCCGCCCGGCCCCCTCCTCGCTCGGGTGCTTCCTCCCTCCCTCCTGGTGTCCACTCCACTCGCCACTGGCTCCGCTCGGTTCTTGAATCTTGGCCGACCTACCTGAGCCGGCAGCCACCGGTAGCCCGCCACCGCTTCTTGCTCCAGTGCCGTCTACGAGCTGCGGACGGACGGAGGGGGTCCGGGATGGAGCGGTACGAGGTGATCAAGGACATAGGGTCG…	1389	GQGEAGDHFDGSTHDGRYGYMGTSLSPTHCDPPGLVKRSPNPSTPAAHSPPSLTFLPPAPARPPPRSGASSLPPGVHSTRHWLRSVLESWPTYLSRQPPVARHRFLLQCRLRAADGRRGSGMERYEVIKDIGSGNFGVAKLVRDVRTKELFAVKFIERGHKIDENVQREIMNHRSLRHPNIVRFKEVVLTPTHLAIVMEYAAGGELFERICGSGKFSENEARFFFQQLLSGVSYCHSMQICHRDLKLENTLLDGSEAPRLKICDFGYSKSSVLHSQPKSTVGTPAYIAPEVLSRREYDGKVADVWSCGVTLYVMLVGAYPFEDPDEPKNFRKTITRILSVQYSVPDYVRISMECRHLLSRIFVANPEQRITIQEIKNHPWFLKNLPIEMTDEYQMSLHM…	462	--	STKc_SnRK2	low_complexity_region;S_TKc	6.52	51567.7	_	2
Hordeum_vulgare	HORVU2Hr1G029900	AK374249, AK366400	SnRK2	HvSnRK2.2	HORVU2Hr1G029900.3	--	chr2H	108668068	108672514	-	1150	ATGAACCACAGATCTCTGAGGCATCCGAACATTGTTAGATTCAAAGAGGTTGTGCTAACTCCCACACATTTGGCCATAGTTATGGAATACGCTGCTGGCGGCGAGCTATTCGAAAGGATCTGCGGTTCTGGAAAATTTAGTGAGAATGAGGCTAGGTTCTTCTTCCAGCAATTGCTTTCAGGAGTTAGCTATTGCCATTCCATGCAAATATGTCATAGAGATTTGAAACTAGAAAATACGCTCCTGGATGGCAGCGAAGCGCCCCGGCTCAAGATATGTGATTTCGGTTACTCCAAGTCCTCTGTGTTGCACTCCCAGCCAAAATCAACCGTAGGTACTCCTGCCTACATTGCCCCCGAGGTCCTTTCTAGAAGGGAATATGATGGAAAGGTCGCCGAT…	879	MNHRSLRHPNIVRFKEVVLTPTHLAIVMEYAAGGELFERICGSGKFSENEARFFFQQLLSGVSYCHSMQICHRDLKLENTLLDGSEAPRLKICDFGYSKSSVLHSQPKSTVGTPAYIAPEVLSRREYDGKVADVWSCGVTLYVMLVGAYPFEDPDEPKNFRKTITRILSVQYSVPDYVRISMECRHLLSRIFVANPEQRITIQEIKNHPWFLKNLPIEMTDEYQMSLHMVGVNAPPQSLEEIMAIIQEARIPGDGSKFAGQLSVPGLGSMELDDIDDVDADVEDSGDFVCAL	292	--	PKc_like superfamily	KaiB;low_complexity_region;PKS_MT;POP4;S_TKc	5.22	32877.6	M	5
Hordeum_vulgare	HORVU2Hr1G029900	AK374249, AK366400	SnRK2	HvSnRK2.2	HORVU2Hr1G029900.4	--	chr2H	108668135	108672416	-	1071	ATGGAGCGGTACGAGGTGATCAAGGACATAGGGTCGGGCAACTTCGGCGTGGCCAAGCTGGTCCGGGACGTCCGGACCAAGGAGCTCTTTGCCGTCAAGTTCATCGAGAGGGGGCACAAGATTGATGAGAATGTTCAAAGGGAGATTATGAACCACAGATCTCTGAGGCATCCGAACATTGTTAGATTCAAAGAGATTGCAGGACTTAAAAGAGATCGCTTAGTTTTTCAGGTTGTGCTAACTCCCACACATTTGGCCATAGTTATGGAATACGCTGCTGGCGGCGAGCTATTCGAAAGGATCTGCGGTTCTGGAAAATTTAGTGAGAATGAGGCTAGGTTCTTCTTCCAGCAATTGCTTTCAGGAGTTAGCTATTGCCATTCCATGCAAATATGTCAT…	1071	MERYEVIKDIGSGNFGVAKLVRDVRTKELFAVKFIERGHKIDENVQREIMNHRSLRHPNIVRFKEIAGLKRDRLVFQVVLTPTHLAIVMEYAAGGELFERICGSGKFSENEARFFFQQLLSGVSYCHSMQICHRDLKLENTLLDGSEAPRLKICDFGYSKSSVLHSQPKSTVGTPAYIAPEVLSRREYDGKVADVWSCGVTLYVMLVGAYPFEDPDEPKNFRKTITRILSVQYSVPDYVRISMECRHLLSRIFVANPDHFLQRITIQEIKNHPWFLKNLPIEMTDEYQMSLHMVGVNAPPQSLEEIMAIIQEARIPGDGSKFAGQLSVPGLGSMELDDIDDVDADVEDSGDFVCAL	356	--	STKc_SnRK2	low_complexity_region;S_TKc	5.71	40375.3	_	2
Hordeum_vulgare	HORVU2Hr1G029900	AK374249, AK366400	SnRK2	HvSnRK2.2	HORVU2Hr1G029900.5	--	chr2H	108668135	108672416	-	1035	ATGGAGCGGTACGAGGTGATCAAGGACATAGGGTCGGGCAACTTCGGCGTGGCCAAGCTGGTCCGGGACGTCCGGACCAAGGAGCTCTTTGCCGTCAAGTTCATCGAGAGGGGGCACAAGATTGATGAGAATGTTCAAAGGGAGATTATGAACCACAGATCTCTGAGGCATCCGAACATTGTTAGATTCAAAGAGGTTGTGCTAACTCCCACACATTTGGCCATAGTTATGGAATACGCTGCTGGCGGCGAGCTATTCGAAAGGATCTGCGGTTCTGGAAAATTTAGTGAGAATGAGGCTAGGTTCTTCTTCCAGCAATTGCTTTCAGGAGTTAGCTATTGCCATTCCATGCAAATATGTCATAGAGATTTGAAACTAGAAAATACGCTCCTGGATGGC…	1035	MERYEVIKDIGSGNFGVAKLVRDVRTKELFAVKFIERGHKIDENVQREIMNHRSLRHPNIVRFKEVVLTPTHLAIVMEYAAGGELFERICGSGKFSENEARFFFQQLLSGVSYCHSMQICHRDLKLENTLLDGSEAPRLKICDFGYSKSSVLHSQPKSTVGTPAYIAPEVLSRREYDGKVADVWSCGVTLYVMLVGAYPFEDPDEPKNFRKTITRILSVQYSVPDYVRISMECRHLLSRIFVANPDHFLQRITIQEIKNHPWFLKNLPIEMTDEYQMSLHMVGVNAPPQSLEEIMAIIQEARIPGDGSKFAGQLSVPGLGSMELDDIDDVDADVEDSGDFVCAL	344	--	STKc_SnRK2	low_complexity_region;S_TKc	5.52	38977.7	_	1
Hordeum_vulgare	HORVU2Hr1G029900	AK374249, AK366400	SnRK2	HvSnRK2.2	HORVU2Hr1G029900.6	--	chr2H	108668272	108672615	-	1089	CTCCCCCCCGCCCCCGCCCGGCCCCCTCCTCGCTCGGGTGCTTCCTCCCTCCCTCCTGGTGTCCACTCCACTCGCCACTGGCTCCGCTCGGTTCTTGAATCTTGGCCGACCTACCTGAGCCGGCAGCCACCGGTAGCCCGCCACCGCTTCTTGCTCCAGTGCCGTCTACGAGCTGCGGACGGACGGAGGGGGTCCGGGATGGAGCGGTACGAGGTGATCAAGGACATAGGGTCGGGCAACTTCGGCGTGGCCAAGCTGGTCCGGGACGTCCGGACCAAGGAGCTCTTTGCCGTCAAGTTCATCGAGAGGGGGCACAAGATTGATGAGAATGTTCAAAGGGAGATTATGAACCACAGATCTCTGAGGCATCCGAACATTGTTAGATTCAAAGAGGTTGTG…	717	LPPAPARPPPRSGASSLPPGVHSTRHWLRSVLESWPTYLSRQPPVARHRFLLQCRLRAADGRRGSGMERYEVIKDIGSGNFGVAKLVRDVRTKELFAVKFIERGHKIDENVQREIMNHRSLRHPNIVRFKEVVLTPTHLAIVMEYAAGGELFERICGSGKFSENEARFFFQQLLSGVSYCHSMQICHRDLKLENTLLDGSEAPRLKICDFGYSKVLCVALPAKINRRYSCLHCPRGPF	238	--	PKc_like superfamily	low_complexity_region	9.83	27045.3	C	4
Hordeum_vulgare	HORVU2Hr1G029900	AK374249, AK366400	SnRK2	HvSnRK2.2	HORVU2Hr1G029900.7	--	chr2H	108668272	108672615	-	1089	ATGAGGCTAGGTTCTTCTTCCAGCAATTGCTTTCAGGAGTTAGCTATTGCCATTCCATGGCAAATATGTCATAGAGATTTGAAACTAGAAAATACGCTCCTGGATGGCAGCGAAGCGCCCCGGCTCAAGATATGTGATTTCGGTTACTCCAAGTCCTCTGTGTTGCACTCCCAGCCAAAATCAACCGTAGGTACTCCTGCCTACATTGCCCCCGAGGTCCTTTCTAGAAGGGAATATGATGGAAAGGTCGCCGATGTCTGGTCCTGTGGAGTAACTCTATATGTGATGCTTGTCGGTGCTTATCCTTTTGAGGACCCAGACGAACCGAAGAATTTCCGCAAGACAATTACTAGGATACTCAGTGTACAATACTCAGTACCTGATTACGTCCGGATTTCA…	597	MRLGSSSSNCFQELAIAIPWQICHRDLKLENTLLDGSEAPRLKICDFGYSKSSVLHSQPKSTVGTPAYIAPEVLSRREYDGKVADVWSCGVTLYVMLVGAYPFEDPDEPKNFRKTITRILSVQYSVPDYVRISMECRHLLSRIFVANPEQRITIQEIKNHPWFLKNLPIEMTDEYQMSLHMVGVNAPPQSLEEIMAIIQ	199	--	PKc_like superfamily	None	5.96	22690.2	S	4
Hordeum_vulgare	HORVU2Hr1G029900	AK374249, AK366400	SnRK2	HvSnRK2.2	HORVU2Hr1G029900.8	--	chr2H	108668325	108672619	-	1227	TTCCTCCCCCCCGCCCCCGCCCGGCCCCCTCCTCGCTCGGGTGCTTCCTCCCTCCCTCCTGGTGTCCACTCCACTCGCCACTGGCTCCGCTCGGTTCTTGAATCTTGGCCGACCTACCTGAGCCGGCAGCCACCGGTAGCCCGCCACCGCTTCTTGCTCCAGTGCCGTCTACGAGCTGCGGACGGACGGAGGGGGTCCGGGATGGAGCGGTACGAGGTGATCAAGGACATAGGGTCGGGCAACTTCGGCGTGGCCAAGCTGGTCCGGGACGTCCGGACCAAGGAGCTCTTTGCCGTCAAGTTCATCGAGAGGGGGCACAAGATTGATGAGAATGTTCAAAGGGAGATTATGAACCACAGATCTCTGAGGCATCCGAACATTGTTAGATTCAAAGAGGTT…	567	FLPPAPARPPPRSGASSLPPGVHSTRHWLRSVLESWPTYLSRQPPVARHRFLLQCRLRAADGRRGSGMERYEVIKDIGSGNFGVAKLVRDVRTKELFAVKFIERGHKIDENVQREIMNHRSLRHPNIVRFKEVVLTPTHLAIVMEYAAGGELFERICGSGKFSENEARFFFQQLLSGVSYCHSMANMS	188	--	PKc_like superfamily	low_complexity_region	10.22	21353.6	C	4
Hordeum_vulgare	HORVU2Hr1G029900	AK374249, AK366400	SnRK2	HvSnRK2.2	HORVU2Hr1G029900.10	--	chr2H	108668350	108672753	-	1150	ATGAGGCTAGGTTCTTCTTCCAGCAATTGCTTTCAGGAGTTAGCTATTGCCATTCCATGGCAAATATGTCATAGAGATTTGAAACTAGAAAATACGCTCCTGGATGGCAGCGAAGCGCCCCGGCTCAAGATATGTGATTTCGGTTACTCCAAGTCCTCTGTGTTGCACTCCCAGCCAAAATCAACCGTAGGTACTCCTGCCTACATTGCCCCCGAGGTCCTTTCTAGAAGGGAATATGATGGAAAGGTCGCCGATGTCTGGTCCTGTGGAGTAACTCTATATGTGATGCTTGTCGGTGCTTATCCTTTTGAGGACCCAGACGAACCGAAGAATTTCCGCAAGACAATTACTAGGATACTCAGTGTACAATACTCAGTACCTGATTACGTCCGGATTTCA…	519	MRLGSSSSNCFQELAIAIPWQICHRDLKLENTLLDGSEAPRLKICDFGYSKSSVLHSQPKSTVGTPAYIAPEVLSRREYDGKVADVWSCGVTLYVMLVGAYPFEDPDEPKNFRKTITRILSVQYSVPDYVRISMECRHLLSRIFVANPEQRITIQEIKNHPWFLKNLPIEMTD	173	--	PKc_like superfamily	POP4;S_TKc	6.89	19778.8	S	4
Hordeum_vulgare	HORVU2Hr1G029900	AK374249, AK366400	SnRK2	HvSnRK2.2	HORVU2Hr1G029900.9	--	chr2H	108668350	108672753	-	1226	GACGGGTCGACCCACGACGGACGGTATGGCTACATGGGTACGTCTCTCTCCCCCACGCACTGCGACCCACCCGGCCTCGTCAAAAGGAGCCCCAACCCTTCCACACCCGCAGCGCACTCCCCTCCCTCCCTCACCTTCCTCCCCCCCGCCCCCGCCCGGCCCCCTCCTCGCTCGGGTGCTTCCTCCCTCCCTCCTGGTGTCCACTCCACTCGCCACTGGCTCCGCTCGGTTCTTGAATCTTGGCCGACCTACCTGAGCCGGCAGCCACCGGTAGCCCGCCACCGCTTCTTGCTCCAGTGCCGTCTACGAGCTGCGGACGGACGGAGGGGGTCCGGGATGGAGCGGTACGAGGTGATCAAGGACATAGGGTCGGGCAACTTCGGCGTGGCCAAGCTGGTC…	897	DGSTHDGRYGYMGTSLSPTHCDPPGLVKRSPNPSTPAAHSPPSLTFLPPAPARPPPRSGASSLPPGVHSTRHWLRSVLESWPTYLSRQPPVARHRFLLQCRLRAADGRRGSGMERYEVIKDIGSGNFGVAKLVRDVRTKELFAVKFIERGHKIDENVQREIMNHRSLRHPNIVRFKEVVLTPTHLAIVMEYAAGGELFERICGSGKFSENEARFFFQQLLSGVSYCHSMQICHRDLKLENTLLDGSEAPRLKICDFGYSKSSVLHSQPKSTVGTPAYIAPEVLSRREYDGKVISLLFL	298	--	PKc_like superfamily	low_complexity_region	9.59	33268.1	_	4
Hordeum_vulgare	HORVU2Hr1G075470	AK250358	SnRK2	HvSnRK2.3	HORVU2Hr1G075470.1	--	chr2H	543955706	543959158	-	801	TCGTCGCTGCTGCACTCGAAGCCCAAGTCGACGGTCGGCACGCCGGCGTACATCGCCCCGGAGGTGCTCTCCCGCCGGGAATACGACGGCAAGACAGCCGATGTGTGGTCTTGTGGAGTGACCCTTTATGTGATGCTAGTCGGCGGTTACCCTTTTGAGGATCCTGATGACCCCAAGAATTTCAGAAAGACCATCGGGAGAATAATGTCAATCCAATACAAAATACCGGAGTACGTCCACGTATCCCAAGACTGCAAGCAACTCCTTGCCAGTATTTTTGTTGCAAACCCTGCAAAGAGAATAACAATGAGGGAGATCAGGAACCACCCCTGGTTCTTGAAGAACTTACCAAGGGAGCTCACGGAAGCTGCCCAAGCAATGTACTACAAGAGAGACAAC…	630	SSLLHSKPKSTVGTPAYIAPEVLSRREYDGKTADVWSCGVTLYVMLVGGYPFEDPDDPKNFRKTIGRIMSIQYKIPEYVHVSQDCKQLLASIFVANPAKRITMREIRNHPWFLKNLPRELTEAAQAMYYKRDNSAPTYSVQSVEEIMKIVEEAQKPPPSTTPVAGFGWAEEDEQEDGKKPEEEAEEDDEEDEYEKQLNEVRASGEFHIS	209	--	PKc_like superfamily	AARP2CN;CDC37_C;coiled_coil_region;DSS1_SEM1;HABP4_PAI-RBP1;HTH_LACI;low_complexity_region;STYKc;TyrKc;ZnF_C2HC	4.84	23819.7	_	3
Hordeum_vulgare	HORVU2Hr1G075470	AK250358	SnRK2	HvSnRK2.3	HORVU2Hr1G075470.2	primary	chr2H	543955717	543960490	-	1709	ATGGAGAGGTACGAGCTGCTCAAGGACATCGGCGCCGGCAACTTCGGCGTCGCCCGGCTGATGCGTAACAAGGAGACCAAGGAGCTCGTCGCCATGAAGTACATCCCACGAGGCCTCAAGATTGATGAGAATGTGGCGAGGGAGATCATAAACCACCGGTCGCTGCGGCACCCCAACATAATCCGATTCAAGGAGGTGGTGGTCACGCCGACGCACCTGGCGATTGTGATGGAGTACGCGGCCGGCGGCGAGCTCTTCGACCGGATCTGCAACGCCGGGAGGTTCAGCGAGGACGAGGCCAGGTACTTCTTCCAGCAGCTCATCTGCGGCGTGAGCTACTGCCACTTCATGCAAATTTGCCACCGGGACCTGAAGCTGGAGAACACTCTGCTGGACGGC…	1074	MERYELLKDIGAGNFGVARLMRNKETKELVAMKYIPRGLKIDENVAREIINHRSLRHPNIIRFKEVVVTPTHLAIVMEYAAGGELFDRICNAGRFSEDEARYFFQQLICGVSYCHFMQICHRDLKLENTLLDGSPAPRLKICDFGYSKSSLLHSKPKSTVGTPAYIAPEVLSRREYDGKTADVWSCGVTLYVMLVGGYPFEDPDDPKNFRKTIGRIMSIQYKIPEYVHVSQDCKQLLASIFVANPAKRITMREIRNHPWFLKNLPRELTEAAQAMYYKRDNSAPTYSVQSVEEIMKIVEEAQKPPPSTTPVAGFGWAEEDEQEDGKKPEEEAEEDDEEDEYEKQLNEVRASGEFHIS	357	--	STKc_SnRK2	S_TKc;low_complexity_region;coiled_coil_region	5.54	40897.5	_	2
Hordeum_vulgare	HORVU2Hr1G075470	AK250358	SnRK2	HvSnRK2.3	HORVU2Hr1G075470.3	--	chr2H	543955719	543960193	-	1490	ATGCAAATTTGCCACCGGGACCTGAAGCTGGAGAACACTCTGCTGGACGGCAGCCCGGCGCCCCGCCTCAAGATCTGCGACTTCGGTTACTCAAAGTCGTCGCTGCTGCACTCGAAGCCCAAGTCGACGGTCGGCACGCCGGCGTACATCGCCCCGGAGGTGCTCTCCCGCCGGGAATACGACGGCAAGACAGCCGATGTGTGGTCTTGTGGAGTGACCCTTTATGTGATGCTAGTCGGCGGTTACCCTTTTGAGGATCCTGATGACCCCAAGAATTTCAGAAAGACCATCGGGAGAATAATGTCAATCCAATACAAAATACCGGAGTACGTCCACGTATCCCAAGACTGCAAGCAACTCCTTGCCAGTATTTTTGTTGCAAACCCTGCAAAGAGAATA…	726	MQICHRDLKLENTLLDGSPAPRLKICDFGYSKSSLLHSKPKSTVGTPAYIAPEVLSRREYDGKTADVWSCGVTLYVMLVGGYPFEDPDDPKNFRKTIGRIMSIQYKIPEYVHVSQDCKQLLASIFVANPAKRITMREIRNHPWFLKNLPRELTEAAQAMYYKRDNSAPTYSVQSVEEIMKIVEEAQKPPPSTTPVAGFGWAEEDEQEDGKKPEEEAEEDDEEDEYEKQLNEVRASGEFHIS	241	--	PKc_like superfamily	AARP2CN;CDC37_C;coiled_coil_region;DSS1_SEM1;HABP4_PAI-RBP1;HTH_LACI;low_complexity_region;S_TKc;ZnF_C2HC	5	27464.9	_	2
Hordeum_vulgare	HORVU2Hr1G075470	AK250358	SnRK2	HvSnRK2.3	HORVU2Hr1G075470.4	--	chr2H	543955831	543956686	-	688	TTCCTGCAAGCTGTTCTTGCCTTATTGCCTTTCATTTATATATATTTGTCTGTTAGTTTGTTATGTGTTCTAACAATAACATATTTGCATCTATTGATGGTTCAGACAGCCGATGTGTGGTCTTGTGGAGTGACCCTTTATGTGATGCTAGTCGGCGGTTACCCTTTTGAGGATCCTGATGACCCCAAGAATTTCAGAAAGACCATCGGGAGAATAATGTCAATCCAATACAAAATACCGGAGTACGTCCACGTATCCCAAGACTGCAAGCAACTCCTTGCCAGTATTTTTGTTGCAAACCCTGCAAAGAGAATAACAATGAGGGAGATCAGGAACCACCCCTGGTTCTTGAAGAACTTACCAAGGGAGCTCACGGAAGCTGCCCAAGCAATGTACTAC…	642	FLQAVLALLPFIYIYLSVSLLCVLTITYLHLLMVQTADVWSCGVTLYVMLVGGYPFEDPDDPKNFRKTIGRIMSIQYKIPEYVHVSQDCKQLLASIFVANPAKRITMREIRNHPWFLKNLPRELTEAAQAMYYKRDNSAPTYSVQSVEEIMKIVEEAQKPPPSTTPVAGFGWAEEDEQEDGKKPEEEAEEDDEEDEYEKQLNEVRASGEFHIS	213	--	PKc_like superfamily	coiled_coil_region;low_complexity_region;transmembrane_domain	4.67	24457.8	S	1
Hordeum_vulgare	HORVU2Hr1G075470	AK250358	SnRK2	HvSnRK2.3	HORVU2Hr1G075470.5	--	chr2H	543956198	543960307	-	1049	ATGGAGAGGTACGAGCTGCTCAAGGACATCGGCGCCGGCAACTTCGGCGTCGCCCGGCTGATGCGTAACAAGGAGACCAAGGAGCTCGTCGCCATGAAGTACATCCCACGAGGCCTCAAGATTGATGAGAATGTGGCGAGGGAGATCATAAACCACCGGTCGCTGCGGCACCCCAACATAATCCGATTCAAGGAGGTGGGTGGTGGTCACGCCGACGCACCTGGCGATTGTGATGGAGTACGCGGCCGGCGGCGAGCTCTTCGACCGGATCTGCAACGCCGGGAGGTTCAGCGAGGACGAGGCCAGGTACTTCTTCCAGCAGCTCATCTGCGGCGTGAGCTACTGCCACTTCATGCAAATTTGCCACCGGGACCTGAAGCTGGAGAACACTCTGCTGGA…	606	MERYELLKDIGAGNFGVARLMRNKETKELVAMKYIPRGLKIDENVAREIINHRSLRHPNIIRFKEVGGGHADAPGDCDGVRGRRRALRPDLQRREVQRGRGQVLLPAAHLRRELLPLHANLPPGPEAGEHSAGRQPGAPPQDLRLRLLKVVAAALEAQVDGRHAGVHRPGGALPPGIRRQDSRCVVLWSDPLCDASRRLPF	201	--	PKc_like superfamily	low_complexity_region	10.73	22312.8	_	2
Hordeum_vulgare	HORVU2Hr1G075470	AK250358	SnRK2	HvSnRK2.3	HORVU2Hr1G075470.6	--	chr2H	543956198	543960307	-	1046	ATGGAGAGGTACGAGCTGCTCAAGGACATCGGCGCCGGCAACTTCGGCGTCGCCCGGCTGATGCGTAACAAGGAGACCAAGGAGCTCGTCGCCATGAAGTACATCCCACGAGGCCTCAAGATTGATGAGAATGTGGCGAGGGAGATCATAAACCACCGGTCGCTGCGGCACCCCAACATAATCCGATTCAAGGAGGTGGTGGTCACGCCGACGCACCTGGCGATTGTGATGGAGTACGCGGCCGGCGGCGAGCTCTTCGACCGGATCTGCAACGCCGGGAGGTTCAGCGAGGACGAGGCCAGGTACTTCTTCCAGCAGCTCATCTGCGGCGTGAGCTACTGCCACTTCATGCAAATTTGCCACCGGGACCTGAAGCTGGAGAACACTCTGCTGGACGGC…	750	MERYELLKDIGAGNFGVARLMRNKETKELVAMKYIPRGLKIDENVAREIINHRSLRHPNIIRFKEVVVTPTHLAIVMEYAAGGELFDRICNAGRFSEDEARYFFQQLICGVSYCHFMQICHRDLKLENTLLDGSPAPRLKICDFGYSKSSLLHSKPKSTVGTPAYIAPEVLSRREYDGKTADVWSCGVTLYVMLVGGYPFEDPDDPKNFRKTIGENNVNPIQNTGVRPRIPRLQATPCQYFCCKPCKENN	250	--	PKc_like superfamily	low_complexity_region;S_TKc	8.75	28468.8	_	2
Hordeum_vulgare	HORVU2Hr1G075470	AK250358	SnRK2	HvSnRK2.3	HORVU2Hr1G075470.7	--	chr2H	543956198	543960307	-	1047	ATGGAGAGGTACGAGCTGCTCAAGGACATCGGCGCCGGCAACTTCGGCGTCGCCCGGCTGATGCGTAACAAGGAGACCAAGGAGCTCGTCGCCATGAAGTACATCCCACGAGGCCTCAAGATTGATGAGAATGTGGCGAGGGAGATCATAAACCACCGGTCGCTGCGGCACCCCAACATAATCCGATTCAAGGAGGTGGTGGTCACGCCGACGCACCTGGCGATTGTGATGGAGTACGCGGCCGGCGGCGAGCTCTTCGACCGGATCTGCAACGCCGGGAGGTTCAGCGAGGACGAGGCCAGGTACTTCTTCCAGCAGCTCATCTGCGGCGTGAGCTACTGCCACTTCATGAGCAAATTTGCCACCGGGACCTGA	375	MERYELLKDIGAGNFGVARLMRNKETKELVAMKYIPRGLKIDENVAREIINHRSLRHPNIIRFKEVVVTPTHLAIVMEYAAGGELFDRICNAGRFSEDEARYFFQQLICGVSYCHFMSKFATGT	124	--	PKc_like superfamily	None	8.84	14274.6	_	2
Hordeum_vulgare	HORVU2Hr1G075470	AK250358	SnRK2	HvSnRK2.3	HORVU2Hr1G075470.10	--	chr2H	543956207	543960431	-	1166	ATGGAGAGGTACGAGCTGCTCAAGGACATCGGCGCCGGCAACTTCGGCGTCGCCCGGCTGATGCGTAACAAGGAGACCAAGGAGCTCGTCGCCATGAAGTACATCCCACGAGGCCTCAAGATTGATGAGAATGTGGCGAGGGAGATCATAAACCACCGGTCGCTGCGGCACCCCAACATAATCCGATTCAAGGAGGTGGGTGGTGGTCACGCCGACGCACCTGGCGATTGTGATGGAGTACGCGGCCGGCGGCGAGCTCTTCGACCGGATCTGCAACGCCGGGAGGTTCAGCGAGGACGAGAGGCCAGGTACTTCTTCCAGCAGCTCATCTGCGGCGTGAGCTACTGCCACTTCATGCAAATTTGCCACCGGGACCTGAAGCTGGAGAACACTCTGCTG…	747	MERYELLKDIGAGNFGVARLMRNKETKELVAMKYIPRGLKIDENVAREIINHRSLRHPNIIRFKEVGGGHADAPGDCDGVRGRRRALRPDLQRREVQRGREARYFFQQLICGVSYCHFMQICHRDLKLENTLLDGSPAPRLKICDFGYSKSSLLHSKPKSTVGTPAYIAPEVLSRREYDGKTADVWSCGVTLYVMLVGGYPFEDPDDPKNFRKTIGRIMSIQYKIPEYVHVSQDCKQLLASIFVANPAK	249	--	PKc_like superfamily	low_complexity_region	9.42	28371.8	_	2
Hordeum_vulgare	HORVU2Hr1G075470	AK250358	SnRK2	HvSnRK2.3	HORVU2Hr1G075470.11	--	chr2H	543956207	543960431	-	1249	ATGGAGAGGTACGAGCTGCTCAAGGACATCGGCGCCGGCAACTTCGGCGTCGCCCGGCTGATGCGTAACAAGGAGACCAAGGAGCTCGTCGCCATGAAGTACATCCCACGAGGCCTCAAGATTGATGAGAATGTGGCGAGGGAGATCATAAACCACCGGTCGCTGCGGCACCCCAACATAATCCGATTCAAGGAGGTGGTGGTCACGCCGACGCACCTGGCGATTGTGATGGAGTACGCGGCCGGCGGCGAGCTCTTCGACCGGATCTGCAACGCCGGGAGGTTCAGCGAGGACGAGGCCAGGTACTTCTTCCAGCAGCTCATCTGCGGCGTGAGCTACTGCCACTTCATGCAAATTTGCCACCGGGACCTGAAGCTGGAGAACACTCTGCTGGACGGC…	684	MERYELLKDIGAGNFGVARLMRNKETKELVAMKYIPRGLKIDENVAREIINHRSLRHPNIIRFKEVVVTPTHLAIVMEYAAGGELFDRICNAGRFSEDEARYFFQQLICGVSYCHFMQICHRDLKLENTLLDGSPAPRLKICDFGYSKSSLLHSKPKSTVGTPAYIAPEVLSRREYDGKTADVWSCGVTLYVMLVGGYPFEDPDDPKNFRKTIGVAISNLFPPPPPK	227	--	PKc_like superfamily	low_complexity_region;S_TKc	8.67	25698.8	_	2
Hordeum_vulgare	HORVU2Hr1G075470	AK250358	SnRK2	HvSnRK2.3	HORVU2Hr1G075470.8	--	chr2H	543956207	543960284	-	1014	ATGGAGAGGTACGAGCTGCTCAAGGACATCGGCGCCGGCAACTTCGGCGTCGCCCGGCTGATGCGTAACAAGGAGACCAAGGAGCTCGTCGCCATGAAGTACATCCCACGAGGCCTCAAGATTGATGAGAATGTGGCGAGGGAGATCATAAACCACCGGTCGCTGCGGCACCCCAACATAATCCGATTCAAGGAGGTGGTGGTCACGCCGACGCACCTGGCGATTGTGATGGAGTACGCGGCCGGCGGCGAGCTCTTCGACCGGATCTGCAACGCCGGGAGGTTCAGCGAGGACGAGGCCAGGTACTTCTTCCAGCAGCTCATCTGCGGCGTGAGCTACTGCCACTTCATGGCAAATTTGCCACCGGGACCTGAAGCTGGAGAACACTCTGCTGGACGG…	603	MERYELLKDIGAGNFGVARLMRNKETKELVAMKYIPRGLKIDENVAREIINHRSLRHPNIIRFKEVVVTPTHLAIVMEYAAGGELFDRICNAGRFSEDEARYFFQQLICGVSYCHFMANLPPGPEAGEHSAGRQPGAPPQDLRLRLLKVVAAALEAQVDGRHAGVHRPGGALPPGIRRQDSRCVVLWSDPLCDASRRLPF	200	--	PKc_like superfamily	low_complexity_region	9.07	22363.8	_	2
Hordeum_vulgare	HORVU2Hr1G075470	AK250358	SnRK2	HvSnRK2.3	HORVU2Hr1G075470.9	--	chr2H	543956207	543960287	-	1020	ATGGAGAGGTACGAGCTGCTCAAGGACATCGGCGCCGGCAACTTCGGCGTCGCCCGGCTGATGCGTAACAAGGAGACCAAGGAGCTCGTCGCCATGAAGTACATCCCACGAGGCCTCAAGATTGATGAGAATGTGGCGAGGGAGATCATAAACCACCGGTCGCTGCGGCACCCCAACATAATCCGATTCAAGGAGGTGGTGGTCACGCCGACGCACCTGGCGATTGTGATGGAGTACGCGGCCGGCGGCGAGCTCTTCGACCGGATCTGCAACGCCGGGAGGTTCAGCGAGGACGAGGCCAGGTACTTCTTCCAGCAGCTCATCTGCGGCGTGAGCTACTGCCACTTCATGGTAACAAATTTGCCACCGGGACCTGAAGCTGGAGAACACTCTGCTGGA…	606	MERYELLKDIGAGNFGVARLMRNKETKELVAMKYIPRGLKIDENVAREIINHRSLRHPNIIRFKEVVVTPTHLAIVMEYAAGGELFDRICNAGRFSEDEARYFFQQLICGVSYCHFMVTNLPPGPEAGEHSAGRQPGAPPQDLRLRLLKVVAAALEAQVDGRHAGVHRPGGALPPGIRRQDSRCVVLWSDPLCDASRRLPF	201	--	PKc_like superfamily	low_complexity_region	9.07	22493	_	2
Hordeum_vulgare	HORVU2Hr1G075470	AK250358	SnRK2	HvSnRK2.3	HORVU2Hr1G075470.12	--	chr2H	543958755	543960016	-	567	TCCATGGAGAGGTACGAGCTGCTCAAGGACATCGGCGCCGGCAACTTCGGCGTCGCCCGGCTGATGCGTAACAAGGAGACCAAGGAGCTCGTCGCCATGAAGTACATCCCACGAGGCCTCAAGATTGATGAGAATGTGGCGAGGGAGATCATAAACCACCGGTCGCTGCGGCACCCCAACATAATCCGATTCAAGGAGGTGGTGGTCACGCCGACGCACCTGGCGATTGTGATGGAGTACGCGGCCGGCGGCGAGCTCTTCGACCGGATCTGCAACGCCGGGAGGTTCAGCGAGGACGAGGCCAGGTACTTCTTCCAGCAGCTCATCTGCGGCGTGAGCTACTGCCACTTCATGCAAATTTGCCACCGGGACCTGAAGCTGGAGAACACTCTGCTGGAC…	567	SMERYELLKDIGAGNFGVARLMRNKETKELVAMKYIPRGLKIDENVAREIINHRSLRHPNIIRFKEVVVTPTHLAIVMEYAAGGELFDRICNAGRFSEDEARYFFQQLICGVSYCHFMQICHRDLKLENTLLDGSPAPRLKICDFGYSKSSLLHSKPKSTVGTPAYIAPEVLSRREYDGKVSQPALPAR	189	--	PKc_like superfamily	low_complexity_region	9.1	21472.9	_	2
Hordeum_vulgare	HORVU2Hr1G110230	AK372880	SnRK2	HvSnRK2.4	HORVU2Hr1G110230.1	--	chr2H	719150183	719151324	-	844	ATGCTCGTCGGGGCATATCCTTTCGAGGACCCTGATGAGCCGAGGAACTTCCGCAAAACGATCGCAAGGATACTCAGCGTACAGTACTCCGTTCCGGACTACGTTCGAGTCTCGATGGATTGCATACATCTGCTGTCCCGCATTTTCGTTGGAAATCCTCAGCAGCGAATAACCATCCCGGAGATCAAGAACCATCCATGGTTCCTCAAACGCCTGCCCGTTGAGATGACAGACGAGTACCAAAGGGGCATGCAGTTGGCAGACATGAACACGCCGTCGCAGAGCCTGGAAGAAGCCATGGCGATCATCCAGGAGGCGCAGAAACCGGGTCATAACGCCCTAGGGCTTGCTGGGCAGGTTGCCTGCCTGGGGAGCATGGATCTAGACGACATTGATTTC…	453	MLVGAYPFEDPDEPRNFRKTIARILSVQYSVPDYVRVSMDCIHLLSRIFVGNPQQRITIPEIKNHPWFLKRLPVEMTDEYQRGMQLADMNTPSQSLEEAMAIIQEAQKPGHNALGLAGQVACLGSMDLDDIDFDVDDIDIENSGDFVCPL	150	--	PKc_like superfamily	low_complexity_region	4.43	16953.3	_	2
Hordeum_vulgare	HORVU2Hr1G110230	AK372880	SnRK2	HvSnRK2.4	HORVU2Hr1G110230.2	--	chr2H	719150183	719161291	-	1557	ATGGATCGGTACGAGGTGGTGAGGGACATCGGGTCAGGGAACTTCGGGGTGGCGAAGCTGGTGCGGGACGTCAGGACCAGGGAGCACTTCGCCGTCAAGTTCATCGAGCGAGGCCACAAGATTGATGAACATGTTCAAAGGGAGATTATGAACCATCGGTCACTCAAGCATCCAAATATTATTCGATTCAAGGAGGTAGTGCTAACTCCCACACATTTGGCAATAGTTATGGAATATGCCTCTGGCGGTGAGCTATTTCAAAGGATTTGCAATGCAGGGAGATTCAGCGAGGATGAGGGAAGGTTCTTCTTCCAACAATTGATTTCTGGAGTGAGCTATTGTCACTCGATGCAAGTATGTCATAGAGATTTGAAACTAGAGAATACTCTCTTGGATGGT…	1029	MDRYEVVRDIGSGNFGVAKLVRDVRTREHFAVKFIERGHKIDEHVQREIMNHRSLKHPNIIRFKEVVLTPTHLAIVMEYASGGELFQRICNAGRFSEDEGRFFFQQLISGVSYCHSMQVCHRDLKLENTLLDGSVAPRLKICDFGYSKSSVLHSQPKSTVGTPAYIAPEVLSRREYDGKVADVWSCGVTLYVMLVGAYPFEDPDEPRNFRKTIARILSVQYSVPDYVRVSMDCIHLLSRIFVGNPQQRITIPEIKNHPWFLKRLPVEMTDEYQRGMQLADMNTPSQSLEEAMAIIQEAQKPGHNALGLAGQVACLGSMDLDDIDFDVDDIDIENSGDFVCPL	342	--	STKc_SnRK2	low_complexity_region;S_TKc	5.75	38824.4	_	2
Hordeum_vulgare	HORVU2Hr1G110230	AK372880	SnRK2	HvSnRK2.4	HORVU2Hr1G110230.3	--	chr2H	719150183	719161291	-	1627	ATGCTAACTCCCACACATTTGGCAATAGTTATGGAATATGCCTCTGGCGGTGAGCTATTTCAAAGGATTTGCAATGCAGGGAGATTCAGCGAGGATGAGGGAAGGTTCTTCTTCCAACAATTGATTTCTGGAGTGAGCTATTGTCACTCGATGCAAGTATGTCATAGAGATTTGAAACTAGAGAATACTCTCTTGGATGGTAGTGTCGCTCCTCGACTCAAGATTTGTGACTTCGGTTACTCCAAGTCTTCTGTCTTGCACTCTCAACCGAAGTCGACTGTTGGCACACCAGCATACATCGCTCCGGAGGTCCTCTCTAGAAGAGAATATGATGGAAAGGTCGCTGATGTTTGGTCTTGTGGAGTAACGCTCTATGTGATGCTCGTCGGGGCATATCCT…	831	MLTPTHLAIVMEYASGGELFQRICNAGRFSEDEGRFFFQQLISGVSYCHSMQVCHRDLKLENTLLDGSVAPRLKICDFGYSKSSVLHSQPKSTVGTPAYIAPEVLSRREYDGKVADVWSCGVTLYVMLVGAYPFEDPDEPRNFRKTIARILSVQYSVPDYVRVSMDCIHLLSRIFVGNPQQRITIPEIKNHPWFLKRLPVEMTDEYQRGMQLADMNTPSQSLEEAMAIIQEAQKPGHNALGLAGQVACLGSMDLDDIDFDVDDIDIENSGDFVCPL	276	--	PKc_like superfamily	low_complexity_region	4.92	30963.3	_	2
Hordeum_vulgare	HORVU2Hr1G110230	AK372880	SnRK2	HvSnRK2.4	HORVU2Hr1G110230.4	--	chr2H	719150183	719161291	-	1557	ATGCTCGTCGGGGCATATCCTTTCGAGGACCCTGATGAGCCGAGGAACTTCCGCAAAACGATCGCAAGGATACTCAGCGTACAGTACTCCGTTCCGGACTACGTTCGAGTCTCGATGGATTGCATACATCTGCTGTCCCGCATTTTCGTTGGAAATCCTCAGCAGCGAATAACCATCCCGGAGATCAAGAACCATCCATGGTTCCTCAAACGCCTGCCCGTTGAGATGACAGACGAGTACCAAAGGGGCATGCAGTTGGCAGACATGAACACGCCGTCGCAGAGCCTGGAAGAAGCCATGGCGATCATCCAGGAGGCGCAGAAACCGGGTCATAACGCCCTAGGGCTTGCTGGGCAGGTTGCCTGCCTGGGGAGCATGGATCTAGACGACATTGATTTC…	453	MLVGAYPFEDPDEPRNFRKTIARILSVQYSVPDYVRVSMDCIHLLSRIFVGNPQQRITIPEIKNHPWFLKRLPVEMTDEYQRGMQLADMNTPSQSLEEAMAIIQEAQKPGHNALGLAGQVACLGSMDLDDIDFDVDDIDIENSGDFVCPL	150	--	PKc_like superfamily	low_complexity_region	4.43	16953.3	_	2
Hordeum_vulgare	HORVU2Hr1G110230	AK372880	SnRK2	HvSnRK2.4	HORVU2Hr1G110230.5	--	chr2H	719150316	719161347	-	1480	ATGGATCGGTACGAGGTGGTGAGGGACATCGGGTCAGGGAACTTCGGGGTGGCGAAGCTGGTGCGGGACGTCAGGACCAGGGAGCACTTCGCCGTCAAGTTCATCGAGCGAGGCCACAAGATTGATGAACATGTTCAAAGGGAGATTATGAACCATCGGTCACTCAAGCATCCAAATATTATTCGATTCAAGGAGGTAGTGCTAACTCCCACACATTTGGCAATAGTTATGGAATATGCCTCTGGCGGTGAGCTATTTCAAAGGATTTGCAATGCAGGGAGATTCAGCGAGGATGAGGGAAGGTTCTTCTTCCAACAATTGATTTCTGGAGTGAGCTATTGTCACTCGATGCAAGTATGTCATAGAGATTTGAAACTAGAGAATACTCTCTTGGATGGT…	1029	MDRYEVVRDIGSGNFGVAKLVRDVRTREHFAVKFIERGHKIDEHVQREIMNHRSLKHPNIIRFKEVVLTPTHLAIVMEYASGGELFQRICNAGRFSEDEGRFFFQQLISGVSYCHSMQVCHRDLKLENTLLDGSVAPRLKICDFGYSKSSVLHSQPKSTVGTPAYIAPEVLSRREYDGKVADVWSCGVTLYVMLVGAYPFEDPDEPRNFRKTIARILSVQYSVPDYVRVSMDCIHLLSRIFVGNPQQRITIPEIKNHPWFLKRLPVEMTDEYQRGMQLADMNTPSQSLEEAMAIIQEAQKPGHNALGLAGQVACLGSMDLDDIDFDVDDIDIENSGDFVCPL	342	--	STKc_SnRK2	low_complexity_region;S_TKc	5.75	38824.4	_	2
Hordeum_vulgare	HORVU2Hr1G110230	AK372880	SnRK2	HvSnRK2.4	HORVU2Hr1G110230.6	--	chr2H	719150333	719161296	-	2016	ATGCAAGTATGTCATAGAGATTTGAAACTAGAGAATACTCTCTTGGATGGTAGTGTCGCTCCTCGACTCAAGATTTGTGACTTCGGTTACTCCAAGTCTTCTGTCTTGCACTCTCAACCGAAGTCGACTGTTGGCACACCAGCATACATCGCTCCGGAGGTCCTCTCTAGAAGAGAATATGATGGAAAGGTCGCTGATGTTTGGTCTTGTGGAGTAACGCTCTATGTGATGCTCGTCGGGGCATATCCTTTCGAGGACCCTGATGAGCCGAGGAACTTCCGCAAAACGATCGCAAGGATACTCAGCGTACAGTACTCCGTTCCGGACTACGTTCGAGTCTCGATGGATTGCATACATCTGCTGTCCCGCATTTTCGTTGGAAATCCTCAGCAGCGAATA…	681	MQVCHRDLKLENTLLDGSVAPRLKICDFGYSKSSVLHSQPKSTVGTPAYIAPEVLSRREYDGKVADVWSCGVTLYVMLVGAYPFEDPDEPRNFRKTIARILSVQYSVPDYVRVSMDCIHLLSRIFVGNPQQRITIPEIKNHPWFLKRLPVEMTDEYQRGMQLADMNTPSQSLEEAMAIIQEAQKPGHNALGLAGQVACLGSMDLDDIDFDVDDIDIENSGDFVCPL	226	--	PKc_like superfamily	low_complexity_region;S_TKc	4.84	25335.9	_	2
Hordeum_vulgare	HORVU2Hr1G110230	AK372880	SnRK2	HvSnRK2.4	HORVU2Hr1G110230.7	--	chr2H	719150343	719152617	-	1080	ATGCAAGTATGTCATAGAGATTTGAAACTAGAGAATACTCTCTTGGATGGTAGTGTCGCTCCTCGACTCAAGATTTGTGACTTCGGTTACTCCAAGTCTTCTGTCTTGCACTCTCAACCGAAGTCGACTGTTGGCACACCAGCATACATCGCTCCGGAGGTCCTCTCTAGAAGAGAATATGATGGAAAGGTCGCTGATGTTTGGTCTTGTGGAGTAACGCTCTATGTGATGCTCGTCGGGGCATATCCTTTCGAGGACCCTGATGAGCCGAGGAACTTCCGCAAAACGATCGCAAGGATACTCAGCGTACAGTACTCCGTTCCGGACTACGTTCGAGTCTCGATGGATTGCATACATCTGCTGTCCCGCATTTTCGTTGGAAATCCTCAGCAGCGAATA…	681	MQVCHRDLKLENTLLDGSVAPRLKICDFGYSKSSVLHSQPKSTVGTPAYIAPEVLSRREYDGKVADVWSCGVTLYVMLVGAYPFEDPDEPRNFRKTIARILSVQYSVPDYVRVSMDCIHLLSRIFVGNPQQRITIPEIKNHPWFLKRLPVEMTDEYQRGMQLADMNTPSQSLEEAMAIIQEAQKPGHNALGLAGQVACLGSMDLDDIDFDVDDIDIENSGDFVCPL	226	--	PKc_like superfamily	low_complexity_region;S_TKc	4.84	25335.9	_	2
Hordeum_vulgare	HORVU2Hr1G110230	AK372880	SnRK2	HvSnRK2.4	HORVU2Hr1G110230.8	--	chr2H	719150343	719152663	-	1741	ATGCAAGTATGTCATAGAGATTTGAAACTAGAGAATACTCTCTTGGATGGTAGTGTCGCTCCTCGACTCAAGATTTGTGACTTCGGTTACTCCAAGTCTTCTGTCTTGCACTCTCAACCGAAGTCGACTGTTGGCACACCAGCATACATCGCTCCGGAGGTCCTCTCTAGAAGAGAATATGATGGAAAGGTCGCTGATGTTTGGTCTTGTGGAGTAACGCTCTATGTGATGCTCGTCGGGGCATATCCTTTCGAGGACCCTGATGAGCCGAGGAACTTCCGCAAAACGATCGCAAGGATACTCAGCGTACAGTACTCCGTTCCGGACTACGTTCGAGTCTCGATGGATTGCATACATCTGCTGTCCCGCATTTTCGTTGGAAATCCTCAGCAGCGAATA…	681	MQVCHRDLKLENTLLDGSVAPRLKICDFGYSKSSVLHSQPKSTVGTPAYIAPEVLSRREYDGKVADVWSCGVTLYVMLVGAYPFEDPDEPRNFRKTIARILSVQYSVPDYVRVSMDCIHLLSRIFVGNPQQRITIPEIKNHPWFLKRLPVEMTDEYQRGMQLADMNTPSQSLEEAMAIIQEAQKPGHNALGLAGQVACLGSMDLDDIDFDVDDIDIENSGDFVCPL	226	--	PKc_like superfamily	low_complexity_region;S_TKc	4.84	25335.9	_	2
Hordeum_vulgare	HORVU2Hr1G110230	AK372880	SnRK2	HvSnRK2.4	HORVU2Hr1G110230.9	--	chr2H	719150343	719161312	-	1418	ATGGATCGGTACGAGGTGGTGAGGGACATCGGGTCAGGGAACTTCGGGGTGGCGAAGCTGGTGCGGGACGTCAGGACCAGGGAGCACTTCGCCGTCAAGTTCATCGAGCGAGGCCACAAGATTGATGAACATGTTCAAAGGGAGATTATGAACCATCGGTCACTCAAGCATCCAAATATTATTCGATTCAAGGAGGTAGTGCTAACTCCCACACATTTGGCAATAGTTATGGAATATGCCTCTGGCGGTGAGCTATTTCAAAGGATTTGCAATGCAGGGAGATTCAGCGAGGATGAGGGAAGGTTCTTCTTCCAACAATTGATTTCTGGAGTGAGCTATTGTCACTCGATGCAAGTATGTCATAGAGATTTGAAACTAGAGAATACTCTCTTGGATGGT…	1029	MDRYEVVRDIGSGNFGVAKLVRDVRTREHFAVKFIERGHKIDEHVQREIMNHRSLKHPNIIRFKEVVLTPTHLAIVMEYASGGELFQRICNAGRFSEDEGRFFFQQLISGVSYCHSMQVCHRDLKLENTLLDGSVAPRLKICDFGYSQSSVLHSQPKSTVGTPAYIAPEVLSRREYDGKVADVWSCGVTLYVMLVGAYPFEDPDEPRNFRKTIARILSVQYSVPDYVRVSMDCIHLLSRIFVGNPQQRITIPEIKNHPWFLKRLPVEMTDEYQRGMQLADMNTPSQSLEEAMAIIQEAQKPGHNALGLAGQVACLGSMDLDDIDFDVDDIDIENSGDFVCPL	342	--	STKc_SnRK2	low_complexity_region;S_TKc	5.66	38824.3	_	2
Hordeum_vulgare	HORVU2Hr1G110230	AK372880	SnRK2	HvSnRK2.4	HORVU2Hr1G110230.10	--	chr2H	719150344	719161310	-	1504	ATGGATCGGTACGAGGTGGTGAGGGACATCGGGTCAGGGAACTTCGGGGTGGCGAAGCTGGTGCGGGACGTCAGGACCAGGGAGCACTTCGCCGTCAAGTTCATCGAGCGAGGCCACAAGATTGATGAACATGTTCAAAGGGAGATTATGAACCATCGGTCACTCAAGCATCCAAATATTATTCGATTCAAGGAGGTAGTGCTAACTCCCACACATTTGGCAATAGTTATGGAATATGCCTCTGGCGGTGAGCTATTTCAAAGGATTTGCAATGCAGGGAGATTCAGCGAGGATGAGGGAAGGTTCTTCTTCCAACAATTGATTTCTGGAGTGAGCTATTGTCACTCGATGGTACGTCGTACTCTGACAAGCAACTCGCAGATAGCAGCTTATGTCAAA…	462	MDRYEVVRDIGSGNFGVAKLVRDVRTREHFAVKFIERGHKIDEHVQREIMNHRSLKHPNIIRFKEVVLTPTHLAIVMEYASGGELFQRICNAGRFSEDEGRFFFQQLISGVSYCHSMVRRTLTSNSQIAAYVKHSSHNMSSFFFACSKYVIEI	153	--	PKc_like superfamily	None	9.3	17743.3	_	2
Hordeum_vulgare	HORVU2Hr1G110230	AK372880	SnRK2	HvSnRK2.4	HORVU2Hr1G110230.11	--	chr2H	719150353	719151597	-	754	TCCCAGTCTTCTGTCTTGCACTCTCAACCGAAGTCGACTGTTGGCACACCAGCATACATCGCTCCGGAGGTCCTCTCTAGAAGAGAATATGATGGAAAGGTCGCTGATGTTTGGTCTTGTGGAGTAACGCTCTATGTGATGCTCGTCGGGGCATATCCTTTCGAGGACCCTGATGAGCCGAGGAACTTCCGCAAAACGATCGCAAGGATACTCAGCGTACAGTACTCCGTTCCGGACTACGTTCGAGTCTCGATGGATTGCATACATCTGCTGTCCCGCATTTTCGTTGGAAATCCTCAGCAGCGAATAACCATCCCGGAGATCAAGAACCATCCATGGTTCCTCAAACGCCTGCCCGTTGAGATGACAGACGAGTACCAAAGGGGCATGCAGTTGGCA…	591	SQSSVLHSQPKSTVGTPAYIAPEVLSRREYDGKVADVWSCGVTLYVMLVGAYPFEDPDEPRNFRKTIARILSVQYSVPDYVRVSMDCIHLLSRIFVGNPQQRITIPEIKNHPWFLKRLPVEMTDEYQRGMQLADMNTPSQSLEEAMAIIQEAQKPGHNALGLAGQVACLGSMDLDDIDFDVDDIDIENSGDFVCPL	196	--	PKc_like superfamily	low_complexity_region;STYKc	4.62	21917.9	_	3
Hordeum_vulgare	HORVU2Hr1G110230	AK372880	SnRK2	HvSnRK2.4	HORVU2Hr1G110230.12	--	chr2H	719150353	719152823	-	1814	ATGCTCGTCGGGGCATATCCTTTCGAGGACCCTGATGAGCCGAGGAACTTCCGCAAAACGATCGCAAGGATACTCAGCGTACAGTACTCCGTTCCGGACTACGTTCGAGTCTCGATGGATTGCATACATCTGCTGTCCCGCATTTTCGTTGGAAATCCTCAGCAGCGAATAACCATCCCGGAGATCAAGAACCATCCATGGTTCCTCAAACGCCTGCCCGTTGAGATGACAGACGAGTACCAAAGGGGCATGCAGTTGGCAGACATGAACACGCCGTCGCAGAGCCTGGAAGAAGCCATGGCGATCATCCAGGAGGCGCAGAAACCGGGTCATAACGCCCTAGGGCTTGCTGGGCAGGTTGCCTGCCTGGGGAGCATGGATCTAGACGACATTGATTTC…	453	MLVGAYPFEDPDEPRNFRKTIARILSVQYSVPDYVRVSMDCIHLLSRIFVGNPQQRITIPEIKNHPWFLKRLPVEMTDEYQRGMQLADMNTPSQSLEEAMAIIQEAQKPGHNALGLAGQVACLGSMDLDDIDFDVDDIDIENSGDFVCPL	150	--	PKc_like superfamily	low_complexity_region	4.43	16953.3	_	2
Hordeum_vulgare	HORVU2Hr1G110230	AK372880	SnRK2	HvSnRK2.4	HORVU2Hr1G110230.13	--	chr2H	719150353	719161087	-	1382	TACGAGGTGGTGAGGGACATCGGGTCAGGGAACTTCGGGGTGGCGAAGCTGGTGCGGGACGTCAGGACCAGGGAGCACTTCGCCGTCAAGTTCATCGAGCGAGGCCACAAGATTGATGAACATGTTCAAAGGGAGATTATGAACCATCGGTCACTCAAGCATCCAAATATTATTCGATTCAAGGAGGTAGTGCTAACTCCCACACATTTGGCAATAGTTATGGAATATGCCTCTGGCGGTGAGCTATTTCAAAGGATTTGCAATGCAGGGAGATTCAGCGAGGATGAGGGAAGGTTCTTCTTCCAACAATTGATTTCTGGAGTGAGCTATTGTCACTCGATGCAAGTATGTCATAGAGATTTGAAACTAGAGAATACTCTCTTGGATGGTAGTGTCGCT…	564	YEVVRDIGSGNFGVAKLVRDVRTREHFAVKFIERGHKIDEHVQREIMNHRSLKHPNIIRFKEVVLTPTHLAIVMEYASGGELFQRICNAGRFSEDEGRFFFQQLISGVSYCHSMQVCHRDLKLENTLLDGSVAPRLKICDFGYSKRFSLLSCTLNRSRLLAHQHTSLRRSSLEENMMERSLMFGLVE	187	--	PKc_like superfamily	None	9.08	21670	_	2
Hordeum_vulgare	HORVU2Hr1G110230	AK372880	SnRK2	HvSnRK2.4	HORVU2Hr1G110230.14	--	chr2H	719150353	719161087	-	1185	ATGCTCGTCGGGGCATATCCTTTCGAGGACCCTGATGAGCCGAGGAACTTCCGCAAAACGATCGCAAGGATACTCAGCGTACAGTACTCCGTTCCGGACTACGTTCGAGTCTCGATGGATTGCATACATCTGCTGTCCCGCATTTTCGTTGGAAATCCTCAGCAGCGAATAACCATCCCGGAGATCAAGAACCATCCATGGTTCCTCAAACGCCTGCCCGTTGAGATGACAGACGAGTACCAAAGGGGCATGCAGTTGGCAGACATGAACACGCCGTCGCAGAGCCTGGAAGAAGCCATGGCGATCATCCAGGAGGCGCAGAAACCGGGTCATAACGCCCTAGGGCTTGCTGGGCAGGTTGCCTGCCTGGGGAGCATGGATCTAGACGACATTGATTTC…	453	MLVGAYPFEDPDEPRNFRKTIARILSVQYSVPDYVRVSMDCIHLLSRIFVGNPQQRITIPEIKNHPWFLKRLPVEMTDEYQRGMQLADMNTPSQSLEEAMAIIQEAQKPGHNALGLAGQVACLGSMDLDDIDFDVDDIDIENSGDFVCPL	150	--	PKc_like superfamily	low_complexity_region	4.43	16953.3	_	2
Hordeum_vulgare	HORVU2Hr1G110230	AK372880	SnRK2	HvSnRK2.4	HORVU2Hr1G110230.15	--	chr2H	719150353	719161087	-	1183	TACGAGGTGGTGAGGGACATCGGGTCAGGGAACTTCGGGGTGGCGAAGCTGGTGCGGGACGTCAGGACCAGGGAGCACTTCGCCGTCAAGTTCATCGAGCGAGGCCACAAGATTGATGAACATGTTCAAAGGGAGATTATGAACCATCGGTCACTCAAGCATCCAAATATTATTCGATTCAAGGAGGTAGTGCTAACTCCCACACATTTGGCAATAGTTATGGAATATGCCTCTGGCGGTGAGCTATTTCAAAGGATTTGCAATGCAGGGAGATTCAGCGAGGATGAGGGAAGGTTCTTCTTCCAACAATTGATTTCTGGAGTGAGCTATTGTCACTCGATGCAAGTATGTCATAGAGATTTGAAACTAGAGAATACTCTCTTGGATGGTAGTGTCGCT…	1020	YEVVRDIGSGNFGVAKLVRDVRTREHFAVKFIERGHKIDEHVQREIMNHRSLKHPNIIRFKEVVLTPTHLAIVMEYASGGELFQRICNAGRFSEDEGRFFFQQLISGVSYCHSMQVCHRDLKLENTLLDGSVAPRLKICDFGYSKSSVLHSQPKSTVGTPAYIAPEVLSRREYDGKVADVWSCGVTLYVMLVGAYPFEDPDEPRNFRKTIARILSVQYSVPDYVRVSMDCIHLLSRIFVGNPQQRITIPEIKNHPWFLKRLPVEMTDEYQRGMQLADMNTPSQSLEEAMAIIQEAQKPGHNALGLAGQVACLGSMDLDDIDFDVDDIDIENSGDFVCPL	339	--	STKc_SnRK2	low_complexity_region;S_TKc;TyrKc	5.76	38421.9	_	2
Hordeum_vulgare	HORVU2Hr1G110230	AK372880	SnRK2	HvSnRK2.4	HORVU2Hr1G110230.16	primary	chr2H	719150353	719161276	-	1378	ATGGATCGGTACGAGGTGGTGAGGGACATCGGGTCAGGGAACTTCGGGGTGGCGAAGCTGGTGCGGGACGTCAGGACCAGGGAGCACTTCGCCGTCAAGTTCATCGAGCGAGGCCACAAGATTGATGAACATGTTCAAAGGGAGATTATGAACCATCGGTCACTCAAGCATCCAAATATTATTCGATTCAAGGAGGTAGTGCTAACTCCCACACATTTGGCAATAGTTATGGAATATGCCTCTGGCGGTGAGCTATTTCAAAGGATTTGCAATGCAGGGAGATTCAGCGAGGATGAGGGAAGGTTCTTCTTCCAACAATTGATTTCTGGAGTGAGCTATTGTCACTCGATGCAAGTATGTCATAGAGATTTGAAACTAGAGAATACTCTCTTGGATGGT…	1035	MDRYEVVRDIGSGNFGVAKLVRDVRTREHFAVKFIERGHKIDEHVQREIMNHRSLKHPNIIRFKEVVLTPTHLAIVMEYASGGELFQRICNAGRFSEDEGRFFFQQLISGVSYCHSMQVCHRDLKLENTLLDGSVAPRLKICDFGYSKSSVLHSQPKSTVGTPAYIAPEVLSRREYDGKVADVWSCGVTLYVMLVGAYPFEDPDEPRNFRKTIARGYSAYSTPFRTTFESRWIAYICCPAFSLEILSRQRITIPEIKNHPWFLKRLPVEMTDEYQRGMQLADMNTPSQSLEEAMAIIQEAQKPGHNALGLAGQVACLGSMDLDDIDFDVDDIDIENSGDFVCPL	344	--	PKc_like superfamily	low_complexity_region;S_TKc	5.8	39111.6	_	2
Hordeum_vulgare	HORVU2Hr1G110230	AK372880	SnRK2	HvSnRK2.4	HORVU2Hr1G110230.17	--	chr2H	719150357	719161309	-	2376	ATGGAATATGCCTCTGGCGGTGAGCTATTTCAAAGGATTTGCAATGCAGGGAGATTCAGCGAGGATGAGGGAAGGTTCTTCTTCCAACAATTGATTTCTGGAGTGAGCTATTGTCACTCGATGCAAGTATGTCATAGAGATTTGAAACTAGAGAATACTCTCTTGGATGGTAGTGTCGCTCCTCGACTCAAGATTTGTGACTTCGGTTACTCCAAGTCTTCTGTCTTGCACTCTCAACCGAAGTCGACTGTTGGCACACCAGCATACATCGCTCCGGAGGTCCTCTCTAGAAGAGAATATGATGGAAAGGTCGCTGATGTTTGGTCTTGTGGAGTAACGCTCTATGTGATGCTCGTCGGGGCATATCCTTTCGAGGACCCTGATGAGCCGAGGAACTTC…	801	MEYASGGELFQRICNAGRFSEDEGRFFFQQLISGVSYCHSMQVCHRDLKLENTLLDGSVAPRLKICDFGYSKSSVLHSQPKSTVGTPAYIAPEVLSRREYDGKVADVWSCGVTLYVMLVGAYPFEDPDEPRNFRKTIARILSVQYSVPDYVRVSMDCIHLLSRIFVGNPQQRITIPEIKNHPWFLKRLPVEMTDEYQRGMQLADMNTPSQSLEEAMAIIQEAQKPGHNALGLAGQVACLGSMDLDDIDFDVDDIDIENSGDFVCPL	266	--	PKc_like superfamily	low_complexity_region;S_TKc	4.85	29886	_	3
Hordeum_vulgare	HORVU2Hr1G110230	AK372880	SnRK2	HvSnRK2.4	HORVU2Hr1G110230.18	--	chr2H	719150366	719151110	-	554	TGGTGTCTTCCACAGAGGATACTCAGCGTACAGTACTCCGTTCCGGACTACGTTCGAGTCTCGATGGATTGCATACATCTGCTGTCCCGCATTTTCGTTGGAAATCCTCAGCAGCGAATAACCATCCCGGAGATCAAGAACCATCCATGGTTCCTCAAACGCCTGCCCGTTGAGATGACAGACGAGTACCAAAGGGGCATGCAGTTGGCAGACATGAACACGCCGTCGCAGAGCCTGGAAGAAGCCATGGCGATCATCCAGGAGGCGCAGAAACCGGGTCATAACGCCCTAGGGCTTGCTGGGCAGGTTGCCTGCCTGGGGAGCATGGATCTAGACGACATTGATTTCGACGTCGACGACATTGACATTGAGAACAGCGGGGACTTCGTGTGCCCGTTG…	402	WCLPQRILSVQYSVPDYVRVSMDCIHLLSRIFVGNPQQRITIPEIKNHPWFLKRLPVEMTDEYQRGMQLADMNTPSQSLEEAMAIIQEAQKPGHNALGLAGQVACLGSMDLDDIDFDVDDIDIENSGDFVCPL	133	--	PKc_like superfamily	low_complexity_region	4.38	15032.2	M	3
Hordeum_vulgare	HORVU2Hr1G110230	AK372880	SnRK2	HvSnRK2.4	HORVU2Hr1G110230.19	--	chr2H	719150366	719161287	-	1463	ATGCAAGTATGTCATAGAGATTTGAAACTAGAGAATACTCTCTTGGATGGTAGTGTCGCTCCTCGACTCAAGATTTGTGACTTCGGTTACTCCAAGTCTTCTGTCTTGCACTCTCAACCGAAGTCGACTGTTGGCACACCAGCATACATCGCTCCGGAGGTCCTCTCTAGAAGAGAATATGATGGAAAGGTCGCTGATGTTTGGTCTTGTGGAGTAACGCTCTATGTGATGCTCGTCGGGGCATATCCTTTCGAGGACCCTGATGAGCCGAGGAACTTCCGCAAAACGATCGCAAGGATACTCAGCGTACAGTACTCCGTTCCGGACTACGTTCGAGTCTCGATGGATTGCATACATCTGCTGTCCCGCATTTTCGTTGGAAATCCTCAGCAGGCAGCG…	456	MQVCHRDLKLENTLLDGSVAPRLKICDFGYSKSSVLHSQPKSTVGTPAYIAPEVLSRREYDGKVADVWSCGVTLYVMLVGAYPFEDPDEPRNFRKTIARILSVQYSVPDYVRVSMDCIHLLSRIFVGNPQQAANNHPGDQEPSMVPQTPAR	151	--	PKc_like superfamily	None	6.89	16865.3	_	2
Hordeum_vulgare	HORVU2Hr1G110230	AK372880	SnRK2	HvSnRK2.4	HORVU2Hr1G110230.20	--	chr2H	719150367	719161296	-	1378	ATGGATCGGTACGAGGTGGTGAGGGACATCGGGTCAGGGAACTTCGGGGTGGCGAAGCTGGTGCGGGACGTCAGGACCAGGGAGCACTTCGCCGTCAAGTTCATCGAGCGAGGCCACAAGATTGATGAACATGTTCAAAGGGAGATTATGAACCATCGGTCACTCAAGCATCCAAATATTATTCGATTCAAGGAGGTAGTGCTAACTCCCACACATTTGGCAATAGTTATGGAATATGCCTCTGGCGGTGAGCTATTTCAAAGGATTTGCAATGCAGGGAGATTCAGCGAGGATGAGGGAAGGTTCTTCTTCCAACAATTGATTTCTGGAGTGAGCTATTGTCACTCGATGCAAGTATGTCATAGAGATTTGAAACTAGAGAATACTCTCTTGGATGGT…	1029	MDRYEVVRDIGSGNFGVAKLVRDVRTREHFAVKFIERGHKIDEHVQREIMNHRSLKHPNIIRFKEVVLTPTHLAIVMEYASGGELFQRICNAGRFSEDEGRFFFQQLISGVSYCHSMQVCHRDLKLENTLLDGSVAPRLKICDFGYSKSSVLHSQPKSTVGTPAYIAPEVLSRREYDGKVADVWSCGVTLYVMLVGAYPFEDPDEPRNFRKTIARILSVQYSVPDYVRVSMDCIHLLSRIFVGNPQQRITIPEIKNHPWFLKRLPVEMTDEYQRGMQLADMNTPSQSLEEAMAIIQEAQKPGHNALGLAGQVACLGSMDLDDIDFDVDDIDIENSGDFVCPL	342	--	STKc_SnRK2	low_complexity_region;S_TKc	5.75	38824.4	_	2
Hordeum_vulgare	HORVU2Hr1G110230	AK372880	SnRK2	HvSnRK2.4	HORVU2Hr1G110230.21	--	chr2H	719150372	719152685	-	1206	ATGCAAGTATGTCATAGAGATTTGAAACTAGAGAATACTCTCTTGGATGGTAGTGTCGCTCCTCGACTCAAGATTTGTGACTTCGGTTACTCCAAGTCTTCTGTCTTGCACTCTCAACCGAAGTCGACTGTTGGCACACCAGCATACATCGCTCCGGAGGTCCTCTCTAGAAGAGAATATGATGGAAAGGTCGCTGATGTTTGGTCTTGTGGAGTAACGCTCTATGTGATGCTCGTCGGGGCATATCCTTTCGAGGACCCTGATGAGCCGAGGAACTTCCGCAAAACGATCGCAAGAGGATACTCAGCGTACAGTACTCCGTTCCGGACTACGTTCGAGTCTCGATGGATTGCATACATCTGCTGTCCCGCATTTTCGTTGGAAATCCTCAGCAGCGAA…	402	MQVCHRDLKLENTLLDGSVAPRLKICDFGYSKSSVLHSQPKSTVGTPAYIAPEVLSRREYDGKVADVWSCGVTLYVMLVGAYPFEDPDEPRNFRKTIARGYSAYSTPFRTTFESRWIAYICCPAFSLEILSSE	133	--	PKc_like superfamily	None	6.71	14985.1	_	2
Hordeum_vulgare	HORVU2Hr1G110230	AK372880	SnRK2	HvSnRK2.4	HORVU2Hr1G110230.22	--	chr2H	719150372	719153060	-	1134	ATGCAAGTATGTCATAGAGATTTGAAACTAGAGAATACTCTCTTGGATGGTAGTGTCGCTCCTCGACTCAAGATTTGTGACTTCGGTTACTCCAAGTCTTCTGTCTTGCACTCTCAACCGAAGTCGACTGTTGGCACACCAGCATACATCGCTCCGGAGGTCCTCTCTAGAAGAGAATATGATGGAAAGGTCGCTGATGTTTGGTCTTGTGGAGTAACGCTCTATGTGATGCTCGTCGGGGCATATCCTTTCGAGGACCCTGATGAGCCGAGGAACTTCCGCAAAACGATCGCAAGGATACTCAGCGTACAGTACTCCGTTCCGGACTACGTTCGAGTCTCGATGGATTGCATACATCTGCTGTCCCGCATTTTCGTTGGAAATCCTCAGCAGCGAATA…	681	MQVCHRDLKLENTLLDGSVAPRLKICDFGYSKSSVLHSQPKSTVGTPAYIAPEVLSRREYDGKVADVWSCGVTLYVMLVGAYPFEDPDEPRNFRKTIARILSVQYSVPDYVRVSMDCIHLLSRIFVGNPQQRITIPEIKNHPWFLKRLPVEMTDEYQRGMQLADMNTPSQSLEEAMAIIQEAQKPGHNALGLAGQVACLGSMDLDDIDFDVDDIDIENSGDFVCPL	226	--	PKc_like superfamily	low_complexity_region;S_TKc	4.84	25335.9	_	2
Hordeum_vulgare	HORVU2Hr1G110230	AK372880	SnRK2	HvSnRK2.4	HORVU2Hr1G110230.23	--	chr2H	719150904	719153364	-	733	TTTTTTCAACATTCTGACTTTATTGATGAACATGTTCAAAGGGAGATTATGAACCATCGGTCACTCAAGCATCCAAATATTATTCGATTCAAGGAGGTAGTGCTAACTCCCACACATTTGGCAATAGTTATGGAATATGCCTCTGGCGGTGAGCTATTTCAAAGGATTTGCAATGCAGGGAGATTCAGCGAGGATGAGGGAAGGTTCTTCTTCCAACAATTGATTTCTGGAGTGAGCTATTGTCACTCGATGCAAGTATGTCATAGAGATTTGAAACTAGAGAATACTCTCTTGGATGGTAGTGTCGCTCCTCGACTCAAGATTTGTGACTTCGGTTACTCCAAGTCTTCTGTCTTGCACTCTCAACCGAAGTCGACTGTTGGCACACCAGCATACATC…	732	FFQHSDFIDEHVQREIMNHRSLKHPNIIRFKEVVLTPTHLAIVMEYASGGELFQRICNAGRFSEDEGRFFFQQLISGVSYCHSMQVCHRDLKLENTLLDGSVAPRLKICDFGYSKSSVLHSQPKSTVGTPAYIAPEVLSRREYDGKVADVWSCGVTLYVMLVGAYPFEDPDEPRNFRKTIARILSVQYSVPDYVRVSMDCIHLLSRIFVGNPQQVVYSCHGILQFGLVRLIPSLRGLEGICRDF	244	--	PKc_like superfamily	None	7.25	27836	_	2
Hordeum_vulgare	HORVU2Hr1G110230	AK372880	SnRK2	HvSnRK2.4	HORVU2Hr1G110230.24	--	chr2H	719150904	719161174	-	910	ATGGATCGGTACGAGGTGGTGAGGGACATCGGGTCAGGGAACTTCGGGGTGGCGAAGCTGGTGCGGGACGTCAGGACCAGGGAGCACTTCGCCGTCAAGTTCATCGAGCGAGGCCACAAGATTGATGAACATGTTCAAAGGGAGATTATGAACCATCGGTCACTCAAGCATCCAAATATTATTCGATTCAAGGAGGTAGTGCTAACTCCCACACATTTGGCAATAGTTATGGAATATGCCTCTGGCGGTGAGCTATTTCAAAGGATTTGCAATGCAGGGAGATTCAGCGAGGATGAGGGAAGGTTCTTCTTCCAACAATTGATTTCTGGAGTGAGCTATTGTCACTCGATGCAAGTATGTCATAGAGATTTGAAACTAGAGAATACTCTCTTGGATGGT…	831	MDRYEVVRDIGSGNFGVAKLVRDVRTREHFAVKFIERGHKIDEHVQREIMNHRSLKHPNIIRFKEVVLTPTHLAIVMEYASGGELFQRICNAGRFSEDEGRFFFQQLISGVSYCHSMQVCHRDLKLENTLLDGSVAPRLKICDFGYSKSSVLHSQPKSTVGTPAYIAPEVLSRREYDGKVADVWSCGVTLYVMLVGAYPFEDPDEPRNFRKTIARILSVQYSVPDYVRVSMDCIHLLSRIFVGNPQQVVYSCHGILQFGLVRLIPSLRGLEGICRDF	277	--	PKc_like superfamily	S_TKc	8.59	31598.4	_	2
Hordeum_vulgare	HORVU2Hr1G110230	AK372880	SnRK2	HvSnRK2.4	HORVU2Hr1G110230.25	--	chr2H	719150944	719161296	-	1967	ATGGAATATGCCTCTGGCGGTGAGCTATTTCAAAGGATTTGCAATGCAGGGAGATTCAGCGAGGATGAGGGAAGGTTCTTCTTCCAACAATTGATTTCTGGAGTGAGCTATTGTCACTCGATGCAAGTATGTCATAGAGATTTGAAACTAGAGAATACTCTCTTGGATGGTAGTGTCGCTCCTCGACTCAAGATTTGTGACTTCGGTTACTCCAAGTCTTCTGTCTTGCACTCTCAACCGAAGTCGACTGTTGGCACACCAGCATACATCGCTCCGGAGGTCCTCTCTAGAAGAGAATATGATGGAAAGGTCGCTGATGTTTGGTCTTGTGGAGTAACGCTCTATGTGATGCTCGTCGGGGCATATCCTTTCGAGGACCCTGATGAGCCGAGGAACTTC…	564	MEYASGGELFQRICNAGRFSEDEGRFFFQQLISGVSYCHSMQVCHRDLKLENTLLDGSVAPRLKICDFGYSKSSVLHSQPKSTVGTPAYIAPEVLSRREYDGKVADVWSCGVTLYVMLVGAYPFEDPDEPRNFRKTIARILSVQYSVPDYVRVSMDCIHLLSRIFVGNPQQVVYSCHGILQFGLVRLI	188	--	PKc_like superfamily	S_TKc	6.94	21215.4	_	3
Hordeum_vulgare	HORVU2Hr1G125950	AK362030	SnRK2	HvSnRK2.5	HORVU2Hr1G125950.1	primary	chr2H	762152138	762154679	-	2354	ATGGACAAGTACGAGCCGGTCCGGGAGATTGGGTCGGGCAACTTCGGGGTGGCCAAGCTGATGCGCAACCGGGACACGCGCGAGCTCGTCGCCATGAAGTTCATCGAGCGAGGATACAGGATCGACGAGAACGTGTTCCGGGAGATCGTGAACCACCGGTCGCTGCGGCACCCCAACATCATCCGCTTCAAGGAGGTGGTGCTCACGCCCACCCACCTCGGCATCGTCATGGAGTACGCCGCCGGCGGCGAGCTCTTCGAGCGCATCTGCGACGCCGGCCGCTTCCACGAGGACGAGGCGCGCTACTTCTTCCAGCAGCTCGTCTGCGGCGTCAGCTTCTGCCACGCCATGCAGATCTGCCACCGCGACCTCAAGCTCGAGAACACCCTCCTCGACGGC…	1125	MDKYEPVREIGSGNFGVAKLMRNRDTRELVAMKFIERGYRIDENVFREIVNHRSLRHPNIIRFKEVVLTPTHLGIVMEYAAGGELFERICDAGRFHEDEARYFFQQLVCGVSFCHAMQICHRDLKLENTLLDGSPAPRLKICDFGYSKSSVLHSRPKSTVGTPAYIAPEVLSRREYDGKHADVWSCGVTLYVMLVGGYPFEDTKDPKNFRKTIARIMSVQYKIPEYVHVSQTCRHLLSRIFVADPRKRITMAEIKAHPWFLKNLPRELKEEAQQAYYNRRHVDVVAPSSNNGTGAGAGASSNGAAAAVTAPAPAYSAQSVEEIMKIVQEAQTVPKPDKPVTGYGWGTGDGEASDEDDGNQEGARSTARTSMTGR	374	--	STKc_SnRK2	low_complexity_region;S_TKc	8.55	41846.5	_	2
Hordeum_vulgare	HORVU2Hr1G125950	AK362030	SnRK2	HvSnRK2.5	HORVU2Hr1G125950.2	--	chr2H	762152411	762153770	-	1121	ATGGACAAGTACGAGCCGGTCCGGGAGATTGGGTCGGGCAACTTCGGGGTGGCCAAGCTGATGCGCAACCGGGACACGCGCGAGCTCGTCGCCATGAAGTTCATCGAGCGAGGATACAGGATCGACGAGAACGTGTTCCGGGAGATCGTGAACCACCGGTCGCTGCGGCACCCCAACATCATCCGCTTCAAGGAGGTGGTGCTCACGCCCACCCACCTCGGCATCGTCATGGAGTACGCCGCCGGCGGCGAGCTCTTCGAGCGCATCTGCGACGCCGGCCGCTTCCACGAGGACGAGGCGCGCTACTTCTTCCAGCAGCTCGTCTGCGGCGTCAGCTTCTGCCACGCCATGCAGATCTGCCACCGCGACCTCAAGCTCGAGAACACCCTCCTCGACGGC…	1074	MDKYEPVREIGSGNFGVAKLMRNRDTRELVAMKFIERGYRIDENVFREIVNHRSLRHPNIIRFKEVVLTPTHLGIVMEYAAGGELFERICDAGRFHEDEARYFFQQLVCGVSFCHAMQICHRDLKLENTLLDGSPAPRLKICDFGYSKSSVLHSRPKSTVGTPAYIAPEVLSRREYDGKHADVWSCGVTLYVMLVGGYPFEDTKDPKNFRKTIARIMSVQYKIPEYVHVSQTCRHLLSRIFVADPRKRITMAEIKAHPWFLKNLPRELKEEAQQAYYNRRHVDVVAPSSNNAAPAPAYSAQSVEEIMKIVQEAQTVPKPDKPVTGYGWGTGDGEASDEDDGNQEGARSTARTSMTGR	357	--	STKc_SnRK2	low_complexity_region;S_TKc	8.55	40545.2	_	2
Hordeum_vulgare	HORVU2Hr1G125950	AK362030	SnRK2	HvSnRK2.5	HORVU2Hr1G125950.3	--	chr2H	762152464	762153836	-	1098	GCCTCCAGAGAGATAGCAACTCATCGCAAGACAAGTAACCGATCGAGGGAGAGAGAGAGGTCAGGCATGGACAAGTACGAGCCGGTCCGGGAGATTGGGTCGGGCAACTTCGGGGTGGCCAAGCTGATGCGCAACCGGGACACGCGCGAGCTCGTCGCCATGAAGTTCATCGAGCGAGGATACAGGATCGACGAGAACGTGTTCCGGGAGATCGTGAACCACCGGTCGCTGCGGCACCCCAACATCATCCGCTTCAAGGAGGTGGTGCTCACGCCCACCCACCTCGGCATCGTCATGGAGTACGCCGCCGGCGGCGAGCTCTTCGAGCGCATCTGCGACGCCGGCCGCTTCCACGAGGACGAGGCGCGCTACTTCTTCCAGCAGCTCGTCTGCGGCGTC…	1098	ASREIATHRKTSNRSRERERSGMDKYEPVREIGSGNFGVAKLMRNRDTRELVAMKFIERGYRIDENVFREIVNHRSLRHPNIIRFKEVVLTPTHLGIVMEYAAGGELFERICDAGRFHEDEARYFFQQLVCGVSFCHAMQICHRDLKLENTLLDGSPAPRLKICDFGYSKSSVLHSRPKSTVGTPAYIAPEVLSRREYDGKHADVWSCGVTLYVMLVGGYPFEDTKDPKNFRKTIARIMSVQYKIPEYVHVSQTCRHLLSRIFVADPRKRITMAEIKAHPWFLKNLPRELKEEAQQAYYNRRAPAPAYSAQSVEEIMKIVQEAQTVPKPDKPVTGYGWGTGDGEASDEDDGNQEGARSTARTSMTG	366	--	STKc_SnRK2	low_complexity_region;S_TKc	9.02	41764.5	_	4
Hordeum_vulgare	HORVU2Hr1G125950	AK362030	SnRK2	HvSnRK2.5	HORVU2Hr1G125950.4	--	chr2H	762152759	762154277	-	1415	ATGGACAAGTACGAGCCGGTCCGGGAGATTGGGTCGGGCAACTTCGGGGTGGCCAAGCTGATGCGCAACCGGGACACGCGCGAGCTCGTCGCCATGAAGTTCATCGAGCGAGGATACAGGATCGACGAGAACGTGTTCCGGGAGATCGTGAACCACCGGTCGCTGCGGCACCCCAACATCATCCGCTTCAAGGAGGTGGTGCTCACGCCCACCCACCTCGGCATCGTCATGGAGTACGCCGCCGGCGGCGAGCTCTTCGAGCGCATCTGCGACGCCGGCCGCTTCCACGAGGACGAGGCGCGCTACTTCTTCCAGCAGCTCGTCTGCGGCGTCAGCTTCTGCCACGCCATGCAGATCTGCCACCGCGACCTCAAGCTCGAGAACACCCTCCTCGACGGC…	906	MDKYEPVREIGSGNFGVAKLMRNRDTRELVAMKFIERGYRIDENVFREIVNHRSLRHPNIIRFKEVVLTPTHLGIVMEYAAGGELFERICDAGRFHEDEARYFFQQLVCGVSFCHAMQICHRDLKLENTLLDGSPAPRLKICDFGYSKVLPPLLSIHAMESVYHIYLTTRRKMDMQSSVLHSRPKSTVGTPAYIAPEVLSRREYDGKHADVWSCGVTLYVMLVGGYPFEDTKDPKNFRKTIARIMSVQYKIPEYVHVSQTCRHLLSRIFVADPRKRITMAEIKAHPWFLKNLPRELKEEAQQ	302	--	PKc_like superfamily	S_TKc	9.15	35075.7	_	2
Hordeum_vulgare	HORVU2Hr1G125950	AK362030	SnRK2	HvSnRK2.5	HORVU2Hr1G125950.5	--	chr2H	762153643	762153830	-	188	AGAGAGATAGCAACTCATCGCAAGACAAGTAACCGATCGAGGGAGAGAGAGAGGTCAGGCATGGACAAGTACGAGCCGGTCCGGGAGATTGGGTCGGGCAACTTCGGGGTGGCCAAGCTGATGCGCAACCGGGACACGCGCGAGCTCGTCGCCATGAAGTTCATCGAGCGAGGATACAGGGTATGC	186	REIATHRKTSNRSRERERSGMDKYEPVREIGSGNFGVAKLMRNRDTRELVAMKFIERGYRVC	62	--	PKc_like superfamily	None	10.53	7345.39	M	5
Hordeum_vulgare	HORVU3Hr1G082690	none	SnRK2	HvSnRK2.6	HORVU3Hr1G082690.1	--	chr3H	600013902	600018359	-	3220	ATGCTTGTGGGAGGCTACCCATTTGAAGACCAGGATGACCCGAAGAATATACGCAAGACCATTCAGCGAATAATGTCTGTGCAATACACTATACCTGATCATGTCCACATATCCACGGAATGCAGACAGCTTATGGCCAGTATCTTTGTTAACGTCCCATCGAAGAGAATCACGATGAGGGAAATAAAGAGCCACCCGTGGTTCTTGAAGAACCTGCCAAGGGAGCTCACTGAGACGGCGCAGGGCATGTACTACAGGAGGGATAACGCCGTGCCTTCTTTCTCGGAGCAGACCTCAGAGGAAATCATGAAGATTGTCCAGGAGGCAAGGACCATGCCGAAGTCATCCAGGCCAAGCTATGGTTGGGGCGACGACGGTTCAGACGACGAGGAAGAGAAG…	513	MLVGGYPFEDQDDPKNIRKTIQRIMSVQYTIPDHVHISTECRQLMASIFVNVPSKRITMREIKSHPWFLKNLPRELTETAQGMYYRRDNAVPSFSEQTSEEIMKIVQEARTMPKSSRPSYGWGDDGSDDEEEKEGEDRPEEREEEEDEYDKRVKEVHASGELRMSSLRIS	170	--	PKc_like superfamily	GASTRIN;low_complexity_region;SPT2;ZnF_C2HC	4.99	19902.2	_	2
Hordeum_vulgare	HORVU3Hr1G082690	none	SnRK2	HvSnRK2.6	HORVU3Hr1G082690.2	--	chr3H	600013905	600018673	-	3530	ATGGAGAAGTACGAGGCGGTGCGGGACATCGGGTCGGGCAACTTCGGGGTGGCGCGGCTGATGCGCAACCGCGAGACCCGCGAGCTCGTCGCCGTCAAGTGCATCGAGCGCGGACACCGGATTGACGAGAATGTCTACAGGGAGATCATCAACCACCGCTCGCTGCGCCACCCCAACATCATCCGCTTCAAGGAGGTGGTACTGACGCCAACAAATCTTATGATTGTCATGGAGTTCGCAGCAGGTGGGGAGCTGTTTGAGCGGATCTGTGATCGCGGGCGGTTCAGTGAGGATGAGGCAAGGTATTTCTTTCAGCAGTTGATCTGTGGTGTGAGCTACTGCCATCACATGCAAATATGCCATAGAGATTTGAAGCTGGAGAATGTTCTCTTGGATGGC…	549	MEKYEAVRDIGSGNFGVARLMRNRETRELVAVKCIERGHRIDENVYREIINHRSLRHPNIIRFKEVVLTPTNLMIVMEFAAGGELFERICDRGRFSEDEARYFFQQLICGVSYCHHMQICHRDLKLENVLLDGSAAPRLKICDFGYSKSSVLHSRPKSAVGTPAYIAPEVLSRREYDGKVSL	182	--	PKc_like superfamily	None	8.76	20946.1	_	2
Hordeum_vulgare	HORVU3Hr1G082690	none	SnRK2	HvSnRK2.6	HORVU3Hr1G082690.3	--	chr3H	600013905	600018673	-	1754	ATGGAGAAGTACGAGGCGGTGCGGGACATCGGGTCGGGCAACTTCGGGGTGGCGCGGCTGATGCGCAACCGCGAGACCCGCGAGCTCGTCGCCGTCAAGTGCATCGAGCGCGGACACCGGATTGACGAGAATGTCTACAGGGAGATCATCAACCACCGCTCGCTGCGCCACCCCAACATCATCCGCTTCAAGGAGGTGGTACTGACGCCAACAAATCTTATGATTGTCATGGAGTTCGCAGCAGGTGGGGAGCTGTTTGAGCGGATCTGTGATCGCGGGCGGTTCAGTGAGGATGAGGCAAGGTATTTCTTTCAGCAGTTGATCTGTGGTGTGAGCTACTGCCATCACATGCAAATATGCCATAGAGATTTGAAGCTGGAGAATGTTCTCTTGGATGGC…	1089	MEKYEAVRDIGSGNFGVARLMRNRETRELVAVKCIERGHRIDENVYREIINHRSLRHPNIIRFKEVVLTPTNLMIVMEFAAGGELFERICDRGRFSEDEARYFFQQLICGVSYCHHMQICHRDLKLENVLLDGSAAPRLKICDFGYSKSSVLHSRPKSAVGTPAYIAPEVLSRREYDGKLADVWSCGVTLYVMLVGGYPFEDQDDPKNIRKTIQRIMSVQYTIPDHVHISTECRQLMASIFVNVPSKRITMREIKSHPWFLKNLPRELTETAQGMYYRRDNAVPSFSEQTSEEIMKIVQEARTMPKSSRPSYGWGDDGSDDEEEKEGEDRPEEREEEEDEYDKRVKEVHASGELRMSSLRIS	362	--	STKc_SnRK2	S_TKc;low_complexity_region	5.96	41938.6	_	2
Hordeum_vulgare	HORVU3Hr1G082690	none	SnRK2	HvSnRK2.6	HORVU3Hr1G082690.4	--	chr3H	600014021	600018571	-	3314	ACGCACCGCCCCCACACACGCGCCACCGCAGACGCAACCCGCGGCACGGCCCGGCCCGGAACCAACCTACCGAACGACGCACGCCACCGCACCGCACCGCGCCCTTTCCGCCGCCGCCGTGCCCTCCGTTCCGCGGCTCCGGCCGGCCGTCGTGGGCCCCCACGGGCTACGCGGGGATCGCACGCGCGCGGGGGGAGGCCGAGGGGCAGGGGCAGGGGTGCGCGGCCGGCGACGCGTGGGGGGTGCGGCTGGAGGCGGAGGAGGGAGGGGATGGAGAAGTACGAGGCGGTGCGGGACATCGGGTCGGGCAACTTCGGGGTGGCGCGGCTGATGCGCAACCGCGAGACCCGCGAGCTCGTCGCCGTCAAGTGCATCGAGCGCGGACACCGGATTGACGAG…	645	THRPHTRATADATRGTARPGTNLPNDARHRTAPRPFRRRRALRSAAPAGRRGPPRATRGSHARGGRPRGRGRGARPATRGGCGWRRRREGMEKYEAVRDIGSGNFGVARLMRNRETRELVAVKCIERGHRIDENVYREIINHRSLRHPNIIRFKEVVLTPTNLMIVMEFAAGGELFERICDRGRFSEDEARYFFQQLICGVSYCHHMSKYAIEI	214	--	PKc_like superfamily	low_complexity_region	11.51	24476.9	C	4
Hordeum_vulgare	HORVU3Hr1G082690	none	SnRK2	HvSnRK2.6	HORVU3Hr1G082690.5	--	chr3H	600014021	600018571	-	1768	ACGCACCGCCCCCACACACGCGCCACCGCAGACGCAACCCGCGGCACGGCCCGGCCCGGAACCAACCTACCGAACGACGCACGCCACCGCACCGCACCGCGCCCTTTCCGCCGCCGCCGTGCCCTCCGTTCCGCGGCTCCGGCCGGCCGTCGTGGGCCCCCACGGGCTACGCGGGGATCGCACGCGCGCGGGGGGAGGCCGAGGGGCAGGGGCAGGGGTGCGCGGCCGGCGACGCGTGGGGGGTGCGGCTGGAGGCGGAGGAGGGAGGGGATGGAGAAGTACGAGGCGGTGCGGGACATCGGGTCGGGCAACTTCGGGGTGGCGCGGCTGATGCGCAACCGCGAGACCCGCGAGCTCGTCGCCGTCAAGTGCATCGAGCGCGGACACCGGATTGACGAG…	627	THRPHTRATADATRGTARPGTNLPNDARHRTAPRPFRRRRALRSAAPAGRRGPPRATRGSHARGGRPRGRGRGARPATRGGCGWRRRREGMEKYEAVRDIGSGNFGVARLMRNRETRELVAVKCIERGHRIDENVYREIINHRSLRHPNIIRFKEVVLTPTNLMIVMEFAAGGELFERICDRGRFSEDEARYFFQQLICGVSYCHHMV	208	--	PKc_like superfamily	low_complexity_region	11.61	23771.1	C	4
Hordeum_vulgare	HORVU3Hr1G082690	none	SnRK2	HvSnRK2.6	HORVU3Hr1G082690.6	--	chr3H	600014204	600018301	-	1186	ATGGAGAAGTACGAGGCGGTGCGGGACATCGGGTCGGGCAACTTCGGGGTGGCGCGGCTGATGCGCAACCGCGAGACCCGCGAGCTCGTCGCCGTCAAGTGCATCGAGCGCGGACACCGGGTTCACGAGAATGTCTACAGGGAGATCATCAACCACCGCTCGCTGCGCCACCCCAACATCATCCGCTTCAAGGAGGTGGTACTGACGCCAACAAATCTTATGATTGTCATGGAGTTCGCAGCAGGTGGGGAGCTGTTTGAGCGGATCTGTGATCGCGGGCGGTTCAGTGAGGATGAGGCAAGGTATTTCTTTCAGCAGTTGATCTGTGGTGTGAGCTACTGCCATCACATGCAAATATGCCATAGAGATTTGAAGCTGGAGAATGTTCTCTTGGATGGC…	801	MEKYEAVRDIGSGNFGVARLMRNRETRELVAVKCIERGHRVHENVYREIINHRSLRHPNIIRFKEVVLTPTNLMIVMEFAAGGELFERICDRGRFSEDEARYFFQQLICGVSYCHHMQICHRDLKLENVLLDGSAAPRLKICDFGYSKSSVLHSRPKSAVGTPAYIAPEVLSRREYDGKLADVWSCGVTLYVMLVGGYPFEDQDDPKNIRKTIQRIMSVQYTIPDHVHISTECRQLMASIFVNVPSKVMTSICIFCLILLGSHPVP	266	--	PKc_like superfamily	S_TKc;transmembrane_domain	8.5	30418.3	_	2
Hordeum_vulgare	HORVU3Hr1G082690	none	SnRK2	HvSnRK2.6	HORVU3Hr1G082690.7	primary	chr3H	600014204	600018365	-	1147	AGGGGCAGGGGTGCGCGGCCGGCGACGCGTGGGGGGTGCGGCTGGAGGCGGAGGAGGGAGGGGATGGAGAAGTACGAGGCGGTGCGGGACATCGGGTCGGGCAACTTCGGGGTGGCGCGGCTGATGCGCAACCGCGAGACCCGCGAGCTCGTCGCCGTCAAGTGCATCGAGCGCGGACACCGGGTTCACGAGAATGTCTACAGGGAGATCATCAACCACCGCTCGCTGCGCCACCCCAACATCATCCGCTTCAAGGAGGTGGTACTGACGCCAACAAATCTTATGATTGTCATGGAGTTCGCAGCAGGTGGGGAGCTGTTTGAGCGGATCTGTGATCGCGGGCGGTTCAGTGAGGATGAGGCAAGGTATTTCTTTCAGCAGTTGATCTGTGGTGTGAGC…	1146	RGRGARPATRGGCGWRRRREGMEKYEAVRDIGSGNFGVARLMRNRETRELVAVKCIERGHRVHENVYREIINHRSLRHPNIIRFKEVVLTPTNLMIVMEFAAGGELFERICDRGRFSEDEARYFFQQLICGVSYCHHMQICHRDLKLENVLLDGSAAPRLKICDFGYSKSSVLHSRPKSAVGTPAYIAPEVLSRREYDGKLADVWSCGVTLYVMLVGGYPFEDQDDPKNIRKTIQRIMSVQYTIPDHVHISTECRQLMASIFVNVPSKRITMREIKSHPWFLKNLPRELTETAQGMYYRRDNAVPSFSEQTSEEIMKIVQEARTMPKSSRPSYGWGDDGSDDEEEKEGEDRPEEREEEEDEYDKRVKEVHASGELRMSSLRI	382	--	STKc_SnRK2	low_complexity_region;S_TKc	7.72	44210.2	M	4
Hordeum_vulgare	HORVU3Hr1G082690	none	SnRK2	HvSnRK2.6	HORVU3Hr1G082690.8	--	chr3H	600014546	600018301	-	784	ATGGAGAAGTACGAGGCGGTGCGGGACATCGGGTCGGGCAACTTCGGGGTGGCGCGGCTGATGCGCAACCGCGAGACCCGCGAGCTCGTCGCCGTCAAGTGCATCGAGCGCGGACACCGGGTTCACGAGAATGTCTACAGGGAGATCATCAACCACCGCTCGCTGCGCCACCCCAACATCATCCGCTTCAAGGAGGTGGTACTGACGCCAACAAATCTTATGATTGTCATGGAGTTCGCAGCAGGTGGGGAGCTGTTTGAGCGGATCTGTGATCGCGGGCGGTTCAGTGAGGATGAGGCAAGGTATTTCTTTCAGCAGTTGATCTGTGGTGTGAGCTACTGCCATCACATGCAAATATGCCATAGAGATTTGAAGCTGGAGAATGTTCTCTTGGATGGC…	759	MEKYEAVRDIGSGNFGVARLMRNRETRELVAVKCIERGHRVHENVYREIINHRSLRHPNIIRFKEVVLTPTNLMIVMEFAAGGELFERICDRGRFSEDEARYFFQQLICGVSYCHHMQICHRDLKLENVLLDGSAAPRLKICDFGYSKSSVLHSRPKSAVGTPAYIAPEVLSRREYDGKLADVWSCGVTLYVMLVGGYPFEDQDDPKNIRKTIQRIMSVQYTIPDHVHISTECRQLMASIFVNVPSKQVTSH	252	--	PKc_like superfamily	S_TKc	8.59	28945.3	_	2
Hordeum_vulgare	HORVU3Hr1G082690	none	SnRK2	HvSnRK2.6	HORVU3Hr1G082690.9	--	chr3H	600014546	600018301	-	774	ATGGAGAAGTACGAGGCGGTGCGGGACATCGGGTCGGGCAACTTCGGGGTGGCGCGGCTGATGCGCAACCGCGAGACCCGCGAGCTCGTCGCCGTCAAGTGCATCGAGCGCGGACACCGGGTTCACGAGAATGTCTACAGGGAGATCATCAACCACCGCTCGCTGCGCCACCCCAACATCATCCGCTTCAAGGAGGTGGTACTGACGCCAACAAATCTTATGATTGTCATGGAGTTCGCAGCAGGTGGGGAGCTGTTTGAGCGGATCTGTGATCGCGGGCGGTTCAGTGAGGATGAGGCAAGGTATTTCTTTCAGCAGTTGATCTGTGGTGTGAGCTACTGCCATCACATGCAAATATGCCATAGAGATTTGAAGCTGGAGAATGTTCTCTTGGATGGC…	738	MEKYEAVRDIGSGNFGVARLMRNRETRELVAVKCIERGHRVHENVYREIINHRSLRHPNIIRFKEVVLTPTNLMIVMEFAAGGELFERICDRGRFSEDEARYFFQQLICGVSYCHHMQICHRDLKLENVLLDGSAAPRLKICDFGYSKSSVLHSRPKSAVGTPAYIAPEVLSRREYDGKLADVWSCGVTLYVMLVGGYPFEDQDDPKNIRKTIQRIMSVQYTIPDHVHISTECRQLMEATLFHSK	245	--	PKc_like superfamily	S_TKc	8.39	28263.5	_	2
Hordeum_vulgare	HORVU3Hr1G082690	none	SnRK2	HvSnRK2.6	HORVU3Hr1G082690.10	--	chr3H	600014561	600018301	-	870	GGAGAAGTACGAGGCGGTGCGGGACATCGGGTCGGGCAACTTCGGGGTGGCGCGGCTGATGCGCAACCGCGAGACCCGCGAGCTCGTCGCCGTCAAGTGCATCGAGCGCGGACACCGGGTTCACGAGAATGTCTACAGGGAGATCATCAACCACCGCTCGCTGCGCCACCCCAACATCATCCGCTTCAAGGAGGTTCGTGGAAAAAATCGTCGACATGGTTACGGGTAGGAATGGTGGTACTGACGCCAACAAATCTTATGATTGTCATGGAGTTCGCAGCAGGTGGGGAGCTGTTTGAGCGGATCTGTGATCGCGGGCGGTTCAGTGAGGATGAGGCAAGGTATTTCTTTCAGCAGTTGATCTGTGGTGTGAGCTACTGCCATCACATGCAAATATGC…	840	GEVRGGAGHRVGQLRGGAADAQPRDPRARRRQVHRARTPGSRECLQGDHQPPLAAPPQHHPLQGGSWKKSSTWLRVGMVVLTPTNLMIVMEFAAGGELFERICDRGRFSEDEARYFFQQLICGVSYCHHMQICHRDLKLENVLLDGSAAPRLKICDFGYSKSSVLHSRPKSAVGTPAYIAPEVLSRREYDGKLADVWSCGVTLYVMLVGGYPFEDQDDPKNIRKTIQRIMSVQYTIPDHVHISTECRQLMASIFVNVPSKVMTSICIFCLILLGSHPVP	279	--	PKc_like superfamily	low_complexity_region	9.04	31101.9	M	4
Hordeum_vulgare	HORVU3Hr1G082690	none	SnRK2	HvSnRK2.6	HORVU3Hr1G082690.11	--	chr3H	600014561	600018343	-	805	GCGACGCGTGGGGGGTGCGGCTGGAGGCGGAGGAGGGAGGGGATGGAGAAGTACGAGGCGGTGCGGGACATCGGGTCGGGCAACTTCGGGGTGGCGCGGCTGATGCGCAACCGCGAGACCCGCGAGCTCGTCGCCGTCAAGTGCATCGAGCGCGGACACCGGGTTCACGAGAATGTCTACAGGGAGATCATCAACCACCGCTCGCTGCGCCACCCCAACATCATCCGCTTCAAGGAGGTGGTACTGACGCCAACAAATCTTATGATTGTCATGGAGTTCGCAGCAGGTGGGGAGCTGTTTGAGCGGATCTGTGATCGCGGGCGGTTCAGTGAGGATGAGGCAAGGTATTTCTTTCAGCAGTTGATCTGTGGTGTGAGCTACTGCCATCACATGCAAATA…	777	ATRGGCGWRRRREGMEKYEAVRDIGSGNFGVARLMRNRETRELVAVKCIERGHRVHENVYREIINHRSLRHPNIIRFKEVVLTPTNLMIVMEFAAGGELFERICDRGRFSEDEARYFFQQLICGVSYCHHMQICHRDLKLENVLLDGSAAPRLKICDFGYSKSSVLHSRPKSAVGTPAYIAPEVLSRREYDGKLADVWSCGVTLYVMLVGGYPFEDQDDPKNIRKTIQRIMSVQYTIPDHVHISTECRQLMARSHPVP	258	--	PKc_like superfamily	low_complexity_region;S_TKc	9.07	29694.2	M	5
Hordeum_vulgare	HORVU3Hr1G082690	none	SnRK2	HvSnRK2.6	HORVU3Hr1G082690.12	--	chr3H	600016506	600018304	-	564	GGGATGGAGAAGTACGAGGCGGTGCGGGACATCGGGTCGGGCAACTTCGGGGTGGCGCGGCTGATGCGCAACCGCGAGACCCGCGAGCTCGTCGCCGTCAAGTGCATCGAGCGCGGACACCGGGTTCACGAGAATGTCTACAGGGAGATCATCAACCACCGCTCGCTGCGCCACCCCAACATCATCCGCTTCAAGGAGGTGGTACTGACGCCAACAAATCTTATGATTGTCATGGAGTTCGCAGCAGGTGGGGAGCTGTTTGAGCGGATCTGTGATCGCGGGCGGTTCAGTGAGGATGAGGCAAGGTATTTCTTTCAGCAGTTGATCTGTGGTGTGAGCTACTGCCATCACATGCAAATATGCCATAGAGATTTGAAGCTGGAGAATGTTCTCTTGGAT…	564	GMEKYEAVRDIGSGNFGVARLMRNRETRELVAVKCIERGHRVHENVYREIINHRSLRHPNIIRFKEVVLTPTNLMIVMEFAAGGELFERICDRGRFSEDEARYFFQQLICGVSYCHHMQICHRDLKLENVLLDGSAAPRLKICDFGYSKSSVLHSRPKSAVGTPAYIAPEVLSRREYDGKYLGISPSL	188	--	PKc_like superfamily	None	8.93	21542.8	_	2
Hordeum_vulgare	HORVU3Hr1G082690	none	SnRK2	HvSnRK2.6	HORVU3Hr1G082690.13	--	chr3H	600016758	600018582	-	785	CACACGCCCACGCACCGCCCCCACACACGCGCCACCGCAGACGCAACCCGCGGCACGGCCCGGCCCGGAACCAACCTACCGAACGACGCACGCCACCGCACCGCACCGCGCCCTTTCCGCCGCCGCCGTGCCCTCCGTTCCGCGGCTCCGGCCGGCCGTCGTGGGCCCCCACGGGCTACGCGGGGATCGCACGCGCGCGGGGGGAGGCCGAGGGGCAGGGGCAGGGGTGCGCGGCCGGCGACGCGTGGGGGGTGCGGCTGGAGGCGGAGGAGGGAGGGGATGGAGAAGTACGAGGCGGTGCGGGACATCGGGTCGGGCAACTTCGGGGTGGCGCGGCTGATGCGCAACCGCGAGACCCGCGAGCTCGTCGCCGTCAAGTGCATCGAGCGCGGACACCGG…	645	HTPTHRPHTRATADATRGTARPGTNLPNDARHRTAPRPFRRRRALRSAAPAGRRGPPRATRGSHARGGRPRGRGRGARPATRGGCGWRRRREGMEKYEAVRDIGSGNFGVARLMRNRETRELVAVKCIERGHRIDENVYREIINHRSLRHPNIIRFKEVVLTPTNLMIVMEFAAGGELFERICDRGRFSEDEARYFFQQLICGVSYCHHMANMP	214	--	PKc_like superfamily	low_complexity_region	11.61	24420.8	C	3
Hordeum_vulgare	HORVU3Hr1G082690	none	SnRK2	HvSnRK2.6	HORVU3Hr1G082690.14	--	chr3H	600018166	600018358	-	193	AGGGGTGCGCGGCCGGCGACGCGTGGGGGGTGCGGCTGGAGGCGGAGGAGGGAGGGGATGGAGAAGTACGAGGCGGTGCGGGACATCGGGTCGGGCAACTTCGGGGTGGCGCGGCTGATGCGCAACCGCGAGACCCGCGAGCTCGTCGCCGTCAAGTGCATCGAGCGCGGACACCGGGTTCGTTCGCTTGTC	192	RGARPATRGGCGWRRRREGMEKYEAVRDIGSGNFGVARLMRNRETRELVAVKCIERGHRVRSLV	64	--	PKc_like superfamily	low_complexity_region	11.57	7340.47	M	3
Hordeum_vulgare	HORVU4Hr1G013540	AK363699	SnRK2	HvSnRK2.7	HORVU4Hr1G013540.1	--	chr4H	47804443	47807438	+	2387	ATGGACCGGGCGGCGCTGACGGTGGGGCCGGGGATGGACATGCCCATAATGCACGACGGCGACCGGTACGAGCTCGTCAAGGACATCGGCTCCGGCAACTTCGGCGTCGCGCGCCTCATGCGCAACCGCGCCGACGGCCAGCTCGTCGCCGTCAAGTACATCGAGCGCGGGGAGAAGATTGACGAGAACGTGCAGCGGGAGATCATCAACCACCGGTCGCTGCGCCACCCCAACATCATCCGCTTCAAGGAGGTCATCCTCACGCCCACGCACCTCGCCATCGTCATGGAGTACGCCTCCGGCGGGGAGCTCTTCGAGCGCATCTGCAACGCCGGCAGGTTCAGCGAGGACGAGGCGCGTTTCTTTTTCCAGCAGCTGCTCTCAGGGGTCAGCTACTGC…	630	MDRAALTVGPGMDMPIMHDGDRYELVKDIGSGNFGVARLMRNRADGQLVAVKYIERGEKIDENVQREIINHRSLRHPNIIRFKEVILTPTHLAIVMEYASGGELFERICNAGRFSEDEARFFFQQLLSGVSYCHSMQVCHRDLKLENTLLDGSTAPRLKICDFGYSKSSVLHSQPKSTVGTPAYIAPEVLLKKEYDGKVCIFLTAKGGF	209	--	PKc_like superfamily	None	7.68	23454	_	2
Hordeum_vulgare	HORVU4Hr1G013540	AK363699	SnRK2	HvSnRK2.7	HORVU4Hr1G013540.3	primary	chr4H	47804443	47807438	+	2074	ATGGACCGGGCGGCGCTGACGGTGGGGCCGGGGATGGACATGCCCATAATGCACGACGGCGACCGGTACGAGCTCGTCAAGGACATCGGCTCCGGCAACTTCGGCGTCGCGCGCCTCATGCGCAACCGCGCCGACGGCCAGCTCGTCGCCGTCAAGTACATCGAGCGCGGGGAGAAGATTGACGAGAACGTGCAGCGGGAGATCATCAACCACCGGTCGCTGCGCCACCCCAACATCATCCGCTTCAAGGAGGTCATCCTCACGCCCACGCACCTCGCCATCGTCATGGAGTACGCCTCCGGCGGGGAGCTCTTCGAGCGCATCTGCAACGCCGGCAGGTTCAGCGAGGACGAGGCGCGTTTCTTTTTCCAGCAGCTGCTCTCAGGGGTCAGCTACTGC…	1086	MDRAALTVGPGMDMPIMHDGDRYELVKDIGSGNFGVARLMRNRADGQLVAVKYIERGEKIDENVQREIINHRSLRHPNIIRFKEVILTPTHLAIVMEYASGGELFERICNAGRFSEDEARFFFQQLLSGVSYCHSMQVCHRDLKLENTLLDGSTAPRLKICDFGYSKSSVLHSQPKSTVGTPAYIAPEVLLKKEYDGKIADVWSCGVTLYVMLVGAYPFEDPDEPKNFRKTIQRILSVQYSIPDYVHISSECRDLIAKIFVGNPATRITIPEIRNHPWFLKNLPADLVDDSTMSSQYEEPEQPMQSMDEIMQILAEATIPAAGSRINQFLNDGLDLDDDMDDLDSDADLDVESSGEIVYAM	361	--	STKc_SnRK2	S_TKc;low_complexity_region	4.8	40647.2	_	2
Hordeum_vulgare	HORVU4Hr1G013540	AK363699	SnRK2	HvSnRK2.7	HORVU4Hr1G013540.4	--	chr4H	47804449	47807375	+	2093	ATGGAGTACGCCTCCGGCGGGGAGCTCTTCGAGCGCATCTGCAACGCCGGCAGGTTCAGCGAGGACGAGGCGCGTTTCTTTTTCCAGCAGCTGCTCTCAGGGGTCAGCTACTGCCACTCCATGCAAGTATGCCATCGTGACCTGAAGCTGGAGAACACCCTGCTGGACGGGAGCACGGCTCCCCGCCTCAAGATATGCGACTTTGGATATTCCAAGTCGTCGGTTCTTCACTCGCAGCCTAAATCAACCGTCGGAACCCCCGCATACATTGCTCCTGAGGTTCTTCTCAAGAAGGAATATGATGGAAAGATTGCGGATGTGTGGTCGTGTGGAGTGACGCTTTATGTTATGCTAGTTGGTGCATATCCCTTTGAGGACCCGGATGAGCCCAAGAATTTT…	801	MEYASGGELFERICNAGRFSEDEARFFFQQLLSGVSYCHSMQVCHRDLKLENTLLDGSTAPRLKICDFGYSKSSVLHSQPKSTVGTPAYIAPEVLLKKEYDGKIADVWSCGVTLYVMLVGAYPFEDPDEPKNFRKTIQRILSVQYSIPDYVHISSECRDLIAKIFVGNPATRITIPEIRNHPWFLKNLPADLVDDSTMSSQYEEPEQPMQSMDEIMQILAEATIPAAGSRINQFLNDGLDLDDDMDDLDSDADLDVESSGEIVYAM	266	--	PKc_like superfamily	low_complexity_region;S_TKc;Zpr1	4.43	29874.7	_	3
Hordeum_vulgare	HORVU4Hr1G013540	AK363699	SnRK2	HvSnRK2.7	HORVU4Hr1G013540.5	--	chr4H	47804453	47807197	+	1823	ATGGACCGGGCGGCGCTGACGGTGGGGCCGGGGATGGACATGCCCATAATGCACGACGGCGACCGGTACGAGCTCGTCAAGGACATCGGCTCCGGCAACTTCGGCGTCGCGCGCCTCATGCGCAACCGCGCCGACGGCCAGCTCGTCGCCGTCAAGTACATCGAGCGCGGGGAGAAGATTGACGAGAACGTGCAGCGGGAGATCATCAACCACCGGTCGCTGCGCCACCCCAACATCATCCGCTTCAAGGAGGTCATCCTCACGCCCACGCACCTCGCCATCGTCATGGAGTACGCCTCCGGCGGGGAGCTCTTCGAGCGCATCTGCAACGCCGGCAGGTTCAGCGAGGACGAGGCGCGTTTCTTTTTCCAGCAGCTGCTCTCAGGGGTCAGCTACTGC…	1086	MDRAALTVGPGMDMPIMHDGDRYELVKDIGSGNFGVARLMRNRADGQLVAVKYIERGEKIDENVQREIINHRSLRHPNIIRFKEVILTPTHLAIVMEYASGGELFERICNAGRFSEDEARFFFQQLLSGVSYCHSMQVCHRDLKLENTLLDGSTAPRLKICDFGYSKASVLHSQPKSTVGTPAYIAPEVLLKKEYDGKIADVWSCGVTLYVMLVGAYPFEDPDEPKNFRKTIQRILSVQYSIPDYVHISSECRDLIAKIFVGNPATRITIPEIRNHPWFLKNLPADLVDDSTMSSQYEEPEQPMQSMDEIMQILAEATIPAAGSRINQFLNDGLDLDDDMDDLDSDADLDVESSGEIVYAM	361	--	STKc_SnRK2	low_complexity_region;S_TKc	4.8	40631.2	_	2
Hordeum_vulgare	HORVU4Hr1G013540	AK363699	SnRK2	HvSnRK2.7	HORVU4Hr1G013540.6	--	chr4H	47804454	47806111	+	1301	ATGGAGTACGCCTCCGGCGGGGAGCTCTTCGAGCGCATCTGCAACGCCGGCAGGTTCAGCGAGGACGAGGCGCGTTTCTTTTTCCAGCAGCTGCTCTCAGGGGTCAGCTACTGCCACTCCATGCAAGTATGCCATCGTGACCTGAAGCTGGAGAACACCCTGCTGGACGGGAGCACGGCTCCCCGCCTCAAGATATGCGACTTTGGATATTCCAAGTCGTCGGTTCTTCACTCGCAGCCTAAATCAACCGTCGGAACCCCCGCATACATTGCTCCTGAGGTTCTTCTCAAGAAGGAATATGATGGAAAGGTATGCATTTTTTTAACGGCAAAGGGTGGATTTTAA	345	MEYASGGELFERICNAGRFSEDEARFFFQQLLSGVSYCHSMQVCHRDLKLENTLLDGSTAPRLKICDFGYSKSSVLHSQPKSTVGTPAYIAPEVLLKKEYDGKVCIFLTAKGGF	114	--	PKc_like superfamily	S_TKc;TyrKc	6.81	12681.5	_	4
Hordeum_vulgare	HORVU4Hr1G013540	AK363699	SnRK2	HvSnRK2.7	HORVU4Hr1G013540.7	--	chr4H	47804466	47807183	+	1884	ATGGAGTACGCCTCCGGCGGGGAGCTCTTCGAGCGCATCTGCAACGCCGGCAGGTTCAGCGAGGACGAGGCGCGTTTCTTTTTCCAGCAGCTGCTCTCAGGGGTCAGCTACTGCCACTCCATGCAAGTATGCCATCGTGACCTGAAGCTGGAGAACACCCTGCTGGACGGGAGCACGGCTCCCCGCCTCAAGATATGCGACTTTGGATATTCCAAGGTACCTCTTCTTCACTCGCAGCCTAAATCAACCGTCGGAACCCCCGCATACATTGCTCCTGAGGTTCTTCTCAAGAAGGAATATGATGGAAAGATTGCGGATGTGTGGTCGTGTGGAGTGACGCTTTATGTTATGCTAGTTGGTGCATATCCCTTTGAGGACCCGGATGAGCCCAAGAATTTT…	801	MEYASGGELFERICNAGRFSEDEARFFFQQLLSGVSYCHSMQVCHRDLKLENTLLDGSTAPRLKICDFGYSKVPLLHSQPKSTVGTPAYIAPEVLLKKEYDGKIADVWSCGVTLYVMLVGAYPFEDPDEPKNFRKTIQRILSVQYSIPDYVHISSECRDLIAKIFVGNPATRITIPEIRNHPWFLKNLPADLVDDSTMSSQYEEPEQPMQSMDEIMQILAEATIPAAGSRINQFLNDGLDLDDDMDDLDSDADLDVESSGEIVYAM	266	--	PKc_like superfamily	low_complexity_region	4.43	29910.8	_	3
Hordeum_vulgare	HORVU4Hr1G013540	AK363699	SnRK2	HvSnRK2.7	HORVU4Hr1G013540.8	--	chr4H	47804466	47807183	+	2197	ATGTTTGCATGCGAAGCATTTCCATTCGTGAGATGCATGATGTATAATCCCATGGTACTGCTAGACTCTGCGATGTATCGTCTCAAGTTACCTAGCACTAATCCTTTGTTCCTCGATGAAATGAAGATTGCGGATGTGTGGTCGTGTGGAGTGACGCTTTATGTTATGCTAGTTGGTGCATATCCCTTTGAGGACCCGGATGAGCCCAAGAATTTTAGGAAGACAATTCAGAGGATATTGAGCGTGCAGTACTCGATTCCCGATTACGTGCACATATCTTCCGAGTGTCGAGATCTTATTGCCAAGATTTTCGTCGGCAACCCAGCTACCAGAATCACAATCCCCGAGATAAGAAACCATCCGTGGTTCTTGAAGAACCTCCCAGCTGACCTGGTGGAT…	618	MFACEAFPFVRCMMYNPMVLLDSAMYRLKLPSTNPLFLDEMKIADVWSCGVTLYVMLVGAYPFEDPDEPKNFRKTIQRILSVQYSIPDYVHISSECRDLIAKIFVGNPATRITIPEIRNHPWFLKNLPADLVDDSTMSSQYEEPEQPMQSMDEIMQILAEATIPAAGSRINQFLNDGLDLDDDMDDLDSDADLDVESSGEIVYAM	205	--	PKc_like superfamily	low_complexity_region	4.13	23296.6	S	4
Hordeum_vulgare	HORVU4Hr1G013540	AK363699	SnRK2	HvSnRK2.7	HORVU4Hr1G013540.9	--	chr4H	47804475	47806563	+	1253	ATGGACCGGGCGGCGCTGACGGTGGGGCCGGGGATGGACATGCCCATAATGCACGACGGCGACCGGTACGAGCTCGTCAAGGACATCGGCTCCGGCAACTTCGGCGTCGCGCGCCTCATGCGCAACCGCGCCGACGGCCAGCTCGTCGCCGTCAAGTACATCGAGCGCGGGGAGAAGATTGACGAGAACGTGCAGCGGGAGATCATCAACCACCGGTCGCTGCGCCACCCCAACATCATCCGCTTCAAGGAGGTCATCCTCACGCCCACGCACCTCGCCATCGTCATGGAGTACGCCTCCGGCGGGGAGCTCTTCGAGCGCATCTGCAACGCCGGCAGGTTCAGCGAGGACGAGGTTCGCCGTTTCCGCGTACGTGGGCTCAACTGCCACCGAATCACT…	432	MDRAALTVGPGMDMPIMHDGDRYELVKDIGSGNFGVARLMRNRADGQLVAVKYIERGEKIDENVQREIINHRSLRHPNIIRFKEVILTPTHLAIVMEYASGGELFERICNAGRFSEDEVRRFRVRGLNCHRITVLASTNRPSL	143	--	PKc_like superfamily	None	9.13	16287.7	_	2
Hordeum_vulgare	HORVU4Hr1G013540	AK363699	SnRK2	HvSnRK2.7	HORVU4Hr1G013540.10	--	chr4H	47804479	47806554	+	1236	ATGGACCGGGCGGCGCTGACGGTGGGGCCGGGGATGGACATGCCCATAATGCACGACGGCGACCGGTACGAGCTCGTCAAGGACATCGGCTCCGGCAACTTCGGCGTCGCGCGCCTCATGCGCAACCGCGCCGACGGCCAGCTCGTCGCCGTCAAGTACATCGAGCGCGGGGAGAAGATTGACGAGAACGTGCAGCGGGAGATCATCAACCACCGGTCGCTGCGCCACCCCAACATCATCCGCTTCAAGGAGGTCATCCTCACGCCCACGCACCTCGCCATCGTCATGGAGTACGCCTCCGGCGGGGAGCTCTTCGAGCGCATCTGCAACGCCGGCAGGTTCAGCGAGGACGAGGCGCGTTTCTTTTTCCAGCAGCTGCTCTCAGGGGTCAGCTACTGC…	468	MDRAALTVGPGMDMPIMHDGDRYELVKDIGSGNFGVARLMRNRADGQLVAVKYIERGEKIDENVQREIINHRSLRHPNIIRFKEVILTPTHLAIVMEYASGGELFERICNAGRFSEDEARFFFQQLLSGVSYCHSMVRFPLRAIAQLVSYSYGSC	155	--	PKc_like superfamily	None	6.96	17599.2	_	2
Hordeum_vulgare	HORVU4Hr1G013540	AK363699	SnRK2	HvSnRK2.7	HORVU4Hr1G013540.11	--	chr4H	47804516	47807117	+	1768	ATGGAGTACGCCTCCGGCGGGGAGCTCTTCGAGCGCATCTGCAACGCCGGCAGGTTCAGCGAGGACGAGGCGCGTTTCTTTTTCCAGCAGCTGCTCTCAGGGGTCAGCTACTGCCACTCCATGGTACGCTTTCCTCTTGACCTGAAGCTGGAGAACACCCTGCTGGACGGGAGCACGGCTCCCCGCCTCAAGATATGCGACTTTGGATATTCCAAGTCGTCGGTTCTTCACTCGCAGCCTAAATCAACCGTCGGAACCCCCGCATACATTGCTCCTGAGGTTCTTCTCAAGAAGGAATATGATGGAAAGATTGCGGATGTGTGGTCGTGTGGAGTGACGCTTTATGTTATGCTAGTTGGTGCATATCCCTTTGAGGACCCGGATGAGCCCAAGAATTTT…	801	MEYASGGELFERICNAGRFSEDEARFFFQQLLSGVSYCHSMVRFPLDLKLENTLLDGSTAPRLKICDFGYSKSSVLHSQPKSTVGTPAYIAPEVLLKKEYDGKIADVWSCGVTLYVMLVGAYPFEDPDEPKNFRKTIQRILSVQYSIPDYVHISSECRDLIAKIFVGNPATRITIPEIRNHPWFLKNLPADLVDDSTMSSQYEEPEQPMQSMDEIMQILAEATIPAAGSRINQFLNDGLDLDDDMDDLDSDADLDVESSGEIVYAM	266	--	PKc_like superfamily	low_complexity_region	4.39	29863.7	_	3
Hordeum_vulgare	HORVU4Hr1G013540	AK363699	SnRK2	HvSnRK2.7	HORVU4Hr1G013540.12	--	chr4H	47804566	47807050	+	1460	ATGCGCAACCGCGCCGACGGCCAGCTCGTCGCCGTCAAGTACATCGAGCGCGGGGAGAAGATTGACGAGAACGTGCAGCGGGAGATCATCAACCACCGGTCGCTGCGCCACCCCAACATCATCCGCTTCAAGGAGGTCATCCTCACGCCCACGCACCTCGCCATCGTCATGGAGTACGCCTCCGGCGGGGAGCTCTTCGAGCGCATCTGCAACGCCGGCAGGTTCAGCGAGGACGAGGCGCGTTTCTTTTTCCAGCAGCTGCTCTCAGGGGTCAGCTACTGCCACTCCATGCAAGTATGCCATCGTGACCTGAAGCTGGAGAACACCCTGCTGGACGGGAGCACGGCTCCCCGCCTCAAGATATGCGACTTTGGATATTCCAAGTCGTCGGTTCTTCAC…	969	MRNRADGQLVAVKYIERGEKIDENVQREIINHRSLRHPNIIRFKEVILTPTHLAIVMEYASGGELFERICNAGRFSEDEARFFFQQLLSGVSYCHSMQVCHRDLKLENTLLDGSTAPRLKICDFGYSKSSVLHSQPKSTVGTPAYIAPEVLLKKEYDGKIADVWSCGVTLYVMLVGAYPFEDPDEPKNFRKTIQRILSVQYSIPDYVHISSECRDLIAKIFVGNPATRITIPEIRNHPWFLKNLPADLVDDSTMSSQYEEPEQPMQSMDEIMQILAEATIPAAGSRINQFLNDGLDLDDDMDDLDSDADLDVESSGEIVYAM	322	--	PKc_like superfamily	ADEAMc;low_complexity_region;SAF;S_TKc;TyrKc;Zpr1	4.8	36458.3	_	2
Hordeum_vulgare	HORVU4Hr1G013540	AK363699	SnRK2	HvSnRK2.7	HORVU4Hr1G013540.14	--	chr4H	47804601	47807170	+	1649	ATGGACCGGGCGGCGCTGACGGTGGGGCCGGGGATGGACATGCCCATAATGCACGACGGCGACCGGTACGAGCTCGTCAAGGACATCGGCTCCGGCAACTTCGGCGTCGCGCGCCTCATGCGCAACCGCGCCGACGGCCAGCTCGTCGCCGTCAAGTACATCGAGCGCGGGGAGAAGATTGACGAGAACGTGCAGCGGGAGATCATCAACCACCGGTCGCTGCGCCACCCCAACATCATCCGCTTCAAGGAGGTCATCCTCACGCCCACGCACCTCGCCATCGTCATGGAGTACGCCTCCGGCGGGGAGCTCTTCGAGCGCATCTGCAACGCCGGCAGGTTCAGCGAGGACGAGGCGCGTTTCTTTTTCCAGCAGCTGCTCTCAGGGGTCAGCTACTGC…	660	MDRAALTVGPGMDMPIMHDGDRYELVKDIGSGNFGVARLMRNRADGQLVAVKYIERGEKIDENVQREIINHRSLRHPNIIRFKEVILTPTHLAIVMEYASGGELFERICNAGRFSEDEARFFFQQLLSGVSYCHSMQVCHRDLKLENTLLDGSTAPRLKICDFGYSKSSVLHSQPKSTVGTPAYIAPEVLLKKEYDGKDCGCVVVWSDALCYASWCISL	219	--	PKc_like superfamily	None	6.38	24592.2	_	2
Hordeum_vulgare	HORVU4Hr1G013540	AK363699	SnRK2	HvSnRK2.7	HORVU4Hr1G013540.15	--	chr4H	47804861	47807375	+	1598	ATGCTAGTTGGTGCATATCCCTTTGAGGACCCGGATGAGCCCAAGAATTTTAGGAAGACAATTCAGAGGATATTGAGCGTGCAGTACTCGATTCCCGATTACGTGCACATATCTTCCGAGTGTCGAGATCTTATTGCCAAGATTTTCGTCGGCAACCCAGCTACCAGAATCACAATCCCCGAGATAAGAAACCATCCGTGGTTCTTGAAGAACCTCCCAGCTGACCTGGTGGATGATAGCACCATGAGCAGCCAGTACGAGGAGCCTGAACAGCCGATGCAGAGCATGGACGAGATCATGCAGATCCTGGCGGAGGCCACCATCCCGGCGGCTGGTTCTCGGATCAACCAGTTCTTGAACGACGGTCTCGACCTTGACGACGACATGGACGACCTTGAT…	453	MLVGAYPFEDPDEPKNFRKTIQRILSVQYSIPDYVHISSECRDLIAKIFVGNPATRITIPEIRNHPWFLKNLPADLVDDSTMSSQYEEPEQPMQSMDEIMQILAEATIPAAGSRINQFLNDGLDLDDDMDDLDSDADLDVESSGEIVYAM	150	--	PKc_like superfamily	low_complexity_region;Zpr1	4.02	16940.9	_	2
Hordeum_vulgare	HORVU4Hr1G013540	AK363699	SnRK2	HvSnRK2.7	HORVU4Hr1G013540.16	--	chr4H	47804888	47806170	+	564	GACGGCGACCGGTACGAGCTCGTCAAGGACATCGGCTCCGGCAACTTCGGCGTCGCGCGCCTCATGCGCAACCGCGCCGACGGCCAGCTCGTCGCCGTCAAGTACATCGAGCGCGGGGAGAAGATTGACGAGAACGTGCAGCGGGAGATCATCAACCACCGGTCGCTGCGCCACCCCAACATCATCCGCTTCAAGGAGGTCATCCTCACGCCCACGCACCTCGCCATCGTCATGGAGTACGCCTCCGGCGGGGAGCTCTTCGAGCGCATCTGCAACGCCGGCAGGTTCAGCGAGGACGAGGCGCGTTTCTTTTTCCAGCAGCTGCTCTCAGGGGTCAGCTACTGCCACTCCATGCAAGTATGCCATCGTGACCTGAAGCTGGAGAACACCCTGCTGGAC…	564	DGDRYELVKDIGSGNFGVARLMRNRADGQLVAVKYIERGEKIDENVQREIINHRSLRHPNIIRFKEVILTPTHLAIVMEYASGGELFERICNAGRFSEDEARFFFQQLLSGVSYCHSMQVCHRDLKLENTLLDGSTAPRLKICDFGYSKSSVLHSQPKSTVGTPAYIAPEVLLKKEYDGKLPSTNPLF	188	--	PKc_like superfamily	None	7.85	21261.3	_	2
Hordeum_vulgare	HORVU4Hr1G013540	AK363699	SnRK2	HvSnRK2.7	HORVU4Hr1G013540.17	--	chr4H	47804953	47807224	+	1351	ATGCTAGTTGGTGCATATCCCTTTGAGGACCCGGATGAGCCCAAGAATTTTAGGAAGACAATTCAGAGGATATTGAGCGTGCAGTACTCGATTCCCGATTACGTGCACATATCTTCCGAGTGTCGAGATCTTATTGCCAAGATTTTCGTCGGCAACCCAGCTACCAGAATCACAATCCCCGAGATAAGAAACCATCCGTGGTTCTTGAAGAACCTCCCAGCTGACCTGGTGGATGATAGCACCATGAGCAGCCAGTACGAGGAGCCTGAACAGCCGATGCAGAGCATGGACGAGATCATGCAGATCCTGGCGGAGGCCACCATCCCGGCGGCTGGTTCTCGGATCAACCAGTTCTTGAACGACGGTCTCGACCTTGACGACGACATGGACGACCTTGAT…	453	MLVGAYPFEDPDEPKNFRKTIQRILSVQYSIPDYVHISSECRDLIAKIFVGNPATRITIPEIRNHPWFLKNLPADLVDDSTMSSQYEEPEQPMQSMDEIMQILAEATIPAAGSRINQFLNDGLDLDDDMDDLDSDADLDVESSGEIVYAM	150	--	PKc_like superfamily	low_complexity_region;Zpr1	4.02	16940.9	_	2
Hordeum_vulgare	HORVU4Hr1G013540	AK363699	SnRK2	HvSnRK2.7	HORVU4Hr1G013540.18	--	chr4H	47805104	47806554	+	618	GAGAACGTGCAGCGGGAGATCATCAACCACCGGTCGCTGCGCCACCCCAACATCATCCGCTTCAAGGAGGTCATCCTCACGCCCACGCACCTCGCCATCGTCATGGAGTACGCCTCCGGCGGGGAGCTCTTCGAGCGCATCTGCAACGCCGGCAGGTTCAGCGAGGACGAGGCGCGTTTCTTTTTCCAGCAGCTGCTCTCAGGGGTCAGCTACTGCCACTCCATGCAAGTATGCCATCGTGACCTGAAGCTGGAGAACACCCTGCTGGACGGGAGCACGGCTCCCCGCCTCAAGATATGCGACTTTGGATATTCCAAGTCGTCGGTTCTTCACTCGCAGCCTAAATCAACCGTCGGAACCCCCGCATACATTGCTCCTGAGGTTCTTCTCAAGAAGGAA…	615	ENVQREIINHRSLRHPNIIRFKEVILTPTHLAIVMEYASGGELFERICNAGRFSEDEARFFFQQLLSGVSYCHSMQVCHRDLKLENTLLDGSTAPRLKICDFGYSKSSVLHSQPKSTVGTPAYIAPEVLLKKEYDGKIADVWSCGVTLYVMLVGAYPFEDPDEPKNFRKTIQEDIERAVLDSRLRAHIFRVSRSYCQDFRRQPSY	205	--	PKc_like superfamily	None	7.84	23622	M	5
Hordeum_vulgare	HORVU4Hr1G013540	AK363699	SnRK2	HvSnRK2.7	HORVU4Hr1G013540.19	--	chr4H	47805409	47807224	+	1151	ATGAGCCCAAGAATTTTAGGAAGACAATTCAGGAGGATATTGAGCGTGCAGTACTCGATTCCCGATTACGTGCACATATCTTCCGAGTGTCGAGATCTTATTGCCAAGATTTTCGTCGGCAACCCAGCTACCAGAATCACAATCCCCGAGATAAGAAACCATCCGTGGTTCTTGAAGAACCTCCCAGCTGACCTGGTGGATGATAGCACCATGAGCAGCCAGTACGAGGAGCCTGAACAGCCGATGCAGAGCATGGACGAGATCATGCAGATCCTGGCGGAGGCCACCATCCCGGCGGCTGGTTCTCGGATCAACCAGTTCTTGAACGACGGTCTCGACCTTGACGACGACATGGACGACCTTGATTCGGACGCCGACCTCGACGTGGAAAGCAGCGGG…	420	MSPRILGRQFRRILSVQYSIPDYVHISSECRDLIAKIFVGNPATRITIPEIRNHPWFLKNLPADLVDDSTMSSQYEEPEQPMQSMDEIMQILAEATIPAAGSRINQFLNDGLDLDDDMDDLDSDADLDVESSGEIVYAM	139	--	PKc_like superfamily	low_complexity_region	4.13	15705.6	M	3
Hordeum_vulgare	HORVU4Hr1G013540	AK363699	SnRK2	HvSnRK2.7	HORVU4Hr1G013540.20	--	chr4H	47805586	47806625	+	376	CAAGAGTCGTCGGTTCTTCACTCGCAGCCTAAATCAACCGTCGGAACCCCCGCATACATTGCTCCTGAGGTTCTTCTCAAGAAGGAATATGATGGAAAGATTGCGGATGTGTGGTCGTGTGGAGTGACGCTTTATGTTATGCTAGTTGGTGCATATCCCTTTGAGGACCCGGATGAGCCCAAGAATTTTAGGAAGACAATTCAGAGGATATTGAGCGTGCAGTACTCGATTCCCGATTACGTGCACATATCTTCCGAGTGTCGAGATCTTATTGCCAAGATTTTCGTCGGCAACCCAGCTACCAGAATCACAATCCCCGAGATAAGAAACCATCCGTGGTTCTTGAAGAACCTCCCAGCTGACCTGGTGGATGAT	375	QESSVLHSQPKSTVGTPAYIAPEVLLKKEYDGKIADVWSCGVTLYVMLVGAYPFEDPDEPKNFRKTIQRILSVQYSIPDYVHISSECRDLIAKIFVGNPATRITIPEIRNHPWFLKNLPADLVDD	125	--	PKc_like superfamily	None	5.54	14130.2	_	2
Hordeum_vulgare	HORVU5Hr1G018340	AK355634, AK367758	SnRK2	HvSnRK2.8	HORVU5Hr1G018340.1	--	chr5H	74272056	74274536	+	1424	ATGGAGAGGGGGACGATGGGCGATGTGCCGGTGATGCTCGACGGCGACCGTTACGAGCTGGTCCGCAGCATCGGATCCGGCAACTTCGGCGTCGCCCGCCTCATGCGCAACCGCGCCTCCGGCGAGCTCGTCGCCGTCAAGTACATCGACCGCGGCGAGAAGATCGACGAGAACGTGCAGAGGGAGATCATCAACCACAGGTCGCTGCGGCACCCCAACATCATCCGGTTCAAGGAGGTTATTCTGACGCCGACGCATCTCGCCATCGTCATGGAGTACGCCTCCGGCGGGGAGCTCTTCGACCGCATCTGCACCGCCGGTCGATTCAGCGTCGACGAGGCTCGCTTCTTTTTCCAGCAACTGATATCTGGAGTTAGCTACTGCCATTCAATGCAAGTG…	807	MERGTMGDVPVMLDGDRYELVRSIGSGNFGVARLMRNRASGELVAVKYIDRGEKIDENVQREIINHRSLRHPNIIRFKEVILTPTHLAIVMEYASGGELFDRICTAGRFSVDEARFFFQQLISGVSYCHSMQVCHRDLKLENTLLDGSTTPRLKICDFGYSKSSVLHSQPKSTVGTPAYIAPEVLIKKEYDGKIADVWSCGVTLYVMLVGAYPFEDPENPKNFKMTIQKILGVQYSIPDYIHIPMDCRNLLSRIFVANPATLAEDHHT	268	--	PKc_like superfamily	S_TKc	6.75	30245.8	_	2
Hordeum_vulgare	HORVU5Hr1G018340	AK355634, AK367758	SnRK2	HvSnRK2.8	HORVU5Hr1G018340.2	primary	chr5H	74272143	74274322	+	1116	GTGTCAGTCTTGGGCGGCGGTAGAGTCGTCGGCGCGGGGGCGATGGAGAGGGGGACGATGGGCGATGTGCCGGTGATGCTCGACGGCGACCGTTACGAGCTGGTCCGCAGCATCGGATCCGGCAACTTCGGCGTCGCCCGCCTCATGCGCAACCGCGCCTCCGGCGAGCTCGTCGCCGTCAAGTACATCGACCGCGGCGAGAAGATCGACGAGAACGTGCAGAGGGAGATCATCAACCACAGGTCGCTGCGGCACCCCAACATCATCCGGTTCAAGGAGGTTATTCTGACGCCGACGCATCTCGCCATCGTCATGGAGTACGCCTCCGGCGGGGAGCTCTTCGACCGCATCTGCACCGCCGGTCGATTCAGCGTCGACGAGGCTCGCTTCTTTTTCCAG…	1116	VSVLGGGRVVGAGAMERGTMGDVPVMLDGDRYELVRSIGSGNFGVARLMRNRASGELVAVKYIDRGEKIDENVQREIINHRSLRHPNIIRFKEVILTPTHLAIVMEYASGGELFDRICTAGRFSVDEARFFFQQLISGVSYCHSMQVCHRDLKLENTLLDGSTTPRLKICDFGYSKSSVLHSQPKSTVGTPAYIAPEVLIKKEYDGKIADVWSCGVTLYVMLVGAYPFEDPENPKNFKMTIQKILGVQYSIPDYIHIPMDCRNLLSRIFVANPATRITIPEIKNHPWFLKNLPADLMDGPTVSNQYEEPDQPMQNMNEIMQIMAEATIPAASALGINKFLPDGLDLDDDMDDLDSDLDIDMDSSGEIVYAM	371	--	STKc_SnRK2	low_complexity_region;S_TKc	4.99	41331.4	_	3
Hordeum_vulgare	HORVU5Hr1G018340	AK355634, AK367758	SnRK2	HvSnRK2.8	HORVU5Hr1G018340.3	--	chr5H	74272167	74272352	+	186	GTCGTCGGCGCGGGGGCGATGGAGAGGGGGACGATGGGCGATGTGCCGGTGATGCTCGACGGCGACCGTTACGAGCTGGTCCGCAGCATCGGATCCGGCAACTTCGGCGTCGCCCGCCTCATGCGCAACCGCGCCTCCGGCGAGCTCGTCGCCGTCAAGTACATCGACCGCGGCGAGAAGGTACCA	186	VVGAGAMERGTMGDVPVMLDGDRYELVRSIGSGNFGVARLMRNRASGELVAVKYIDRGEKVP	62	--	PKc_like superfamily	None	8.4	6624.63	_	3
Hordeum_vulgare	HORVU5Hr1G018340	AK355634, AK367758	SnRK2	HvSnRK2.8	HORVU5Hr1G018340.4	--	chr5H	74272227	74273395	+	570	GGCGACCGTTACGAGCTGGTCCGCAGCATCGGATCCGGCAACTTCGGCGTCGCCCGCCTCATGCGCAACCGCGCCTCCGGCGAGCTCGTCGCCGTCAAGTACATCGACCGCGGCGAGAAGATCGACGAGAACGTGCAGAGGGAGATCATCAACCACAGGTCGCTGCGGCACCCCAACATCATCCGGTTCAAGGAGGTTATTCTGACGCCGACGCATCTCGCCATCGTCATGGAGTACGCCTCCGGCGGGGAGCTCTTCGACCGCATCTGCACCGCCGGTCGATTCAGCGTCGACGAGGCTCGCTTCTTTTTCCAGCAACTGATATCTGGAGTTAGCTACTGCCATTCAATGCAAGTGTGCCATCGTGACTTAAAGCTCGAGAACACTCTGCTGGATGGA…	570	GDRYELVRSIGSGNFGVARLMRNRASGELVAVKYIDRGEKIDENVQREIINHRSLRHPNIIRFKEVILTPTHLAIVMEYASGGELFDRICTAGRFSVDEARFFFQQLISGVSYCHSMQVCHRDLKLENTLLDGSTTPRLKICDFGYSKSSVLHSQPKSTVGTPAYIAPEVLIKKEYDGKVCVHLGAFKSS	190	--	PKc_like superfamily	None	8.98	21337.5	_	5
Hordeum_vulgare	HORVU5Hr1G018340	AK355634, AK367758	SnRK2	HvSnRK2.8	HORVU5Hr1G018340.5	--	chr5H	74272227	74274043	+	845	GGCGACCGTTACGAGCTGGTCCGCAGCATCGGATCCGGCAACTTCGGCGTCGCCCGCCTCATGCGCAACCGCGCCTCCGGCGAGCTCGTCGCCGTCAAGTACATCGACCGCGGCGAGAAGATCGACGAGAACGTGCAGAGGGAGATCATCAACCACAGGTCGCTGCGGCACCCCAACATCATCCGGTTCAAGGAGGTTATTCTGACGCCGACGCATCTCGCCATCGTCATGGAGTACGCCTCCGGCGGGGAGCTCTTCGACCGCATCTGCACCGCCGGTCGATTCAGCGTCGACGAGGCTCGCTTCTTTTTCCAGCAACTGATATCTGGAGTTAGCTACTGCCATTCAATGCAAGTGTGCCATCGTGACTTAAAGCTCGAGAACACTCTGCTGGATGGA…	825	GDRYELVRSIGSGNFGVARLMRNRASGELVAVKYIDRGEKIDENVQREIINHRSLRHPNIIRFKEVILTPTHLAIVMEYASGGELFDRICTAGRFSVDEARFFFQQLISGVSYCHSMQVCHRDLKLENTLLDGSTTPRLKICDFGYSKSSVLHSQPKSTVGTPAYIAPEVLIKKEYDGKIADVWSCGVTLYVMLVGAYPFEDPENPKNFKMTIQKILGVQYSIPDYIHIPMDCRNLLSRIFVANPATVSAHSLHRHTHGFTRSALRNQDNACAI	274	--	PKc_like superfamily	S_TKc	8.79	30891.5	_	5
Hordeum_vulgare	HORVU5Hr1G018340	AK355634, AK367758	SnRK2	HvSnRK2.8	HORVU5Hr1G018340.6	--	chr5H	74272227	74274322	+	1071	GGCGACCGTTACGAGCTGGTCCGCAGCATCGGATCCGGCAACTTCGGCGTCGCCCGCCTCATGCGCAACCGCGCCTCCGGCGAGCTCGTCGCCGTCAAGTACATCGACCGCGGCGAGAAGATCGACGAGAACGTGCAGAGGGAGATCATCAACCACAGGTCGCTGCGGCACCCCAACATCATCCGGTTCAAGGAGGAACAAACTCTGTCTTTCTGTGTGTTTGCTGCTCTTCAGGTTATTCTGACGCCGACGCATCTCGCCATCGTCATGGAGTACGCCTCCGGCGGGGAGCTCTTCGACCGCATCTGCACCGCCGGTCGATTCAGCGTCGACGAGGCTCGCTTCTTTTTCCAGCAACTGATATCTGGAGTTAGCTACTGCCATTCAATGCAAGTGTGC…	1071	GDRYELVRSIGSGNFGVARLMRNRASGELVAVKYIDRGEKIDENVQREIINHRSLRHPNIIRFKEEQTLSFCVFAALQVILTPTHLAIVMEYASGGELFDRICTAGRFSVDEARFFFQQLISGVSYCHSMQVCHRDLKLENTLLDGSTTPRLKICDFGYSKSSVLHSQPKSTVGTPAYIAPEVLIKKEYDGKIADVWSCGVTLYVMLVGAYPFEDPENPKNFKMTIQKILGVQYSIPDYIHIPMDCRNLLSRIFVANPATRITIPEIKNHPWFLKNLPADLMDGPTVSNQYEEPDQPMQNMNEIMQIMAEATIPAASALGINKFLPDGLDLDDDMDDLDSDLDIDMDSSGEIVYAM	356	--	STKc_SnRK2	low_complexity_region;S_TKc	4.98	40056.8	_	5
Hordeum_vulgare	HORVU5Hr1G018340	AK355634, AK367758	SnRK2	HvSnRK2.8	HORVU5Hr1G018340.7	--	chr5H	74272720	74272984	+	182	ATGGAGTACGCCTCCGGCGGGGAGCTCTTCGACCGCATCTGCACCGCCGGTCGATTCAGCGTCGACGAGGCTCGCTTCTTTTTCCAGCAACTGATATCTGGAGTTAGCTACTGCCATTCAATGGTATGA	129	MEYASGGELFDRICTAGRFSVDEARFFFQQLISGVSYCHSMV	42	--	PKc_like superfamily	None	4.9	4756.38	_	3
Hordeum_vulgare	HORVU5Hr1G097630	AK374298	SnRK2	HvSnRK2.9	HORVU5Hr1G097630.1	primary	chr5H	605102179	605108556	-	1751	ATGGCTGGGGCGGCGCCGGATCGGGCGGCGCTGACGGTCGGCCCGGGCATGGACATGCCGATCATGCACGACAGCGACCGCTACGAGCTGGTGCGGGACATCGGCTCCGGCAACTTCGGCGTCGCCCGCCTCATGCGCGACCGCCGCACCATGGAGCTCGTCGCCGTCAAGTACATCGAGCGCGGGGAGAAGATAGACGAGAATGTCCAGCGTGAGATAATTAACCATAGATCACTGAAACATCCCAACATCATTAGGTTTAAGGAGGTTATTTTAACACCGACTCATCTTGCTATTGTCATGGAATATGCATCTGGTGGTGAGCTTTTTGAGAGGATATGTAAAAATATACGATTCAGTGAAGACGAGGCTCGCTACTTCTTCCAGCAGCTTATATCT…	1101	MAGAAPDRAALTVGPGMDMPIMHDSDRYELVRDIGSGNFGVARLMRDRRTMELVAVKYIERGEKIDENVQREIINHRSLKHPNIIRFKEVILTPTHLAIVMEYASGGELFERICKNIRFSEDEARYFFQQLISGVSYCHSMQVCHRDLKLENTLLDGSPAPRLKICDFGYSKSSVLHSQPKSTVGTPAYIAPEVLLKKEYDGKIADVWSCGVTLYVMVVGAYPFEDPEEPKNFRKTIQRILSVQYSIPDNVDISPECRHLISRIFVGDPALRITIPEIRSHNWFLKNLPADLMDDDSMSSQYEEPEQPMQTMDQIMQILTEATIPPACSRINHILTDGFDMDDDMDDLESDSDLDIDSSGEIVYAM	366	--	STKc_SnRK2	S_TKc;low_complexity_region	4.86	41530.3	_	2
Hordeum_vulgare	HORVU5Hr1G097630	AK374298	SnRK2	HvSnRK2.9	HORVU5Hr1G097630.2	--	chr5H	605102259	605108078	-	1195	GAGATAGACGAGAATGTCCAGCGTGAGATAATTAACCATAGATCACTGAAACATCCCAACATCATTAGGTTTAAGGAGGTTATTTTAACACCGACTCATCTTGCTATTGTCATGGAATATGCATCTGGTGGTGAGCTTTTTGAGAGGATATGTAAAAATATACGATTCAGTGAAGACGAGGCTCGCTACTTCTTCCAGCAGCTTATATCTGGAGTCAGCTACTGCCATTCAATGCAAGTATGTCACCGTGACTTGAAGCTGGAGAACACATTGCTAGACGGTAGTCCTGCTCCTCGCTTGAAGATATGTGATTTCGGCTATTCTAAGTCTTCAGTTCTCCATTCACAACCAAAATCAACTGTAGGAACACCCGCTTATATTGCACCTGAAGTTCTCTTG…	912	EIDENVQREIINHRSLKHPNIIRFKEVILTPTHLAIVMEYASGGELFERICKNIRFSEDEARYFFQQLISGVSYCHSMQVCHRDLKLENTLLDGSPAPRLKICDFGYSKSSVLHSQPKSTVGTPAYIAPEVLLKKEYDGKIADVWSCGVTLYVMVVGAYPFEDPEEPKNFRKTIQRILSVQYSIPDNVDISPECRHLISRIFVGDPALRITIPEIRSHNWFLKNLPADLMDDDSMSSQYEEPEQPMQTMDQIMQILTEATIPPACSRINHILTDGFDMDDDMDDLESDSDLDIDSSGEIVYAM	303	--	PKc_like superfamily	low_complexity_region	4.69	34582.3	_	2
Hordeum_vulgare	HORVU5Hr1G097630	AK374298	SnRK2	HvSnRK2.9	HORVU5Hr1G097630.3	--	chr5H	605102264	605108076	-	1189	ATGCATCTGGTGGTGAGCTTTTTGAGAGGATATGTAAAAATATACGATTCAGTGAAGACGAGGCTCGCTACTTCTTCCAGCAGCTTATATCTGGAGTCAGCTACTGCCATTCAATGGCAAGTATGTCACCGTGACTTGAAGCTGGAGAACACATTGCTAGACGGTAGTCCTGCTCCTCGCTTGAAGATATGTGATTTCGGCTATTCTAAGTCTTCAGTTCTCCATTCACAACCAAAATCAACTGTAGGAACACCCGCTTATATTGCACCTGAAGTTCTCTTGAAGAAAGAATATGATGGCAAGATTGCTGATGTATGGTCCTGTGGTGTGACTCTTTATGTCATGGTAGTCGGTGCGTATCCTTTTGAGGATCCAGAAGAGCCTAAGAACTTCCGGAAG…	525	MHLVVSFLRGYVKIYDSVKTRLATSSSSLYLESATAIQWQVCHRDLKLENTLLDGSPAPRLKICDFGYSKSSVLHSQPKSTVGTPAYIAPEVLLKKEYDGKIADVWSCGVTLYVMVVGAYPFEDPEEPKNFRKTIQRILSVQYSIPDNVDISPECRHLISRIFVGDPALEDNHP	174	--	PKc_like superfamily	None	6.51	19532.4	M	3
Hordeum_vulgare	HORVU5Hr1G097630	AK374298	SnRK2	HvSnRK2.9	HORVU5Hr1G097630.4	--	chr5H	605102322	605105585	-	1151	TATTTTGTTTGTTCTGTTGTGCAGATAGACGAGAATGTCCAGCGTGAGATAATTAACCATAGATCACTGAAACATCCCAACATCATTAGGTTTAAGGAGGTTATTTTAACACCGACTCATCTTGCTATTGTCATGGAATATGCATCTGGTGGTGAGCTTTTTGAGAGGATATGTAAAAATATACGATTCAGTGAAGACGAGGCTCGCTACTTCTTCCAGCAGCTTATATCTGGAGTCAGCTACTGCCATTCAATGCAAGTATGTCACCGTGACTTGAAGCTGGAGAACACATTGCTAGACGGTAGTCCTGCTCCTCGCTTGAAGATATGTGATTTCGGCTATTCTAAGTCTTCAGTTCTCCATTCACAACCAAAATCAACTGTAGGAACACCCGCTTAT…	933	YFVCSVVQIDENVQREIINHRSLKHPNIIRFKEVILTPTHLAIVMEYASGGELFERICKNIRFSEDEARYFFQQLISGVSYCHSMQVCHRDLKLENTLLDGSPAPRLKICDFGYSKSSVLHSQPKSTVGTPAYIAPEVLLKKEYDGKIADVWSCGVTLYVMVVGAYPFEDPEEPKNFRKTIQRILSVQYSIPDNVDISPECRHLISRIFVGDPALRITIPEIRSHNWFLKNLPADLMDDDSMSSQYEEPEQPMQTMDQIMQILTEATIPPACSRINHILTDGFDMDDDMDDLESDSDLDIDSSGEIVYAM	310	--	PKc_like superfamily	low_complexity_region;S_TKc	4.72	35379.3	_	2
Hordeum_vulgare	HORVU5Hr1G097630	AK374298	SnRK2	HvSnRK2.9	HORVU5Hr1G097630.5	--	chr5H	605102322	605108564	-	1319	ATGGAATATGCATCTGGTGGTGAGCTTTTTGAGAGGATATGTAAAAATATACGATTCAGTGAAGACGAGGCTCGCTACTTCTTCCAGCAGCTTATATCTGGAGTCAGCTACTGCCATTCAATGCAAGTATGTCACCGTGACTTGAAGCTGGAGAACACATTGCTAGACGGTAGTCCTGCTCCTCGCTTGAAGATATGTGATTTCGGCTATTCTAAGTCTTCAGTTCTCCATTCACAACCAAAATCAACTGTAGGAACACCCGCTTATATTGCACCTGAAGTTCTCTTGAAGAAAGAATATGATGGCAAGATTGCTGATGTATGGTCCTGTGGTGTGACTCTTTATGTCATGGTAGTCGGTGCGTATCCTTTTGAGGATCCAGAAGAGCCTAAGAACTTC…	801	MEYASGGELFERICKNIRFSEDEARYFFQQLISGVSYCHSMQVCHRDLKLENTLLDGSPAPRLKICDFGYSKSSVLHSQPKSTVGTPAYIAPEVLLKKEYDGKIADVWSCGVTLYVMVVGAYPFEDPEEPKNFRKTIQRILSVQYSIPDNVDISPECRHLISRIFVGDPALRITIPEIRSHNWFLKNLPADLMDDDSMSSQYEEPEQPMQTMDQIMQILTEATIPPACSRINHILTDGFDMDDDMDDLESDSDLDIDSSGEIVYAM	266	--	PKc_like superfamily	ENDO3c;low_complexity_region;S_TKc;Zpr1	4.49	30213.2	_	3
Hordeum_vulgare	HORVU5Hr1G097630	AK374298	SnRK2	HvSnRK2.9	HORVU5Hr1G097630.6	--	chr5H	605102827	605108557	-	1105	ATGCATCTGGTGGTGAGCTTTTTGAGAGGATATGTAAAAATATACGATTCAGTGAAGACGAGGCTCGCTACTTCTTCCAGCAGCTTATATCTGGAGTCAGCTACTGCCATTCAATGGCAAGTATGTCACCGTGACTTGAAGCTGGAGAACACATTGCTAGACGGTAGTCCTGCTCCTCGCTTGAAGATATGTGATTTCGGCTATTCTAAGTCTTCAGTTCTCCATTCACAACCAAAATCAACTGTAGGAACACCCGCTTATATTGCACCTGAAGTTCTCTTGAAGAAAGAATATGATGGCAAGATTGCTGATGTATGGTCCTGTGGTGTGACTCTTTATGTCATGGTAGTCGGTGCGTATCCTTTTGAGGATCCAGAAGAGCCTAAGAACTTCCGGAAG…	507	MHLVVSFLRGYVKIYDSVKTRLATSSSSLYLESATAIQWQVCHRDLKLENTLLDGSPAPRLKICDFGYSKSSVLHSQPKSTVGTPAYIAPEVLLKKEYDGKIADVWSCGVTLYVMVVGAYPFEDPEEPKNFRKTIQRILSVQYSIPDNVDISPECRHLISRIFVGDPAL	169	--	PKc_like superfamily	S_TKc	7.66	18939.8	M	3
Hordeum_vulgare	HORVU5Hr1G097630	AK374298	SnRK2	HvSnRK2.9	HORVU5Hr1G097630.7	--	chr5H	605103167	605108246	-	806	CGGGCGGCGCTGACGGTCGGCCCGGGCATGGACATGCCGATCATGCACGACAGCGACCGCTACGAGCTGGTGCGGGACATCGGCTCCGGCAACTTCGGCGTCGCCCGCCTCATGCGCGACCGCCGCACCATGGAGCTCGTCGCCGTCAAGTACATCGAGCGCGGGGAGAAGATAGACGAGAATGTCCAGCGTGAGATAATTAACCATAGATCACTGAAACATCCCAACATCATTAGGTTTAAGGAGGTTATTTTAACACCGACTCATCTTGCTATTGTCATGGAATATGCATCTGGTGGTGAGCTTTTTGAGAGGATATGTAAAAATATACGATTCAGTGAAGACGAGGCTCGCTACTTCTTCCAGCAGCTTATATCTGGAGTCAGCTACTGCCATTCA…	804	RAALTVGPGMDMPIMHDSDRYELVRDIGSGNFGVARLMRDRRTMELVAVKYIERGEKIDENVQREIINHRSLKHPNIIRFKEVILTPTHLAIVMEYASGGELFERICKNIRFSEDEARYFFQQLISGVSYCHSMQVCHRDLKLENTLLDGSPAPRLKICDFGYSKSSVLHSQPKSTVGTPAYIAPEVLLKKEYDGKIADVWSCGVTLYVMVVGAYPFEDPEEPKNFRKTIQRILSVQYSIPDNVDISPECRHLISRIFVGDPALHIKL	268	--	PKc_like superfamily	S_TKc	7.24	30556.3	_	2
Hordeum_vulgare	HORVU5Hr1G097630	AK374298	SnRK2	HvSnRK2.9	HORVU5Hr1G097630.8	--	chr5H	605103325	605105737	-	808	ATGGAATATGCATCTGGTGGTGAGCTTTTTGAGAGGATATGTAAAAATATACGATTCAGTGAAGACGAGGCTCGCTACTTCTTCCAGCAGCTTATATCTGGAGTCAGCTACTGCCATTCAATGCAAGTATGTCACCGTGACTTGAAGCTGGAGAACACATTGCTAGACGGTAGTCCTGCTCCTCGCTTGAAGATATGTGATTTCGGCTATTCTAAGTCTTCAGTTCTCCATTCACAACCAAAATCAACTGTAGGAACACCCGCTTATATTGCACCTGAAGTTCTCTTGAAGAAAGAATATGATGGCAAGATTGCTGATGTATGGTCCTGTGGTGTGACTCTTTATGTCATGGTAGTCGGTGCGTATCCTTTTGAGGATCCAGAAGAGCCTAAGAACTTC…	537	MEYASGGELFERICKNIRFSEDEARYFFQQLISGVSYCHSMQVCHRDLKLENTLLDGSPAPRLKICDFGYSKSSVLHSQPKSTVGTPAYIAPEVLLKKEYDGKIADVWSCGVTLYVMVVGAYPFEDPEEPKNFRKTIQRILSVQYSIPDNVDISPECRHLISRIFVGDPALLKTSPDN	178	--	PKc_like superfamily	None	5.81	20117	_	3
Hordeum_vulgare	HORVU5Hr1G097630	AK374298	SnRK2	HvSnRK2.9	HORVU5Hr1G097630.9	--	chr5H	605103334	605108264	-	829	GCTGGGGCGGCGCCGGATCGGGCGGCGCTGACGGTCGGCCCGGGCATGGACATGCCGATCATGCACGACAGCGACCGCTACGAGCTGGTGCGGGACATCGGCTCCGGCAACTTCGGCGTCGCCCGCCTCATGCGCGACCGCCGCACCATGGAGCTCGTCGCCGTCAAGTACATCGAGCGCGGGGAGAAGATAGACGAGAATGTCCAGCGTGAGATAATTAACCATAGATCACTGAAACATCCCAACATCATTAGGTTTAAGGAGGTTATTTTAACACCGACTCATCTTGCTATTGTCATGGAATATGCATCTGGTGGTGAGCTTTTTGAGAGGATATGTAAAAATATACGATTCAGTGAAGACGAGGCTCGCTACTTCTTCCAGCAGCTTATATCTGGA…	828	AGAAPDRAALTVGPGMDMPIMHDSDRYELVRDIGSGNFGVARLMRDRRTMELVAVKYIERGEKIDENVQREIINHRSLKHPNIIRFKEVILTPTHLAIVMEYASGGELFERICKNIRFSEDEARYFFQQLISGVSYCHSMQVCHRDLKLENTLLDGSPAPRLKICDFGYSKSSVLHSQPKSTVGTPAYIAPEVLLKKEYDGKIADVWSCGVTLYVMVVGAYPFEDPEEPKNFRKTIQRILSVQYSIPDNVDISPECRHLISRIFVGDPALHLTIKR	276	--	PKc_like superfamily	S_TKc	7.27	31296.1	_	2
Hordeum_vulgare	HORVU5Hr1G097630	AK374298	SnRK2	HvSnRK2.9	HORVU5Hr1G097630.10	--	chr5H	605103337	605105699	-	775	ATGGTGAGTATGTGGGTGCTAGTGCGAACAATGTTCCTCCATTGTATAGAAATTTTTGACATTGGCTTGTTACTTAAATACAAATCCTTAATAGTTGTGACTATTCAGTTACCTTATTTTGTTTGTTCTGTTGTGCAGATAGACGAGAATGTCCAGCGTGAGATAATTAACCATAGATCACTGAAACATCCCAACATCATTAGGTTTAAGGAGGTTATTTTAACACCGACTCATCTTGCTATTGTCATGGAATATGCATCTGGTGGTGAGCTTTTTGAGAGGATATGTAAAAATATACGATTCAGTGAAGACGAGGCTCGCTACTTCTTCCAGCAGCTTATATCTGGAGTCAGCTACTGCCATTCAATGCAAGTATGTCACCGTGACTTGAAGCTGGAG…	774	MVSMWVLVRTMFLHCIEIFDIGLLLKYKSLIVVTIQLPYFVCSVVQIDENVQREIINHRSLKHPNIIRFKEVILTPTHLAIVMEYASGGELFERICKNIRFSEDEARYFFQQLISGVSYCHSMQVCHRDLKLENTLLDGSPAPRLKICDFGYSKSSVLHSQPKSTVGTPAYIAPEVLLKKEYDGKIADVWSCGVTLYVMVVGAYPFEDPEEPKNFRKTIQRILSVQYSIPDNVDISPECRHLISRIFVGDPALHLTIK	258	--	PKc_like superfamily	None	7.1	29566.6	S	2
Hordeum_vulgare	HORVU5Hr1G097630	AK374298	SnRK2	HvSnRK2.9	HORVU5Hr1G097630.11	--	chr5H	605103337	605105737	-	748	ATGGAATATGCATCTGGTGGTGAGCTTTTTGAGAGGATATGTAAAAATATACGATTCAGTGAAGACGAGGCTCGCTACTTCTTCCAGCAGCTTATATCTGGAGTCAGCTACTGCCATTCAATGCAAGTATGTCACCGTGACTTGAAGCTGGAGAACACATTGCTAGACGGTAGTCCTGCTCCTCGCTTGAAGATATGTGATTTCGGCTATTCTAAGTCTTCAGTTCTCCATTCACAACCAAAATCAACTGTAGGAACACCCGCTTATATTGCACCTGAAGTTCTCTTGAAGAAAGAATATGATGGCAAGATTGCTGATGTATGGTCCTGTGGTGTGACTCTTTATGTCATGGTAGTCGGTGCGTATCCTTTTGAGGATCCAGAAGAGCCTAAGAACTTC…	528	MEYASGGELFERICKNIRFSEDEARYFFQQLISGVSYCHSMQVCHRDLKLENTLLDGSPAPRLKICDFGYSKSSVLHSQPKSTVGTPAYIAPEVLLKKEYDGKIADVWSCGVTLYVMVVGAYPFEDPEEPKNFRKTIQRILSVQYSIPDNVDISPECRHLISRIFVGDPALHLTIK	176	--	PKc_like superfamily	S_TKc	6.2	19953.9	_	3
Hordeum_vulgare	HORVU5Hr1G097630	AK374298	SnRK2	HvSnRK2.9	HORVU5Hr1G097630.12	--	chr5H	605103337	605105845	-	758	ATGGAAACTCGAGATGGTGAGTATGTGGGTTTACCTTATTTTGTTTGTTCTGTTGTGCAGATAGACGAGAATGTCCAGCGTGAGATAATTAACCATAGATCACTGAAACATCCCAACATCATTAGGTTTAAGGAGGTTATTTTAACACCGACTCATCTTGCTATTGTCATGGAATATGCATCTGGTGGTGAGCTTTTTGAGAGGATATGTAAAAATATACGATTCAGTGAAGACGAGGCTCGCTACTTCTTCCAGCAGCTTATATCTGGAGTCAGCTACTGCCATTCAATGCAAGTATGTCACCGTGACTTGAAGCTGGAGAACACATTGCTAGACGGTAGTCCTGCTCCTCGCTTGAAGATATGTGATTTCGGCTATTCTAAGTCTTCAGTTCTCCAT…	690	METRDGEYVGLPYFVCSVVQIDENVQREIINHRSLKHPNIIRFKEVILTPTHLAIVMEYASGGELFERICKNIRFSEDEARYFFQQLISGVSYCHSMQVCHRDLKLENTLLDGSPAPRLKICDFGYSKSSVLHSQPKSTVGTPAYIAPEVLLKKEYDGKIADVWSCGVTLYVMVVGAYPFEDPEEPKNFRKTIQRILSVQYSIPDNVDISPECRHLISRIFVGDPALFT	229	--	PKc_like superfamily	None	5.99	26124	_	2
Hordeum_vulgare	HORVU5Hr1G097630	AK374298	SnRK2	HvSnRK2.9	HORVU5Hr1G097630.13	--	chr5H	605103337	605105845	-	756	ATGGAAACTCGAGATGGTGAGTATGTGGGTTTACCTTATTTTGTTTGTTCTGTTGTGCAGATAGACGAGAATGTCCAGCGTGAGATAATTAACCATAGATCACTGAAACATCCCAACATCATTAGGTTTAAGGAGGTTATTTTAACACCGACTCATCTTGCTATTGTCATGGAATATGCATCTGGTGGTGAGCTTTTTGAGAGGATATGTAAAAATATACGATTCAGTGAAGACGAGGCTCGCTACTTCTTCCAGCAGCTTATATCTGGAGTCAGCTACTGCCATTCAATGCAAGTATGTCACCGTGACTTGAAGCTGGAGAACACATTGCTAGACGGTAGTCCTGCTCCTCGCTTGAAGATATGTGATTTCGGCTATTCTAAGTCTTCAGTTCTCCAT…	696	METRDGEYVGLPYFVCSVVQIDENVQREIINHRSLKHPNIIRFKEVILTPTHLAIVMEYASGGELFERICKNIRFSEDEARYFFQQLISGVSYCHSMQVCHRDLKLENTLLDGSPAPRLKICDFGYSKSSVLHSQPKSTVGTPAYIAPEVLLKKEYDGKIADVWSCGVTLYVMVVGAYPFEDPEEPKNFRKTIQRILSVQYSIPDNVDISPECRHLISRIFVGDPALHLTIK	232	--	PKc_like superfamily	None	6.24	26468.5	_	2
Hordeum_vulgare	HORVU5Hr1G097630	AK374298	SnRK2	HvSnRK2.9	HORVU5Hr1G097630.14	--	chr5H	605103337	605105859	-	758	ATGTTACCTTATTTTGTTTGTTCTGTTGTGCAGATAGACGAGAATGTCCAGCGTGAGATAATTAACCATAGATCACTGAAACATCCCAACATCATTAGGTTTAAGGAGGTTATTTTAACACCGACTCATCTTGCTATTGTCATGGAATATGCATCTGGTGGTGAGCTTTTTGAGAGGATATGTAAAAATATACGATTCAGTGAAGACGAGGCTCGCTACTTCTTCCAGCAGCTTATATCTGGAGTCAGCTACTGCCATTCAATGCAAGTATGTCACCGTGACTTGAAGCTGGAGAACACATTGCTAGACGGTAGTCCTGCTCCTCGCTTGAAGATATGTGATTTCGGCTATTCTAAGTCTTCAGTTCTCCATTCACAACCAAAATCAACTGTAGGAACA…	663	MLPYFVCSVVQIDENVQREIINHRSLKHPNIIRFKEVILTPTHLAIVMEYASGGELFERICKNIRFSEDEARYFFQQLISGVSYCHSMQVCHRDLKLENTLLDGSPAPRLKICDFGYSKSSVLHSQPKSTVGTPAYIAPEVLLKKEYDGKIADVWSCGVTLYVMVVGAYPFEDPEEPKNFRKTIQRILSVQYSIPDNVDISPECRHLISRIFVGDPALFT	220	--	PKc_like superfamily	None	6.38	25117	_	3
Hordeum_vulgare	HORVU5Hr1G097630	AK374298	SnRK2	HvSnRK2.9	HORVU5Hr1G097630.15	--	chr5H	605103352	605108267	-	864	ATGGCTGGGGCGGCGCCGGATCGGGCGGCGCTGACGGTCGGCCCGGGCATGGACATGCCGATCATGCACGACAGCGACCGCTACGAGCTGGTGCGGGACATCGGCTCCGGCAACTTCGGCGTCGCCCGCCTCATGCGCGACCGCCGCACCATGGAGCTCGTCGCCGTCAAGTACATCGAGCGCGGGGAGAAGATAGACGAGAATGTCCAGCGTGAGATAATTAACCATAGATCACTGAAACATCCCAACATCATTAGGTTTAAGGAGGTTATTTTAACACCGACTCATCTTGCTATTGTCATGGAATATGCATCTGGTGGTGAGCTTTTTGAGAGGATATGTAAAAATATACGATTCAGTGAAGACGAGGCTCGCTACTTCTTCCAGCAGCTTATATCT…	864	MAGAAPDRAALTVGPGMDMPIMHDSDRYELVRDIGSGNFGVARLMRDRRTMELVAVKYIERGEKIDENVQREIINHRSLKHPNIIRFKEVILTPTHLAIVMEYASGGELFERICKNIRFSEDEARYFFQQLISGVSYCHSMQVCHRDLKLENTLLDGSPAPRLKICDFGYSKSSVLHSQPKSTVGTPAYIAPEVLLKKEYDGKIADVWSCGVTLYVMVVGAYPFEDPEEPKNFRKTIQRILSVQYSIPDNVDISPECRHLISRIFVGDPALLCVQPSFTFSSCFAQNF	288	--	PKc_like superfamily	S_TKc	6.46	32586.5	_	2
Hordeum_vulgare	HORVU5Hr1G097630	AK374298	SnRK2	HvSnRK2.9	HORVU5Hr1G097630.16	--	chr5H	605103358	605105859	-	807	ATGATAGACGAGAATGTCCAGCGTGAGATAATTAACCATAGATCACTGAAACATCCCAACATCATTAGGTTTAAGGAGGTTATTTTAACACCGACTCATCTTGCTATTGTCATGGAATATGCATCTGGTGGTGAGCTTTTTGAGAGGATATGTAAAAATATACGATTCAGTGAAGACGAGGCTCGCTACTTCTTCCAGCAGCTTATATCTGGAGTCAGCTACTGCCATTCAATGCAAGTATGTCACCGTGACTTGAAGCTGGAGAACACATTGCTAGACGGTAGTCCTGCTCCTCGCTTGAAGATATGTGATTTCGGCTATTCTAAGTCTTCAGTTCTCCATTCACAACCAAAATCAACTGTAGGAACACCCGCTTATATTGCACCTGAAGTTCTCTTG…	675	MIDENVQREIINHRSLKHPNIIRFKEVILTPTHLAIVMEYASGGELFERICKNIRFSEDEARYFFQQLISGVSYCHSMQVCHRDLKLENTLLDGSPAPRLKICDFGYSKSSVLHSQPKSTVGTPAYIAPEVLLKKEYDGKIADVWSCGVTLYVMVVGAYPFEDPEEPKNFRKTIQRILSVQYSIPDNVDISPECRHLISRIFVGDPALVSPRIFSSGMLSYPVL	224	--	PKc_like superfamily	None	6.65	25467.4	_	2
Hordeum_vulgare	HORVU5Hr1G097630	AK374298	SnRK2	HvSnRK2.9	HORVU5Hr1G097630.17	--	chr5H	605103370	605105845	-	758	ATGGAAACTCGAGATGGTGAGTATGTGGGTTTACCTTATTTTGTTTGTTCTGTTGTGCAGATAGACGAGAATGTCCAGCGTGAGATAATTAACCATAGATCACTGAAACATCCCAACATCATTAGGTTTAAGGAGGTTATTTTAACACCGACTCATCTTGCTATTGTCATGGAATATGCATCTGGTGGTGAGCTTTTTGAGAGGATATGTAAAAATATACGATTCAGTGAAGACGAGGCTCGCTACTTCTTCCAGCAGCTTATATCTGGAGTCAGCTACTGCCATTCAATGCAAGTATGTCACCGTGACTTGAAGCTGGAGAACACATTGCTAGACGGTAGTCCTGCTCCTCGCTTGAAGATATGTGATTTCGGCTATTCTAAGTCTTCAGTTCTCCAT…	699	METRDGEYVGLPYFVCSVVQIDENVQREIINHRSLKHPNIIRFKEVILTPTHLAIVMEYASGGELFERICKNIRFSEDEARYFFQQLISGVSYCHSMQVCHRDLKLENTLLDGSPAPRLKICDFGYSKSSVLHSQPKSTVGTPAYIAPEVLLKKEYDGKIADVWSCGVTLYVMVVGAYPFEDPEEPKNFRKTIQRILSVQYSIPDNVDISPECRHLISRIFVGDPALSFTFSS	233	--	PKc_like superfamily	None	5.99	26532.4	_	2
Hordeum_vulgare	HORVU5Hr1G097630	AK374298	SnRK2	HvSnRK2.9	HORVU5Hr1G097630.18	--	chr5H	605103370	605105859	-	758	ATGTTACCTTATTTTGTTTGTTCTGTTGTGCAGATAGACGAGAATGTCCAGCGTGAGATAATTAACCATAGATCACTGAAACATCCCAACATCATTAGGTTTAAGGAGGTTATTTTAACACCGACTCATCTTGCTATTGTCATGGAATATGCATCTGGTGGTGAGCTTTTTGAGAGGATATGTAAAAATATACGATTCAGTGAAGACGAGGCTCGCTACTTCTTCCAGCAGCTTATATCTGGAGTCAGCTACTGCCATTCAATGCAAGTATGTCACCGTGACTTGAAGCTGGAGAACACATTGCTAGACGGTAGTCCTGCTCCTCGCTTGAAGATATGTGATTTCGGCTATTCTAAGTCTTCAGTTCTCCATTCACAACCAAAATCAACTGTAGGAACA…	672	MLPYFVCSVVQIDENVQREIINHRSLKHPNIIRFKEVILTPTHLAIVMEYASGGELFERICKNIRFSEDEARYFFQQLISGVSYCHSMQVCHRDLKLENTLLDGSPAPRLKICDFGYSKSSVLHSQPKSTVGTPAYIAPEVLLKKEYDGKIADVWSCGVTLYVMVVGAYPFEDPEEPKNFRKTIQRILSVQYSIPDNVDISPECRHLISRIFVGDPALSFTFSS	224	--	PKc_like superfamily	None	6.38	25525.4	_	3
Hordeum_vulgare	HORVU5Hr1G097630	AK374298	SnRK2	HvSnRK2.9	HORVU5Hr1G097630.19	--	chr5H	605103370	605108195	-	759	AGCGACCGCTACGAGCTGGTGCGGGACATCGGCTCCGGCAACTTCGGCGTCGCCCGCCTCATGCGCGACCGCCGCACCATGGAGCTCGTCGCCGTCAAGTACATCGAGCGCGGGGAGAAGATAGACGAGAATGTCCAGCGTGAGATAATTAACCATAGATCACTGAAACATCCCAACATCATTAGGTTTAAGGAGGTTATTTTAACACCGACTCATCTTGCTATTGTCATGGAATATGCATCTGGTGGTGAGCTTTTTGAGAGGATATGTAAAAATATACGATTCAGTGAAGACGAGGCTCGCTACTTCTTCCAGCAGCTTATATCTGGAGTCAGCTACTGCCATTCAATGCAAGTATGTCACCGTGACTTGAAGCTGGAGAACACATTGCTAGACGGT…	759	SDRYELVRDIGSGNFGVARLMRDRRTMELVAVKYIERGEKIDENVQREIINHRSLKHPNIIRFKEVILTPTHLAIVMEYASGGELFERICKNIRFSEDEARYFFQQLISGVSYCHSMQVCHRDLKLENTLLDGSPAPRLKICDFGYSKSSVLHSQPKSTVGTPAYIAPEVLLKKEYDGKIADVWSCGVTLYVMVVGAYPFEDPEEPKNFRKTIQRILSVQYSIPDNVDISPECRHLISRIFVGDPALSFTFSS	253	--	PKc_like superfamily	S_TKc	7.03	28927.2	_	3
Hordeum_vulgare	HORVU5Hr1G097630	AK374298	SnRK2	HvSnRK2.9	HORVU5Hr1G097630.20	--	chr5H	605103370	605108195	-	826	AGCGACCGCTACGAGCTGGTGCGGGACATCGGCTCCGGCAACTTCGGCGTCGCCCGCCTCATGCGCGACCGCCGCACCATGGAGCTCGTCGCCGTCAAGTACATCGAGCGCGGGGAGAAGATAGACGAGAATGTCCAGCGTGAGATAATTAACCATAGATCACTGAAACATCCCAACATCATTAGGTTTAAGGAGGTTATTTTAACACCGACTCATCTTGCTATTGTCATGGAATATGCATCTGGTGGTGAGCTTTTTGAGAGGATATGTAAAAATATACGATTCAGTGAAGACGAGGCTCGCTACTTCTTCCAGCAGCTTATATCTGGAGTCAGCTACTGCCATTCAATGCAAGTATGTCACCGTGACTTGAAGCTGGAGAACACATTGCTAGACGGT…	792	SDRYELVRDIGSGNFGVARLMRDRRTMELVAVKYIERGEKIDENVQREIINHRSLKHPNIIRFKEVILTPTHLAIVMEYASGGELFERICKNIRFSEDEARYFFQQLISGVSYCHSMQVCHRDLKLENTLLDGSPAPRLKICDFGYSKSSVLHSQPKSTVGTPAYIAPEVLLKKEYDGKIADVWSCGVTLYVMVVGAYPFEDPEEPKNFRKTIQRILSVQYSIPDNVDISPECRHLISRIFVGDPALVSPRIFSSGMLSYPVL	263	--	PKc_like superfamily	S_TKc	7.62	30005.6	_	3
Hordeum_vulgare	HORVU5Hr1G097630	AK374298	SnRK2	HvSnRK2.9	HORVU5Hr1G097630.21	--	chr5H	605104455	605108198	-	567	GACAGCGACCGCTACGAGCTGGTGCGGGACATCGGCTCCGGCAACTTCGGCGTCGCCCGCCTCATGCGCGACCGCCGCACCATGGAGCTCGTCGCCGTCAAGTACATCGAGCGCGGGGAGAAGATAGACGAGAATGTCCAGCGTGAGATAATTAACCATAGATCACTGAAACATCCCAACATCATTAGGTTTAAGGAGGTTATTTTAACACCGACTCATCTTGCTATTGTCATGGAATATGCATCTGGTGGTGAGCTTTTTGAGAGGATATGTAAAAATATACGATTCAGTGAAGACGAGGCTCGCTACTTCTTCCAGCAGCTTATATCTGGAGTCAGCTACTGCCATTCAATGCAAGTATGTCACCGTGACTTGAAGCTGGAGAACACATTGCTAGAC…	567	DSDRYELVRDIGSGNFGVARLMRDRRTMELVAVKYIERGEKIDENVQREIINHRSLKHPNIIRFKEVILTPTHLAIVMEYASGGELFERICKNIRFSEDEARYFFQQLISGVSYCHSMQVCHRDLKLENTLLDGSPAPRLKICDFGYSKSSVLHSQPKSTVGTPAYIAPEVLLKKEYDGKAEPLMCTVR	189	--	PKc_like superfamily	None	8.28	21695	_	2
Hordeum_vulgare	HORVU5Hr1G097630	AK374298	SnRK2	HvSnRK2.9	HORVU5Hr1G097630.22	--	chr5H	605105029	605105365	-	175	ATGGAATATGCATCTGGTGGTGAGCTTTTTGAGAGGATATGTAAAAATATACGATTCAGTGAAGACGAGGCTCGCTACTTCTTCCAGCAGCTTATATCTGGAGTCAGCTACTGCCATTCAATGTATGTTGAACTGTTCTCTTTTGTTCTTAATTTCTTATCTTCAAGCAAGTAT	174	MEYASGGELFERICKNIRFSEDEARYFFQQLISGVSYCHSMYVELFSFVLNFLSSSKY	58	--	PKc_like superfamily	low_complexity_region	5.13	6868.79	_	3
Hordeum_vulgare	HORVU0Hr1G011570	AK367758, AK355634	SnRK2	HvSnRK2.10	HORVU0Hr1G011570.1	primary	chrUn	65654590	65657022	+	1369	ATGGAGAGGGGGACGATGGGCGATGTGCCGGTGATGCTCGACGGCGACCGTTACGAGCTGGTCCGCAGCATCGGATCCGGCAACTTCGGCGTCGCCCGCCTCATGCGCAACCGCGCCTCCGGCGAGCTCGTCGCCGTCAAGTACATCGACCGCGGCGAGAAGATCGACGAGAACGTGCAGAGGGAGATCATCAACCACAGGTCGCTGCGGCACCCCAACATCATCCGGTTCAAGGAGGTTATTCTGACGCCGACGCATCTCGCCATCGTCATGGAGTACGCCTCCGGCGGGGAGCTCTTCGACCGCATCTGCACCGCCGGTCGATTCAGCGTCGACGAGGCTCGCTTCTTTTTCCAGCAACTGATATCTGGAGTTAGCTACTGCCATTCAATGCAAGTG…	1074	MERGTMGDVPVMLDGDRYELVRSIGSGNFGVARLMRNRASGELVAVKYIDRGEKIDENVQREIINHRSLRHPNIIRFKEVILTPTHLAIVMEYASGGELFDRICTAGRFSVDEARFFFQQLISGVSYCHSMQVCHRDLKLENTLLDGSTTPRLKICDFGYSKSSVLHSQPKSTVGTPAYIAPEVLIKKEYDGKIADVWSCGVTLYVMLVGAYPFEDPENPKNFKMTIQKILGVQYSIPDYIHIPMDCRNLLSRIFVANPATRITIPEIKNHPWFLKNLPADLMDGPTVSNQYEEPDQPMQNMNEIMQIMAEATIPAASALGINKFLPDGLDLDDDMDDLDSDLDIDMDSSGEIVYAM	357	--	STKc_SnRK2	EFG_C;S_TKc;TyrKc;POP4;low_complexity_region	4.94	40151	_	2
Hordeum_vulgare	HORVU0Hr1G011570	AK367758, AK355634	SnRK2	HvSnRK2.10	HORVU0Hr1G011570.2	--	chrUn	65654785	65655953	+	570	GGCGACCGTTACGAGCTGGTCCGCAGCATCGGATCCGGCAACTTCGGCGTCGCCCGCCTCATGCGCAACCGCGCCTCCGGCGAGCTCGTCGCCGTCAAGTACATCGACCGCGGCGAGAAGATCGACGAGAACGTGCAGAGGGAGATCATCAACCACAGGTCGCTGCGGCACCCCAACATCATCCGGTTCAAGGAGGTTATTCTGACGCCGACGCATCTCGCCATCGTCATGGAGTACGCCTCCGGCGGGGAGCTCTTCGACCGCATCTGCACCGCCGGTCGATTCAGCGTCGACGAGGCTCGCTTCTTTTTCCAGCAACTGATATCTGGAGTTAGCTACTGCCATTCAATGCAAGTGTGCCATCGTGACTTAAAGCTCGAGAACACTCTGCTGGATGGA…	570	GDRYELVRSIGSGNFGVARLMRNRASGELVAVKYIDRGEKIDENVQREIINHRSLRHPNIIRFKEVILTPTHLAIVMEYASGGELFDRICTAGRFSVDEARFFFQQLISGVSYCHSMQVCHRDLKLENTLLDGSTTPRLKICDFGYSKSSVLHSQPKSTVGTPAYIAPEVLIKKEYDGKVCVHLGAFKSS	190	--	PKc_like superfamily	None	8.98	21337.5	_	5
Hordeum_vulgare	HORVU0Hr1G011570	AK367758, AK355634	SnRK2	HvSnRK2.10	HORVU0Hr1G011570.3	--	chrUn	65654785	65656601	+	845	GGCGACCGTTACGAGCTGGTCCGCAGCATCGGATCCGGCAACTTCGGCGTCGCCCGCCTCATGCGCAACCGCGCCTCCGGCGAGCTCGTCGCCGTCAAGTACATCGACCGCGGCGAGAAGATCGACGAGAACGTGCAGAGGGAGATCATCAACCACAGGTCGCTGCGGCACCCCAACATCATCCGGTTCAAGGAGGTTATTCTGACGCCGACGCATCTCGCCATCGTCATGGAGTACGCCTCCGGCGGGGAGCTCTTCGACCGCATCTGCACCGCCGGTCGATTCAGCGTCGACGAGGCTCGCTTCTTTTTCCAGCAACTGATATCTGGAGTTAGCTACTGCCATTCAATGCAAGTGTGCCATCGTGACTTAAAGCTCGAGAACACTCTGCTGGATGGA…	825	GDRYELVRSIGSGNFGVARLMRNRASGELVAVKYIDRGEKIDENVQREIINHRSLRHPNIIRFKEVILTPTHLAIVMEYASGGELFDRICTAGRFSVDEARFFFQQLISGVSYCHSMQVCHRDLKLENTLLDGSTTPRLKICDFGYSKSSVLHSQPKSTVGTPAYIAPEVLIKKEYDGKIADVWSCGVTLYVMLVGAYPFEDPENPKNFKMTIQKILGVQYSIPDYIHIPMDCRNLLSRIFVANPATVSAHSLHRHTHGFTRSALRNQDNACAI	274	--	PKc_like superfamily	S_TKc	8.79	30891.5	_	5
Hordeum_vulgare	HORVU0Hr1G011570	AK367758, AK355634	SnRK2	HvSnRK2.10	HORVU0Hr1G011570.4	--	chrUn	65654785	65656880	+	1071	GGCGACCGTTACGAGCTGGTCCGCAGCATCGGATCCGGCAACTTCGGCGTCGCCCGCCTCATGCGCAACCGCGCCTCCGGCGAGCTCGTCGCCGTCAAGTACATCGACCGCGGCGAGAAGATCGACGAGAACGTGCAGAGGGAGATCATCAACCACAGGTCGCTGCGGCACCCCAACATCATCCGGTTCAAGGAGGAACAAACTCTGTCTTTCTGTGTGTTTGCTGCTCTTCAGGTTATTCTGACGCCGACGCATCTCGCCATCGTCATGGAGTACGCCTCCGGCGGGGAGCTCTTCGACCGCATCTGCACCGCCGGTCGATTCAGCGTCGACGAGGCTCGCTTCTTTTTCCAGCAACTGATATCTGGAGTTAGCTACTGCCATTCAATGCAAGTGTGC…	1071	GDRYELVRSIGSGNFGVARLMRNRASGELVAVKYIDRGEKIDENVQREIINHRSLRHPNIIRFKEEQTLSFCVFAALQVILTPTHLAIVMEYASGGELFDRICTAGRFSVDEARFFFQQLISGVSYCHSMQVCHRDLKLENTLLDGSTTPRLKICDFGYSKSSVLHSQPKSTVGTPAYIAPEVLIKKEYDGKIADVWSCGVTLYVMLVGAYPFEDPENPKNFKMTIQKILGVQYSIPDYIHIPMDCRNLLSRIFVANPATRITIPEIKNHPWFLKNLPADLMDGPTVSNQYEEPDQPMQNMNEIMQIMAEATIPAASALGINKFLPDGLDLDDDMDDLDSDLDIDMDSSGEIVYAM	356	--	STKc_SnRK2	low_complexity_region;S_TKc	4.98	40056.8	_	5
Hordeum_vulgare	HORVU0Hr1G011570	AK367758, AK355634	SnRK2	HvSnRK2.10	HORVU0Hr1G011570.5	--	chrUn	65655278	65655542	+	182	ATGGAGTACGCCTCCGGCGGGGAGCTCTTCGACCGCATCTGCACCGCCGGTCGATTCAGCGTCGACGAGGCTCGCTTCTTTTTCCAGCAACTGATATCTGGAGTTAGCTACTGCCATTCAATGGTATGA	129	MEYASGGELFDRICTAGRFSVDEARFFFQQLISGVSYCHSMV	42	--	PKc_like superfamily	None	4.9	4756.38	_	3
Hordeum_vulgare	HORVU1Hr1G017240	none	SnRK3	HvSnRK3.1	HORVU1Hr1G017240.1	--	chr1H	58438523	58442372	+	1868	CCCGTCAGCACGCGCAACACGCCTCCGGCCAAATCCACCACACCACGAACGACGGAACGAGTCGCTCTCCGGGCAGCAGAAGAGATGGTGGCGACGGGGGACGCGGAGGACGCGGCGGCGGGGTGCCGCGCGCGGGCGGCGCTGCTCGGTGCGTACGAGCTGGGCCGCACGCTCGGGGAAGGCAGCTTCGGCAAGGTGAAGCACGCGCGGCACCGCGCCACGGGGGACCACTTCGCCGTCAAGATCCTCGACCGCGGCAGGGTGCTCTCCCTCCGCGGCGCCGACGACCAGGTCCGCCGGGAGATCGCCACGCTCACCATGCTCGCCCACCCCAACGTCGTCCGCCTCCACGAGGTTGCTGCTAGCAAAACAAAGATCTATATGGTGCTTGAGTTTGTC…	1086	PVSTRNTPPAKSTTPRTTERVALRAAEEMVATGDAEDAAAGCRARAALLGAYELGRTLGEGSFGKVKHARHRATGDHFAVKILDRGRVLSLRGADDQVRREIATLTMLAHPNVVRLHEVAASKTKIYMVLEFVNGGELFDRIAMKRKLSEREGRRLFQQLIDGVSYCHGKGVYHRDLKPENVLIDRKGNIKISDFGLCALPQHLGKDGLLHTTCGSPNYIAPEVLQNRGYDGSLSDIWSCGVILYIMLIGQLPFDDRNMVVLYQKIFKGDTKIPEWLSPGAQNLLKRILEPNPMKRINMAEIKLHEWFQKDYIPVGPYDDDDEDLRLGAIMPVKQVWQDGTDCIMVKTKLCPNIGICVAYL	361	--	PKc_like superfamily	low_complexity_region;S_TKc	8.82	40304.6	_	5
Hordeum_vulgare	HORVU1Hr1G017240	none	SnRK3	HvSnRK3.1	HORVU1Hr1G017240.2	--	chr1H	58438528	58442031	+	1287	AGCACGCGCAACACGCCTCCGGCCAAATCCACCACACCACGAACGACGGAACGAGTCGCTCTCCGGGCAGCAGAAGAGATGGTGGCGACGGGGGACGCGGAGGACGCGGCGGCGGGGTGCCGCGCGCGGGCGGCGCTGCTCGGTGCGTACGAGCTGGGCCGCACGCTCGGGGAAGGCAGCTTCGGCAAGGTGAAGCACGCGCGGCACCGCGCCACGGGGGACCACTTCGCCGTCAAGATCCTCGACCGCGGCAGGGTGCTCTCCCTCCGCGGCGCCGACGACCAGGTCCGCCGGGAGATCGCCACGCTCACCATGCTCGCCCACCCCAACGTCGTCCGCCTCCACGAGGTTGCTGCTAGCAAAACAAAGATCTATATGGTGCTTGAGTTTGTCAATGGA…	1284	STRNTPPAKSTTPRTTERVALRAAEEMVATGDAEDAAAGCRARAALLGAYELGRTLGEGSFGKVKHARHRATGDHFAVKILDRGRVLSLRGADDQVRREIATLTMLAHPNVVRLHEVAASKTKIYMVLEFVNGGELFDRIAMKRKLSEREGRRLFQQLIDGVSYCHGKGVYHRDLKPENVLIDRKGNIKISDFGLCALPQHLGKDGLLHTTCGSPNYIAPEVLQNRGYDGSLSDIWSCGVILYIMLIGQLPFDDRNMVVLYQKIFKGDTKIPEWLSPGAQNLLKRILEPNPMKRINMAEIKLHEWFQKDYIPVGPYDDDDEDLRLGAIMPVKQQISEAPGDKSTRQMNAFQLIGMASSLDLSGFFEEEGVSQRKIRFTSALPPKDLFDKIEVSATQSGF…	428	NAF.PF03822	NAF	cNMP;CO_deh_flav_C;Costars;HTH_ARSR;low_complexity_region;Malic_M;PI3Kc;RAB;RIO;S_TKc;TyrKc	8.92	47732.8	_	5
Hordeum_vulgare	HORVU1Hr1G017240	none	SnRK3	HvSnRK3.1	HORVU1Hr1G017240.3	--	chr1H	58438529	58442634	+	1888	AGCACGCGCAACACGCCTCCGGCCAAATCCACCACACCACGAACGACGGAACGAGTCGCTCTCCGGGCAGCAGAAGAGATGGTGGCGACGGGGGACGCGGAGGACGCGGCGGCGGGGTGCCGCGCGCGGGCGGCGCTGCTCGGTGCGTACGAGCTGGGCCGCACGCTCGGGGAAGGCAGCTTCGGCAAGGTGAAGCACGCGCGGCACCGCGCCACGGGGGACCACTTCGCCGTCAAGATCCTCGACCGCGGCAGGGTGCTCTCCCTCCGCGGCGCCGACGACCAGGTCCGCCGGGAGATCGCCACGCTCACCATGCTCGCCCACCCCAACGTCGTCCGCCTCCACGAGGTTGCTGCTAGCAAAACAAAGATCTATATGGTGCTTGAGTTTGTCAATGGA…	1437	STRNTPPAKSTTPRTTERVALRAAEEMVATGDAEDAAAGCRARAALLGAYELGRTLGEGSFGKVKHARHRATGDHFAVKILDRGRVLSLRGADDQVRREIATLTMLAHPNVVRLHEVAASKTKIYMVLEFVNGGELFDRIAMKRKLSEREGRRLFQQLIDGVSYCHGKGVYHRDLKPENVLIDRKGNIKISDFGLCALPQHLGKDGLLHTTCGSPNYIAPEVLQNRGYDGSLSDIWSCGVILYIMLIGQLPFDDRNMVVLYQKIFKGDTKIPEWLSPGAQNLLKRILEPNPMKRINMAEIKLHEWFQKDYIPVGPYDDDDEDLRLGAIMPVKQQISEAPGDKSTRQMNAFQLIGMASSLDLSGFFEEEGVSQRKIRFTSALPPKDLFDKIEVSATQSGF…	478	NAF.PF03822	CIPK_C	low_complexity_region;S_TKc	8.85	53291.1	_	5
Hordeum_vulgare	HORVU1Hr1G017240	none	SnRK3	HvSnRK3.1	HORVU1Hr1G017240.4	primary	chr1H	58438529	58442634	+	1762	AGCACGCGCAACACGCCTCCGGCCAAATCCACCACACCACGAACGACGGAACGAGTCGCTCTCCGGGCAGCAGAAGAGATGGTGGCGACGGGGGACGCGGAGGACGCGGCGGCGGGGTGCCGCGCGCGGGCGGCGCTGCTCGGTGCGTACGAGCTGGGCCGCACGCTCGGGGAAGGCAGCTTCGGCAAGGTGAAGCACGCGCGGCACCGCGCCACGGGGGACCACTTCGCCGTCAAGATCCTCGACCGCGGCAGGGTGCTCTCCCTCCGCGGCGCCGACGACCAGGTCCGCCGGGAGATCGCCACGCTCACCATGCTCGCCCACCCCAACGTCGTCCGCCTCCACGAGGTTGCTGCTAGCAAAACAAAGATCTATATGGTGCTTGAGTTTGTCAATGGA…	1479	STRNTPPAKSTTPRTTERVALRAAEEMVATGDAEDAAAGCRARAALLGAYELGRTLGEGSFGKVKHARHRATGDHFAVKILDRGRVLSLRGADDQVRREIATLTMLAHPNVVRLHEVAASKTKIYMVLEFVNGGELFDRIAMKRKLSEREGRRLFQQLIDGVSYCHGKGVYHRDLKPENVLIDRKGNIKISDFGLCALPQHLGKDGLLHTTCGSPNYIAPEVLQNRGYDGSLSDIWSCGVILYIMLIGQLPFDDRNMVVLYQKIFKGDTKIPEWLSPGAQNLLKRILEPNPMKRINMAEIKLHEWFQKDYIPVGPYDDDDEDLRLGAIMPVKQQISEAPGDKSTRQMNAFQLIGMASSLDLSGFFEEEGVSQRKIRFTSALPPKDLFDKIEVSATQSGF…	492	NAF.PF03822;KA1.PF02149	CIPK_C	low_complexity_region;S_TKc	8.49	54963.1	_	5
Hordeum_vulgare	HORVU1Hr1G017240	none	SnRK3	HvSnRK3.1	HORVU1Hr1G017240.5	--	chr1H	58438531	58442251	+	1509	ACGCGCAACACGCCTCCGGCCAAATCCACCACACCACGAACGACGGAACGAGTCGCTCTCCGGGCAGCAGAAGAGATGGTGGCGACGGGGGACGCGGAGGACGCGGCGGCGGGGTGCCGCGCGCGGGCGGCGCTGCTCGGTGCGTACGAGCTGGGCCGCACGCTCGGGGAAGGCAGCTTCGGCAAGGTGAAGCACGCGCGGCACCGCGCCACGGGGGACCACTTCGCCGTCAAGATCCTCGACCGCGGCAGGGTGCTCTCCCTCCGCGGCGCCGACGACCAGGTCCGCCGGGAGATCGCCACGCTCACCATGCTCGCCCACCCCAACGTCGTCCGCCTCCACGAGGTTGCTGCTAGCAAAACAAAGATCTATATGGTGCTTGAGTTTGTCAATGGAGGC…	1077	TRNTPPAKSTTPRTTERVALRAAEEMVATGDAEDAAAGCRARAALLGAYELGRTLGEGSFGKVKHARHRATGDHFAVKILDRGRVLSLRGADDQVRREIATLTMLAHPNVVRLHEVAASKTKIYMVLEFVNGGELFDRIAMKRKLSEREGRRLFQQLIDGVSYCHGKGVYHRDLKPENVLIDRKGNIKISDFGLCALPQHLGKDGLLHTTCGSPNYIAPEVLQNRGYDGSLSDIWSCGVILYIMLIGQLPFDDRNMVVLYQKIFKGDTKIPEWLSPGAQNLLKRILEPNPMKRINMAEIKLHEWFQKDYIPVGPYDDDDEDLRLGAIMPVKQVWQDGTDCIMVKTKLCPNIGICVAYL	358	--	PKc_like superfamily	cNMP;CO_deh_flav_C;Costars;HTH_ARSR;low_complexity_region;Malic_M;RAB;RIO;S_TKc;TyrKc;VWC	8.79	40021.3	_	5
Hordeum_vulgare	HORVU1Hr1G017240	none	SnRK3	HvSnRK3.1	HORVU1Hr1G017240.6	--	chr1H	58438534	58442246	+	1602	CGCAACACGCCTCCGGCCAAATCCACCACACCACGAACGACGGAACGAGTCGCTCTCCGGGCAGCAGAAGAGATGGTGGCGACGGGGGACGCGGAGGACGCGGCGGCGGGGTGCCGCGCGCGGGCGGCGCTGCTCGGTGCGTACGAGCTGGGCCGCACGCTCGGGGAAGGCAGCTTCGGCAAGGTGAAGCACGCGCGGCACCGCGCCACGGGGGACCACTTCGCCGTCAAGATCCTCGACCGCGGCAGGGTGCTCTCCCTCCGCGGCGCCGACGACCAGGTCCGCCGGGAGATCGCCACGCTCACCATGCTCGCCCACCCCAACGTCGTCCGCCTCCACGAGGTTGCTGCTAGCAAAACAAAGATCTATATGGTGCTTGAGTTTGTCAATGGAGGCGAA…	1287	RNTPPAKSTTPRTTERVALRAAEEMVATGDAEDAAAGCRARAALLGAYELGRTLGEGSFGKVKHARHRATGDHFAVKILDRGRVLSLRGADDQVRREIATLTMLAHPNVVRLHEVAASKTKIYMVLEFVNGGELFDRIAMKRKLSEREGRRLFQQLIDGVSYCHGKGVYHRDLKPENVLIDRKGNIKISDFGLCALPQHLGQKDGLLHTTCGSPNYIAPEVLQNRGYDGSLSDIWSCGVILYIMLIGQLPFDDRNMVVLYQKIFKGDTKIPEWLSPGAQNLLKRILEPNPMKRINMAEIKLHEWFQKDYIPVGPYDDDDEDLRLGAIMPVKQQISEAPGDKSTRQMNAFQLIGMASSLDLSGFFEEEGVSQRKIRFTSALPPKDLFDKIEVSATQSGFH…	428	NAF.PF03822	NAF	low_complexity_region;S_TKc	8.92	47771.9	_	4
Hordeum_vulgare	HORVU1Hr1G017240	none	SnRK3	HvSnRK3.1	HORVU1Hr1G017240.7	--	chr1H	58438536	58442570	+	1693	ATGCTCATAGGCCAGCTTCCATTTGATGACCGAAATATGGTTGTTCTTTATCAGAAGATTTTCAAGGGTGACACTAAGATCCCGGAGTGGCTTTCGCCTGGTGCACAAAACCTTCTTAAGCGGATTCTTGAACCAAATCCGATGAAGAGGATCAACATGGCAGAGATCAAACTACACGAATGGTTTCAGAAAGACTATATTCCTGTTGGTCCATATGATGACGATGATGAAGATTTACGGCTTGGTGCAATTATGCCTGTCAAACAGCAAATTAGTGAAGCACCCGGGGACAAGAGTACTCGTCAGATGAACGCTTTTCAGCTGATCGGAATGGCATCTTCCCTCGATCTTTCAGGGTTTTTTGAGGAAGAGGGAGTGTCCCAGAGAAAGATCAGGTTC…	747	MLIGQLPFDDRNMVVLYQKIFKGDTKIPEWLSPGAQNLLKRILEPNPMKRINMAEIKLHEWFQKDYIPVGPYDDDDEDLRLGAIMPVKQQISEAPGDKSTRQMNAFQLIGMASSLDLSGFFEEEGVSQRKIRFTSALPPKDLFDKIEVSATQSGFHVQRAHSKLKITRNCNGPNNPLPFLVCVEVFELGPSLHVVELRKSHGDTAVYRQLCDRISSDLGIDKIFRMEQLFDDNLPSFDSRSVTPLVAL	248	NAF.PF03822;KA1.PF02149	CIPK_C	HELICc;IRF-3;PhBP;STI	5.78	28161.4	_	2
Hordeum_vulgare	HORVU1Hr1G017240	none	SnRK3	HvSnRK3.1	HORVU1Hr1G017240.8	--	chr1H	58438629	58441997	+	1255	GACGCGGCGGCGGGGTGCCGCGCGCGGGCGGCGCTGCTCGGTGCGTACGAGCTGGGCCGCACGCTCGGGGAAGGCAGCTTCGGCAAGGTGAAGCACGCGCGGCACCGCGCCACGGGGGACCACTTCGCCGTCAAGATCCTCGACCGCGGCAGGGTGCTCTCCCTCCGCGGCGCCGACGACCAGGTCCGCCGGGAGATCGCCACGCTCACCATGCTCGCCCACCCCAACGTCGTCCGCCTCCACGAGGTTGCTGCTAGCAAAACAAAGATCTATATGGTGCTTGAGTTTGTCAATGGAGGCGAACTGTTTGACAGGATTGCAATGAAGAGAAAACTATCCGAACGAGAAGGAAGAAGACTTTTTCAGCAGCTAATTGATGGTGTGAGCTATTGCCATGGA…	1188	DAAAGCRARAALLGAYELGRTLGEGSFGKVKHARHRATGDHFAVKILDRGRVLSLRGADDQVRREIATLTMLAHPNVVRLHEVAASKTKIYMVLEFVNGGELFDRIAMKRKLSEREGRRLFQQLIDGVSYCHGKGVYHRDLKPENVLIDRKGNIKISDFGLCALPQHLGKDGLLHTTCGSPNYIAPEVLQNRGYDGSLSDIWSCGVILYIMLIGQLPFDDRNMVVLYQKIFKGDTKIPEWLSPGAQNLLKRILEPNPMKRINMAEIKLHEWFQKDYIPVGPYDDDDEDLRLGAIMPVKQQISEAPGDKSTRQMNAFQLIGMASSLDLSGFFEEEGVSQRKIRFTSALPPKDLFDKIEVSATQSGFHVQRAHSKLKITRNCNGPNNPLPFLVCVEV	395	NAF.PF03822	NAF	cNMP;CO_deh_flav_C;Costars;HTH_ARSR;low_complexity_region;Malic_M;PI3Kc;RAB;RIO;S_TKc;TyrKc	8.93	44234	M	5
Hordeum_vulgare	HORVU1Hr1G017240	none	SnRK3	HvSnRK3.1	HORVU1Hr1G017240.10	--	chr1H	58438675	58442549	+	1531	TACGAGCTGGGCCGCACGCTCGGGGAAGGCAGCTTCGGCAAGGTGAAGCACGCGCGGCACCGCGCCACGGGGGACCACTTCGCCGTCAAGATCCTCGACCGCGGCAGGGTGCTCTCCCTCCGCGGCGCCGACGACCAGGTCCGCCGGGAGATCGCCACGCTCACCATGCTCGCCCACCCCAACGTCGTCCGCCTCCACGAGGTTGCTGCTAGCAAAACAAAGATCTATATGGTGCTTGAGTTTGTCAATGGAGGCGAACTGTTTGACAGGATTGTAAGCCCGTATAAACTATCCGAACGAGAAGGAAGAAGACTTTTTCAGCAGCTAATTGATGGTGTGAGCTATTGCCATGGAAAGGGTGTCTACCACAGAGACCTCAAGCCTGAAAACGTTCTTATT…	1332	YELGRTLGEGSFGKVKHARHRATGDHFAVKILDRGRVLSLRGADDQVRREIATLTMLAHPNVVRLHEVAASKTKIYMVLEFVNGGELFDRIVSPYKLSEREGRRLFQQLIDGVSYCHGKGVYHRDLKPENVLIDRKGNIKISDFGLCALPQHLGKDGLLHTTCGSPNYIAPEVLQNRGYDGSLSDIWSCGVILYIMLIGQLPFDDRNMVVLYQKIFKGDTKIPEWLSPGAQNLLKRILEPNPMKRINMAEIKLHEWFQKDYIPVGPYDDDDEDLRLGAIMPVKQQISEAPGDKSTRQMNAFQLIGMASSLDLSGFFEEEGVSQRKIRFTSALPPKDLFDKIEVSATQSGFHVQRAHSKLKITRNCNGPNNPLPFLVCVEVFELGPSLHVVELRKSHGDT…	443	NAF.PF03822;KA1.PF02149	CIPK_C	S_TKc	7.76	49956.4	_	4
Hordeum_vulgare	HORVU1Hr1G017240	none	SnRK3	HvSnRK3.1	HORVU1Hr1G017240.9	--	chr1H	58438675	58442549	+	1533	TACGAGCTGGGCCGCACGCTCGGGGAAGGCAGCTTCGGCAAGGTGAAGCACGCGCGGCACCGCGCCACGGGGGACCACTTCGCCGTCAAGATCCTCGACCGCGGCAGGGTGCTCTCCCTCCGCGGCGCCGACGACCAGGTCCGCCGGGAGATCGCCACGCTCACCATGCTCGCCCACCCCAACGTCGTCCGCCTCCACGAGGTTGCTGCTAGCAAAACAAAGATCTATATGGTGCTTGAGTTTGTCAATGGAGGCGAACTGTTTGACAGGATTGCAATGAAGAGAAAACTATCCGAACGAGAAGGAAGAAGACTTTTTCAGCAGCTAATTGATGGTGTGAGCTATTGCCATGGAAAGGGTGTCTACCACAGAGACCTCAAGCCTGAAAACGTTCTTATT…	1314	YELGRTLGEGSFGKVKHARHRATGDHFAVKILDRGRVLSLRGADDQVRREIATLTMLAHPNVVRLHEVAASKTKIYMVLEFVNGGELFDRIAMKRKLSEREGRRLFQQLIDGVSYCHGKGVYHRDLKPENVLIDRKGNIKISDFGLCALPQHLGKDGLLHTTCGSPNYIAPEVLQNRGYDGSLSDIWSCGVILYIMLIGQLPFDDRNMVVLYQKIFKGDTKIPEWLSPGAQNLLKRILEPNPMKRINMAEIKLHEWFQKDYIPVGPYDDDDEDLRLGAIMPVKQQISEAPGDKSTRQMNAFQLIGMASSLDLSGFFEEEGVSQRKIRFTSALPPKDLFDKIEVSATQSGFHVQRAHSKLKITRNCNGPNNPLPFLVCVEVSLSLDPLCMLWSFGSPMVT…	437	NAF.PF03822	NAF	S_TKc	8.65	48951.4	_	4
Hordeum_vulgare	HORVU1Hr1G017380	none	SnRK3	HvSnRK3.2	HORVU1Hr1G017380.1	--	chr1H	58852496	58857671	+	1305	CGTCAATCCGTCATCCATCCCACCACGCGCAACTTCGGCAAGGTGAAGCACGCGCGGCACCGCGCCACCGGGGACCACTTCGCCGTCAAGATCCTCGACCGCGGCCGGGTGCTCTCCCTCCGCGGCGCCGACGACCAGGTCCGCCGCGAGATCGCCACGCTCACCATGCTCGCCCACCCCAACGTCGTCCGCCTCCACGAGGTTGCTGCTAGCAAAACAAAGATCTATATGGTGCTTGAGTTTGTCAATGGAGGCGAACTTTTTGACAGGATTGCAATGAAGAAAAAACTATCTGAACGAGAAGGAAGGAGGCTTTTTCAGCAGCTAATTGATGGTGTGAGCTATTGCCATGGAAAGGGTGTCTACCACAGAGACCTCAAGCCTGAAAACGTTCTTATT…	1305	RQSVIHPTTRNFGKVKHARHRATGDHFAVKILDRGRVLSLRGADDQVRREIATLTMLAHPNVVRLHEVAASKTKIYMVLEFVNGGELFDRIAMKKKLSEREGRRLFQQLIDGVSYCHGKGVYHRDLKPENVLIDRKGNIKISDFGLSALPQHLGNDGLLHTTCGSPNYIAPEVLQNRGYDGSLSDIWSCGVILYIMLVGNLPFDDRNMVVLYQKIFKGDAQIPEWLSPSAQNLLRRILEPNPRKRINMAEIKIHEWFQKDYIPVAPYDDDDEDVRLGAILPIKQQISEAPGDKSTHQMNAFQLIGMASSLDLSGLFEEEGVSQRKIRFTSAQPPKDLFDKIEVSATQSGFHVQRAHSKLKITGNCNGPNNPTPFLVCAEVFELGPSLHVVELRKSHGDT…	435	NAF.PF03822;KA1.PF02149	CIPK_C	low_complexity_region;S_TKc	8.42	48916	_	5
Hordeum_vulgare	HORVU1Hr1G017380	none	SnRK3	HvSnRK3.2	HORVU1Hr1G017380.2	--	chr1H	58852501	58857721	+	1385	ATCCGTCATCCATCCCACCACGCGCAACACGCCCTCCGGCCCGACCCGACCCGCCACGAGCGCGTCCCTCTCCGGGCAGCAGCGGGCAGCAGAAAGATGGTGGCGACGGGCGACGCGGAGGACGCGGCGGCGGGGTGCCGCGCGCGGGCGGCGCTGCTGGGCGGGTACGAGCTCGGGCGGACGCTCGGGGAAGGCAACTTCGCCCACCCCAACGTCGTCCGCCTCCACGAGGTTGCTGCTAGCAAAACAAAGATCTATATGGTGCTTGAGTTTGTCAATGGAGGCGAACTTTTTGACAGGATTGCAATGAAGAAAAAACTATCTGAACGAGAAGGAAGGAGGCTTTTTCAGCAGCTAATTGATGGTGTGAGCTATTGCCATGGAAAGGGTGTCTACCAC…	1362	IRHPSHHAQHALRPDPTRHERVPLRAAAGSRKMVATGDAEDAAAGCRARAALLGGYELGRTLGEGNFAHPNVVRLHEVAASKTKIYMVLEFVNGGELFDRIAMKKKLSEREGRRLFQQLIDGVSYCHGKGVYHRDLKPENVLIDRKGNIKISDFGLSALPQHLGNDGLLHTTCGSPNYIAPEVLQNRGYDGSLSDIWSCGVILYIMLVGNLPFDDRNMVVLYQKIFKGDAQIPEWLSPSAQNLLRRILEPNPRKRINMAEIKIHEWFQKDYIPVAPYDDDDEDVRLGAILPIKQQISEAPGDKSTHQMNAFQLIGMASSLDLSGLFEEEGVSQRKIRFTSAQPPKDLFDKIEVSATQSGFHVQRAHSKLKITGNCNGPNNPTPFLVCAEVFELGPSLHV…	453	NAF.PF03822;KA1.PF02149	CIPK_C	low_complexity_region;S_TKc	7.06	50272.3	M	4
Hordeum_vulgare	HORVU1Hr1G017380	none	SnRK3	HvSnRK3.2	HORVU1Hr1G017380.3	--	chr1H	58852508	58857752	+	1620	ATGCTCGTAGGAAACCTTCCGTTTGATGACCGAAATATGGTTGTTCTTTATCAGAAGATTTTCAAGGGTGACGCTCAGATCCCGGAGTGGCTTTCTCCCAGTGCACAAAACCTCCTTCGTAGGATTCTTGAACCAAATCCGAGGAAGAGGATTAACATGGCAGAGATAAAAATACACGAATGGTTTCAGAAGGACTATATTCCTGTTGCTCCATATGATGACGATGATGAAGATGTACGGCTTGGTGCAATTCTACCTATCAAACAGCAAATTAGTGAAGCACCCGGCGACAAGAGCACTCATCAGATGAACGCTTTTCAGCTGATCGGAATGGCATCCTCCCTCGATCTTTCAGGTTTATTTGAGGAAGAGGGAGTGTCCCAGAGAAAGATCAGGTTC…	747	MLVGNLPFDDRNMVVLYQKIFKGDAQIPEWLSPSAQNLLRRILEPNPRKRINMAEIKIHEWFQKDYIPVAPYDDDDEDVRLGAILPIKQQISEAPGDKSTHQMNAFQLIGMASSLDLSGLFEEEGVSQRKIRFTSAQPPKDLFDKIEVSATQSGFHVQRAHSKLKITGNCNGPNNPTPFLVCAEVFELGPSLHVVELRKSHGDTAVYRQLCDRISSDLGIDKIFGMGSLFDDNLPSFDSRAATPLVAL	248	NAF.PF03822;KA1.PF02149	CIPK_C	CTNS;FH;HELICc;HOX;low_complexity_region	5.54	27748.7	_	3
Hordeum_vulgare	HORVU1Hr1G017380	none	SnRK3	HvSnRK3.2	HORVU1Hr1G017380.4	primary	chr1H	58852509	58857986	+	1777	CCATCCCACCACGCGCAACACGCCCTCCGGCCCGACCCGACCCGCCACGAGCGCGTCCCTCTCCGGGCAGCAGCGGGCAGCAGAAAGATGGTGGCGACGGGCGACGCGGAGGACGCGGCGGCGGGGTGCCGCGCGCGGGCGGCGCTGCTGGGCGGGTACGAGCTCGGGCGGACGCTCGGGGAAGGCAACTTCGGCAAGGTGAAGCACGCGCGGCACCGCGCCACCGGGGACCACTTCGCCGTCAAGATCCTCGACCGCGGCCGGGTGCTCTCCCTCCGCGGCGCCGACGACCAGGTCCGCCGCGAGATCGCCACGCTCACCATGCTCGCCCACCCCAACGTCGTCCGCCTCCACGAGGTTGCTGCTAGCAAAACAAAGATCTATATGGTGCTTGAGTTT…	1488	PSHHAQHALRPDPTRHERVPLRAAAGSRKMVATGDAEDAAAGCRARAALLGGYELGRTLGEGNFGKVKHARHRATGDHFAVKILDRGRVLSLRGADDQVRREIATLTMLAHPNVVRLHEVAASKTKIYMVLEFVNGGELFDRIAMKKKLSEREGRRLFQQLIDGVSYCHGKGVYHRDLKPENVLIDRKGNIKISDFGLSALPQHLGNDGLLHTTCGSPNYIAPEVLQNRGYDGSLSDIWSCGVILYIMLVGNLPFDDRNMVVLYQKIFKGDAQIPEWLSPSAQNLLRRILEPNPRKRINMAEIKIHEWFQKDYIPVAPYDDDDEDVRLGAILPIKQQISEAPGDKSTHQMNAFQLIGMASSLDLSGLFEEEGVSQRKIRFTSAQPPKDLFDKIEVSATQ…	495	NAF.PF03822;KA1.PF02149	CIPK_C	low_complexity_region;S_TKc	8.44	54913.7	_	5
Hordeum_vulgare	HORVU1Hr1G017380	none	SnRK3	HvSnRK3.2	HORVU1Hr1G017380.5	--	chr1H	58852563	58857598	+	1124	CGTCCCTCTCCGGGCAGCAGCGGGCAGCAGGTCCGCCGCGAGATCGCCACGCTCACCATGCTCGCCCACCCCAACGTCGTCCGCCTCCACGAGGTTGCTGCTAGCAAAACAAAGATCTATATGGTGCTTGAGTTTGTCAATGGAGGCGAACTTTTTGACAGGATTGCAATGAAGAAAAAACTATCTGAACGAGAAGGAAGGAGGCTTTTTCAGCAGCTAATTGATGGTGTGAGCTATTGCCATGGAAAGGGTGTCTACCACAGAGACCTCAAGCCTGAAAACGTTCTTATTGACCGGAAAGGCAACATCAAGATCTCTGATTTTGGTCTCAGTGCTTTACCACAACATCTCGGGAATGATGGATTGCTGCATACAACCTGTGGTAGCCCCAACTATATT…	1122	RPSPGSSGQQVRREIATLTMLAHPNVVRLHEVAASKTKIYMVLEFVNGGELFDRIAMKKKLSEREGRRLFQQLIDGVSYCHGKGVYHRDLKPENVLIDRKGNIKISDFGLSALPQHLGNDGLLHTTCGSPNYIAPEVLQNRGYDGSLSDIWSCGVILYIMLVGNLPFDDRNMVVLYQKIFKGDAQIPEWLSPSAQNLLRRILEPNPRKRINMAEIKIHEWFQKDYIPVAPYDDDDEDVRLGAILPIKQQISEAPGDKSTHQMNAFQLIGMASSLDLSGLFEEEGVSQRKIRFTSAQPPKDLFDKIEVSATQSGFHVQRAHSKLKITGNCNGPNNPTPFLVCAEVFELGPSLHVVELRKSHGDTAVYRQLCDRIS	374	NAF.PF03822;KA1.PF02149	CIPK_C	low_complexity_region;S_TKc	7.79	41968.1	M	4
Hordeum_vulgare	HORVU1Hr1G017380	none	SnRK3	HvSnRK3.2	HORVU1Hr1G017380.6	--	chr1H	58852564	58857678	+	1306	GTCCCTCTCCGGGCAGCAGCGGGCAACTTCGGCAAGGTGAAGCACGCGCGGCACCGCGCCACCGGGGACCACTTCGCCGTCAAGATCCTCGACCGCGGCCGGGTGCTCTCCCTCCGCGGCGCCGACGACCAGGTCCGCCGCGAGATCGCCACGCTCACCATGCTCGCCCACCCCAACGTCGTCCGCCTCCACGAGGTTGCTGCTAGCAAAACAAAGATCTATATGGTGCTTGAGTTTGTCAATGGAGGCGAACTTTTTGACAGGATTGCAATGAAGAAAAAACTATCTGAACGAGAAGGAAGGAGGCTTTTTCAGCAGCTAATTGATGGTGTGAGCTATTGCCATGGAAAGGGTGTCTACCACAGAGACCTCAAGCCTGAAAACGTTCTTATTGACCGG…	1305	VPLRAAAGNFGKVKHARHRATGDHFAVKILDRGRVLSLRGADDQVRREIATLTMLAHPNVVRLHEVAASKTKIYMVLEFVNGGELFDRIAMKKKLSEREGRRLFQQLIDGVSYCHGKGVYHRDLKPENVLIDRKGNIKISDFGLSALPQHLGNDGLLHTTCGSPNYIAPEVLQNRGYDGSLSDIWSCGVILYIMLVGNLPFDDRNMVVLYQKIFKGDAQIPEWLSPSAQNLLRRILEPNPRKRINMAEIKIHEWFQKDYIPVAPYDDDDEDVRLGAILPIKQQISEAPGDKSTHQMNAFQLIGMASSLDLSGLFEEEGVSQRKIRFTSAQPPKDLFDKIEVSATQSGFHVQRAHSKLKITGNCNGPNNPTPFLVCAEVFELGPSLHVVELRKSHGDTAV…	435	NAF.PF03822;KA1.PF02149	CIPK_C	low_complexity_region;S_TKc	8.16	48617.7	M	4
Hordeum_vulgare	HORVU1Hr1G017380	none	SnRK3	HvSnRK3.2	HORVU1Hr1G017380.7	--	chr1H	58852583	58857679	+	1212	GGGCAGCAGAAAGATGGTGGCGGCGCCGACGACCAGGTCCGCCGCGAGATCGCCACGCTCACCATGCTCGCCCACCCCAACGTCGTCCGCCTCCACGAGGTTGCTGCTAGCAAAACAAAGATCTATATGGTGCTTGAGTTTGTCAATGGAGGCGAACTTTTTGACAGGATTGCAATGAAGAAAAAACTATCTGAACGAGAAGGAAGGAGGCTTTTTCAGCAGCTAATTGATGGTGTGAGCTATTGCCATGGAAAGGGTGTCTACCACAGAGACCTCAAGCCTGAAAACGTTCTTATTGACCGGAAAGGCAACATCAAGATCTCTGATTTTGGTCTCAGTGCTTTACCACAACATCTCGGGAATGATGGATTGCTGCATACAACCTGTGGTAGCCCCAAC…	1209	GQQKDGGGADDQVRREIATLTMLAHPNVVRLHEVAASKTKIYMVLEFVNGGELFDRIAMKKKLSEREGRRLFQQLIDGVSYCHGKGVYHRDLKPENVLIDRKGNIKISDFGLSALPQHLGNDGLLHTTCGSPNYIAPEVLQNRGYDGSLSDIWSCGVILYIMLVGNLPFDDRNMVVLYQKIFKGDAQIPEWLSPSAQNLLRRILEPNPRKRINMAEIKIHEWFQKDYIPVAPYDDDDEDVRLGAILPIKQQISEAPGDKSTHQMNAFQLIGMASSLDLSGLFEEEGVSQRKIRFTSAQPPKDLFDKIEVSATQSGFHVQRAHSKLKITGNCNGPNNPTPFLVCAEVFELGPSLHVVELRKSHGDTAVYRQLCDRISSDLGIDKIFGMGSLFDDNLPSFD…	403	NAF.PF03822;KA1.PF02149	CIPK_C	low_complexity_region;S_TKc	6.2	45014.3	_	2
Hordeum_vulgare	HORVU1Hr1G017380	none	SnRK3	HvSnRK3.2	HORVU1Hr1G017380.8	--	chr1H	58852584	58857962	+	1488	GGGCAGCAGAAAGATGGTGGCGACGACCAGGTCCGCCGCGAGATCGCCACGCTCACCATGCTCGCCCACCCCAACGTCGTCCGCCTCCACGAGGTTGCTGCTAGCAAAACAAAGATCTATATGGTGCTTGAGTTTGTCAATGGAGGCGAACTTTTTGACAGGATTGCAATGAAGAAAAAACTATCTGAACGAGAAGGAAGGAGGCTTTTTCAGCAGCTAATTGATGGTGTGAGCTATTGCCATGGAAAGGGTGTCTACCACAGAGACCTCAAGCCTGAAAACGTTCTTATTGACCGGAAAGGCAACATCAAGATCTCTGATTTTGGTCTCAGTGCTTTACCACAACATCTCGGGAATGATGGATTGCTGCATACAACCTGTGGTAGCCCCAACTATATT…	1224	GQQKDGGDDQVRREIATLTMLAHPNVVRLHEVAASKTKIYMVLEFVNGGELFDRIAMKKKLSEREGRRLFQQLIDGVSYCHGKGVYHRDLKPENVLIDRKGNIKISDFGLSALPQHLGNDGLLHTTCGSPNYIAPEVLQNRGYDGSLSDIWSCGVILYIMLVGNLPFDDRNMVVLYQKIFKGDAQIPEWLSPSAQNLLRRILEPNPRKRINMAEIKIHEWFQKDYIPVAPYDDDDEDVRLGAILPIKQQISEAPGDKSTHQMNAFQLIGMASSLDLSGLFEEEGVSQRKIRFTSAQPPKDLFDKIEVSATQSGFHVQRAHSKLKITGNCNGPNNPTPFLVCAEVFELGPSLHVVELRKSHGDTAVYRQLCDRISSDLGIDKIFGMGSLFDDNLPSFDSR…	407	NAF.PF03822;KA1.PF02149	CIPK_C	low_complexity_region;S_TKc	6.2	45480.9	_	2
Hordeum_vulgare	HORVU1Hr1G017380	none	SnRK3	HvSnRK3.2	HORVU1Hr1G017380.9	--	chr1H	58855208	58857598	+	1179	ATGGTGCTTGAGTTTGTCAATGGAGGCGAACTTTTTGACAGGATTGCAATGAAGAAAAAACTATCTGAACGAGAAGGAAGGAGGCTTTTTCAGCAGCTAATTGATGGTGTGAGCTATTGCCATGGAAAGGGTGTCTACCACAGAGACCTCAAGCCTGAAAACGTTCTTATTGACCGGAAAGGCAACATCAAGATCTCTGATTTTGGTCTCAGTGCTTTACCACAACATCTCGGGAATGATGGATTGCTGCATACAACCTGTGGTAGCCCCAACTATATTGCTCCTGAGGTTCTGCAGAACAGAGGTTACGACGGATCATTGTCGGATATCTGGTCTTGTGGAGTAATTCTTTACATAATGCTCGTAGGAAACCTTCCGTTTGATGACCGAAATATGGTT…	1002	MVLEFVNGGELFDRIAMKKKLSEREGRRLFQQLIDGVSYCHGKGVYHRDLKPENVLIDRKGNIKISDFGLSALPQHLGNDGLLHTTCGSPNYIAPEVLQNRGYDGSLSDIWSCGVILYIMLVGNLPFDDRNMVVLYQKIFKGDAQIPEWLSPSAQNLLRRILEPNPRKRINMAEIKIHEWFQKDYIPVAPYDDDDEDVRLGAILPIKQQISEAPGDKSTHQMNAFQLIGMASSLDLSGLFEEEGVSQRKIRFTSAQPPKDLFDKIEVSATQSGFHVQRAHSKLKITGNCNGPNNPTPFLVCAEVFELGPSLHVVELRKSHGDTAVYRQLCDRIS	334	NAF.PF03822;KA1.PF02149	CIPK_C	cNMP;CTNS;FH;HELICc;HOX;low_complexity_region;S_TKc	6.37	37586	_	2
Hordeum_vulgare	HORVU1Hr1G070100	none	SnRK3	HvSnRK3.3	HORVU1Hr1G070100.1	--	chr1H	488291675	488294487	+	2274	ATGGAAGACAGGAGTGTTTTGACCAAACGTTATGAAATAGGGAGGCAATTAGGACAAGGCACCTTTGCAAAGGTTTACTATGCTCGCAACATAGCAAATGGTCAGTCTGTTGCCATAAAAATGATCGATAAGGACAAGATCTTGAAGGTTGGTCTTGTGGATCAGCTAAAGAGGGAGATCTCGATAATGAGGATCGTGAGGCACCCGAATGTTCTGCAGCTCTTTGAGGTAATGGCTACCAGGAGCAAGATTTACTTTGTTCTGGAGTACGCTAAAGGCGGTGAGCTTTTCAACAAATTAGCCAAGGGGAAGCTTAGCGAGGAGGGCGCGAGGAAATATTTTCATCAGTTGATCTCTGCTATAGATTATTGCCACAGTAGGGGTGTTTATCATCGTGAC…	1431	MEDRSVLTKRYEIGRQLGQGTFAKVYYARNIANGQSVAIKMIDKDKILKVGLVDQLKREISIMRIVRHPNVLQLFEVMATRSKIYFVLEYAKGGELFNKLAKGKLSEEGARKYFHQLISAIDYCHSRGVYHRDLKPENLLVDEYETLRVSDFGLSALTKSKWRDGLLHTACGTPAYVAPEVLSRKGYNGAKADVWSCGVILFVLVAGYLPFHERNLIELYRKIAKAEYRCPRYFSTELKELLSGILDPDPNTRMSITRIKRSPWYRKPVERTPPKKDKTYTSEADASGLACRNSSDGPLSMNAFNIISLSPGFDLSGLFDERYSQREARFACKQTPATVIVKLKEMAQRMKLKVTKKDNGALKLAAPREGKKGTLEFDAEIFELASSFLLVELKKTNGD…	476	NAF.PF03822	CIPK_C	S_TKc;transmembrane_domain;low_complexity_region	9.43	54201.5	M	5
Hordeum_vulgare	HORVU1Hr1G070100	none	SnRK3	HvSnRK3.3	HORVU1Hr1G070100.2	--	chr1H	488291675	488294487	+	2365	ATGGAAGACAGGAGTGTTTTGACCAAACGTTATGAAATAGGGAGGCAATTAGGACAAGGCACCTTTGCAAAGGTTTACTATGCTCGCAACATAGCAAATGGTCAGTCTGTTGCCATAAAAATGATCGATAAGGACAAGATCTTGAAGGTTGGTCTTGTGGATCAGCTAAAGAGGGAGATCTCGATAATGAGGATCGTGAGGCACCCGAATGTTCTGCAGCTCTTTGAGGTAATGGCTACCAGGAGCAAGATTTACTTTGTTCTGGAGTACGCTAAAGGCGGTGAGCTTTTCAACAAATTAGCCAAGGGGAAGCTTAGCGAGGAGGGCGCGAGGAAATATTTTCATCAGTTGATCTCTGCTATAGATTATTGCCACAGTAGGGGTGTTTATCATCGTGAC…	1431	MEDRSVLTKRYEIGRQLGQGTFAKVYYARNIANGQSVAIKMIDKDKILKVGLVDQLKREISIMRIVRHPNVLQLFEVMATRSKIYFVLEYAKGGELFNKLAKGKLSEEGARKYFHQLISAIDYCHSRGVYHRDLKPENLLVDEYETLRVSDFGLSALTKSKWRDGLLHTACGTPAYVAPEVLSRKGYNGAKADVWSCGVILFVLVAGYLPFHERNLIELYRKIAKAEYRCPRYFSTELKELLSGILDPDPNTRMSITRIKRSPWYRKPVERTPPKKDKTYTSEADASGLACRNSSDGPLSMNAFNIISLSPGFDLSGLFDERYSQREARFACKQTPATVIVKLKEMAQRMKLKVTKKDNGALKLAAPREGKKGTLEFDAEIFELASSFLLVELKKTNGD…	476	NAF.PF03822	CIPK_C	S_TKc;transmembrane_domain;low_complexity_region	9.43	54201.5	M	5
Hordeum_vulgare	HORVU1Hr1G070100	none	SnRK3	HvSnRK3.3	HORVU1Hr1G070100.3	--	chr1H	488291721	488294504	+	2245	ATGGAAGACAGGAGTGTTTTGACCAAACGTTATGAAATAGGGAGGCAATTAGGACAAGGCACCTTTGCAAAGGTTTACTATGCTCGCAACATAGCAAATGGTCAGTCTGTTGCCATAAAAATGATCGATAAGGACAAGATCTTGAAGGTTGGTCTTGTGGATCAGCTAAAGAGGGAGATCTCGATAATGAGGATCGTGAGGCACCCGAATGTTCTGCAGCTCTTTGAGGTAATGGCTACCAGGAGCAAGATTTACTTTGTTCTGGAGTACGCTAAAGGCGGTGAGCTTTTCAACAAATTAGCCAAGGGGAAGCTTAGCGAGGAGGGCGCGAGGAAATATTTTCATCAGTTGATCTCTGCTATAGATTATTGCCACAGTAGGGGTGTTTATCATCGTGAC…	1431	MEDRSVLTKRYEIGRQLGQGTFAKVYYARNIANGQSVAIKMIDKDKILKVGLVDQLKREISIMRIVRHPNVLQLFEVMATRSKIYFVLEYAKGGELFNKLAKGKLSEEGARKYFHQLISAIDYCHSRGVYHRDLKPENLLVDEYETLRVSDFGLSALTKSKWRDGLLHTACGTPAYVAPEVLSRKGYNGAKADVWSCGVILFVLVAGYLPFHERNLIELYRKIAKAEYRCPRYFSTELKELLSGILDPDPNTRMSITRIKRSPWYRKPVERTPPKKDKTYTSEADASGLACRNSSDGPLSMNAFNIISLSPGFDLSGLFDERYSQREARFACKQTPATVIVKLKEMAQRMKLKVTKKDNGALKLAAPREGKKGTLEFDAEIFELASSFLLVELKKTNGD…	476	NAF.PF03822	CIPK_C	S_TKc;transmembrane_domain;low_complexity_region	9.43	54201.5	M	5
Hordeum_vulgare	HORVU1Hr1G070100	none	SnRK3	HvSnRK3.3	HORVU1Hr1G070100.4	--	chr1H	488291761	488294535	+	2775	ATGGAAGACAGGAGTGTTTTGACCAAACGTTATGAAATAGGGAGGCAATTAGGACAAGGCACCTTTGCAAAGGTTTACTATGCTCGCAACATAGCAAATGGTCAGTCTGTTGCCATAAAAATGATCGATAAGGACAAGATCTTGAAGGTTGGTCTTGTGGATCAGCTAAAGAGGGAGATCTCGATAATGAGGATCGTGAGGCACCCGAATGTTCTGCAGCTCTTTGAGGTAATGGCTACCAGGAGCAAGATTTACTTTGTTCTGGAGTACGCTAAAGGCGGTGAGCTTTTCAACAAATTAGCCAAGGGGAAGCTTAGCGAGGAGGGCGCGAGGAAATATTTTCATCAGTTGATCTCTGCTATAGATTATTGCCACAGTAGGGGTGTTTATCATCGTGAC…	1431	MEDRSVLTKRYEIGRQLGQGTFAKVYYARNIANGQSVAIKMIDKDKILKVGLVDQLKREISIMRIVRHPNVLQLFEVMATRSKIYFVLEYAKGGELFNKLAKGKLSEEGARKYFHQLISAIDYCHSRGVYHRDLKPENLLVDEYETLRVSDFGLSALTKSKWRDGLLHTACGTPAYVAPEVLSRKGYNGAKADVWSCGVILFVLVAGYLPFHERNLIELYRKIAKAEYRCPRYFSTELKELLSGILDPDPNTRMSITRIKRSPWYRKPVERTPPKKDKTYTSEADASGLACRNSSDGPLSMNAFNIISLSPGFDLSGLFDERYSQREARFACKQTPATVIVKLKEMAQRMKLKVTKKDNGALKLAAPREGKKGTLEFDAEIFELASSFLLVELKKTNGD…	476	NAF.PF03822	CIPK_C	S_TKc;transmembrane_domain;low_complexity_region	9.43	54201.5	M	5
Hordeum_vulgare	HORVU1Hr1G070100	none	SnRK3	HvSnRK3.3	HORVU1Hr1G070100.5	--	chr1H	488291771	488294550	+	2337	ATGGAAGACAGGAGTGTTTTGACCAAACGTTATGAAATAGGGAGGCAATTAGGACAAGGCACCTTTGCAAAGGTTTACTATGCTCGCAACATAGCAAATGGTCAGTCTGTTGCCATAAAAATGATCGATAAGGACAAGATCTTGAAGGTTGGTCTTGTGGATCAGCTAAAGAGGGAGATCTCGATAATGAGGATCGTGAGGCACCCGAATGTTCTGCAGCTCTTTGAGGTAATGGCTACCAGGAGCAAGATTTACTTTGTTCTGGAGTACGCTAAAGGCGGTGAGCTTTTCAACAAATTAGCCAAGGGGAAGCTTAGCGAGGAGGGCGCGAGGAAATATTTTCATCAGTTGATCTCTGCTATAGATTATTGCCACAGTAGGGGTGTTTATCATCGTGAC…	1431	MEDRSVLTKRYEIGRQLGQGTFAKVYYARNIANGQSVAIKMIDKDKILKVGLVDQLKREISIMRIVRHPNVLQLFEVMATRSKIYFVLEYAKGGELFNKLAKGKLSEEGARKYFHQLISAIDYCHSRGVYHRDLKPENLLVDEYETLRVSDFGLSALTKSKWRDGLLHTACGTPAYVAPEVLSRKGYNGAKADVWSCGVILFVLVAGYLPFHERNLIELYRKIAKAEYRCPRYFSTELKELLSGILDPDPNTRMSITRIKRSPWYRKPVERTPPKKDKTYTSEADASGLACRNSSDGPLSMNAFNIISLSPGFDLSGLFDERYSQREARFACKQTPATVIVKLKEMAQRMKLKVTKKDNGALKLAAPREGKKGTLEFDAEIFELASSFLLVELKKTNGD…	476	NAF.PF03822	CIPK_C	S_TKc;transmembrane_domain;low_complexity_region	9.43	54201.5	M	5
Hordeum_vulgare	HORVU1Hr1G070100	none	SnRK3	HvSnRK3.3	HORVU1Hr1G070100.6	--	chr1H	488291792	488294469	+	2232	ATGGAAGACAGGAGTGTTTTGACCAAACGTTATGAAATAGGGAGGCAATTAGGACAAGGCACCTTTGCAAAGGTTTACTATGCTCGCAACATAGCAAATGGTCAGTCTGTTGCCATAAAAATGATCGATAAGGACAAGATCTTGAAGGTTGGTCTTGTGGATCAGCTAAAGAGGGAGATCTCGATAATGAGGATCGTGAGGCACCCGAATGTTCTGCAGCTCTTTGAGGTAATGGCTACCAGGAGCAAGATTTACTTTGTTCTGGAGTACGCTAAAGGCGGTGAGCTTTTCAACAAATTAGCCAAGGGGAAGCTTAGCGAGGAGGGCGCGAGGAAATATTTTCATCAGTTGATCTCTGCTATAGATTATTGCCACAGTAGGGGTGTTTATCATCGTGAC…	1431	MEDRSVLTKRYEIGRQLGQGTFAKVYYARNIANGQSVAIKMIDKDKILKVGLVDQLKREISIMRIVRHPNVLQLFEVMATRSKIYFVLEYAKGGELFNKLAKGKLSEEGARKYFHQLISAIDYCHSRGVYHRDLKPENLLVDEYETLRVSDFGLSALTKSKWRDGLLHTACGTPAYVAPEVLSRKGYNGAKADVWSCGVILFVLVAGYLPFHERNLIELYRKIAKAEYRCPRYFSTELKELLSGILDPDPNTRMSITRIKRSPWYRKPVERTPPKKDKTYTSEADASGLACRNSSDGPLSMNAFNIISLSPGFDLSGLFDERYSQREARFACKQTPATVIVKLKEMAQRMKLKVTKKDNGALKLAAPREGKKGTLEFDAEIFELASSFLLVELKKTNGD…	476	NAF.PF03822	CIPK_C	S_TKc;transmembrane_domain;low_complexity_region	9.43	54201.5	M	5
Hordeum_vulgare	HORVU1Hr1G070100	none	SnRK3	HvSnRK3.3	HORVU1Hr1G070100.7	--	chr1H	488291806	488294509	+	2167	ATGGAAGACAGGAGTGTTTTGACCAAACGTTATGAAATAGGGAGGCAATTAGGACAAGGCACCTTTGCAAAGGTTTACTATGCTCGCAACATAGCAAATGGTCAGTCTGTTGCCATAAAAATGATCGATAAGGACAAGATCTTGAAGGTTGGTCTTGTGGATCAGCTAAAGAGGGAGATCTCGATAATGAGGATCGTGAGGCACCCGAATGTTCTGCAGCTCTTTGAGGTAATGGCTACCAGGAGCAAGATTTACTTTGTTCTGGAGTACGCTAAAGGCGGTGAGCTTTTCAACAAATTAGCCAAGGGGAAGCTTAGCGAGGAGGGCGCGAGGAAATATTTTCATCAGTTGATCTCTGCTATAGATTATTGCCACAGTAGGGGTGTTTATCATCGTGAC…	1431	MEDRSVLTKRYEIGRQLGQGTFAKVYYARNIANGQSVAIKMIDKDKILKVGLVDQLKREISIMRIVRHPNVLQLFEVMATRSKIYFVLEYAKGGELFNKLAKGKLSEEGARKYFHQLISAIDYCHSRGVYHRDLKPENLLVDEYETLRVSDFGLSALTKSKWRDGLLHTACGTPAYVAPEVLSRKGYNGAKADVWSCGVILFVLVAGYLPFHERNLIELYRKIAKAEYRCPRYFSTELKELLSGILDPDPNTRMSITRIKRSPWYRKPVERTPPKKDKTYTSEADASGLACRNSSDGPLSMNAFNIISLSPGFDLSGLFDERYSQREARFACKQTPATVIVKLKEMAQRMKLKVTKKDNGALKLAAPREGKKGTLEFDAEIFELASSFLLVELKKTNGD…	476	NAF.PF03822	CIPK_C	S_TKc;transmembrane_domain;low_complexity_region	9.43	54201.5	M	5
Hordeum_vulgare	HORVU1Hr1G070100	none	SnRK3	HvSnRK3.3	HORVU1Hr1G070100.8	--	chr1H	488292228	488294440	+	2079	ATGGAAGACAGGAGTGTTTTGACCAAACGTTATGAAATAGGGAGGCAATTAGGACAAGGCACCTTTGCAAAGGTTTACTATGCTCGCAACATAGCAAATGGTCAGTCTGTTGCCATAAAAATGATCGATAAGGACAAGATCTTGAAGGTTGGTCTTGTGGATCAGCTAAAGAGGGAGATCTCGATAATGAGGATCGTGAGGCACCCGAATGTTCTGCAGCTCTTTGAGGTAATGGCTACCAGGAGCAAGATTTACTTTGTTCTGGAGTACGCTAAAGGCGGTGAGCTTTTCAACAAATTAGCCAAGGGGAAGCTTAGCGAGGAGGGCGCGAGGAAATATTTTCATCAGTTGATCTCTGCTATAGATTATTGCCACAGTAGGGGTGTTTATCATCGTGAC…	1431	MEDRSVLTKRYEIGRQLGQGTFAKVYYARNIANGQSVAIKMIDKDKILKVGLVDQLKREISIMRIVRHPNVLQLFEVMATRSKIYFVLEYAKGGELFNKLAKGKLSEEGARKYFHQLISAIDYCHSRGVYHRDLKPENLLVDEYETLRVSDFGLSALTKSKWRDGLLHTACGTPAYVAPEVLSRKGYNGAKADVWSCGVILFVLVAGYLPFHERNLIELYRKIAKAEYRCPRYFSTELKELLSGILDPDPNTRMSITRIKRSPWYRKPVERTPPKKDKTYTSEADASGLACRNSSDGPLSMNAFNIISLSPGFDLSGLFDERYSQREARFACKQTPATVIVKLKEMAQRMKLKVTKKDNGALKLAAPREGKKGTLEFDAEIFELASSFLLVELKKTNGD…	476	NAF.PF03822	CIPK_C	S_TKc;transmembrane_domain;low_complexity_region	9.43	54201.5	M	5
Hordeum_vulgare	HORVU1Hr1G070100	none	SnRK3	HvSnRK3.3	HORVU1Hr1G070100.9	primary	chr1H	488292501	488294309	+	1494	GGCAAATTGTCTAGTGACAAAGTCACACCACAGCGTCGTCCCGGATTCATTTGCTCAGTTCTGAGTTCTGATGAGAGTGGTGGGTTGCTTTGTGCTTATATAATGGAAGACAGGAGTGTTTTGACCAAACGTTATGAAATAGGGAGGCAATTAGGACAAGGCACCTTTGCAAAGGTTTACTATGCTCGCAACATAGCAAATGGTCAGTCTGTTGCCATAAAAATGATCGATAAGGACAAGATCTTGAAGGTTGGTCTTGTGGATCAGCTAAAGAGGGAGATCTCGATAATGAGGATCGTGAGGCACCCGAATGTTCTGCAGCTCTTTGAGGTAATGGCTACCAGGAGCAAGATTTACTTTGTTCTGGAGTACGCTAAAGGCGGTGAGCTTTTCAACAAA…	1491	GKLSSDKVTPQRRPGFICSVLSSDESGGLLCAYIMEDRSVLTKRYEIGRQLGQGTFAKVYYARNIANGQSVAIKMIDKDKILKVGLVDQLKREISIMRIVRHPNVLQLFEVMATRSKIYFVLEYAKGGELFNKLAKGKLSEEGARKYFHQLISAIDYCHSRGVYHRDLKPENLLVDEYETLRVSDFGLSALTKSKWRDGLLHTACGTPAYVAPEVLSRKGYNGAKADVWSCGVILFVLVAGYLPFHERNLIELYRKIAKAEYRCPRYFSTELKELLSGILDPDPNTRMSITRIKRSPWYRKPVERTPPKKDKTYTSEADASGLACRNSSDGPLSMNAFNIISLSPGFDLSGLFDERYSQREARFACKQTPATVIVKLKEMAQRMKLKVTKKDNGALKLA…	497	NAF.PF03822	CIPK_C	low_complexity_region;S_TKc	9.43	56432	_	3
Hordeum_vulgare	HORVU1Hr1G070100	none	SnRK3	HvSnRK3.3	HORVU1Hr1G070100.10	--	chr1H	488292765	488293760	+	882	ATGGAAGACAGGAGTGTTTTGACCAAACGTTATGAAATAGGGAGGCAATTAGGACAAGGCACCTTTGCAAAGGTTTACTATGCTCGCAACATAGCAAATGGTCAGTCTGTTGCCATAAAAATGATCGATAAGGACAAGATCTTGAAGGTTGGTCTTGTGGATCAGCTAAAGAGGGAGATCTCGATAATGAGGATCGTGAGGCACCCGAATGTTCTGCAGCTCTTTGAGGTAATGGCTACCAGGAGCAAGATTTACTTTGTTCTGGAGTACGCTAAAGGCGGTGAGCTTTTCAACAAATTAGCCAAGGGGAAGCTTAGCGAGGAGGGCGCGAGGAAATATTTTCATCAGTTGATCTCTGCTATAGATTATTGCCACAGTAGGGGTGTTTATCATCGTGAC…	882	MEDRSVLTKRYEIGRQLGQGTFAKVYYARNIANGQSVAIKMIDKDKILKVGLVDQLKREISIMRIVRHPNVLQLFEVMATRSKIYFVLEYAKGGELFNKLAKGKLSEEGARKYFHQLISAIDYCHSRGVYHRDLKPENLLVDEYETLRVSDFGLSALTKSKWRDGLLHTACGTPAYVAPEVLSRKGYNGAKADVWSCGVILFVLVAGYLPFHERNLIELYRKIAKAEYRCPRYFSTELKELLSGILDPDPNTRMSITRIKRSPWYRKPVERTPPKKDKTYTSEADASGLARFAC	294	--	PKc_like superfamily	S_TKc;transmembrane_domain	9.58	33654.1	M	5
Hordeum_vulgare	HORVU1Hr1G070100	none	SnRK3	HvSnRK3.3	HORVU1Hr1G070100.11	--	chr1H	488292765	488293871	+	780	ATGGAAGACAGGAGTGTTTTGACCAAACGTTATGAAATAGGGAGGCAATTAGGACAAGGCACCTTTGCAAAGGTTTACTATGCTCGCAACATAGCAAATGGTCAGTCTGTTGCCATAAAAATGATCGATAAGGACAAGATCTTGAAGGTTGGTCTTGTGGATCAGCTAAAGAGGGAGATCTCGATAATGAGGATCGTGAGGCACCCGAATGTTCTGCAGCTCTTTGAGGTAATGGCTACCAGGAGCAAGATTTACTTTGTTCTGGAGTACGCTAAAGGCGGTGAGCTTTTCAACAAATTAGCCAAGGGGAAGCTTAGCGAGGAGGGCTTGTATAGAAAGATTGCTAAAGCTGAGTACAGATGCCCTCGTTATTTTTCCACTGAGCTGAAGGAGCTCCTT…	780	MEDRSVLTKRYEIGRQLGQGTFAKVYYARNIANGQSVAIKMIDKDKILKVGLVDQLKREISIMRIVRHPNVLQLFEVMATRSKIYFVLEYAKGGELFNKLAKGKLSEEGLYRKIAKAEYRCPRYFSTELKELLSGILDPDPNTRMSITRIKRSPWYRKPVERTPPKKDKTYTSEADASGLACRNSSDGPLSMNAFNIISLSPGFDLSGLFDERYSQREARFACKQTPATVIVKLKEMAQRMKLKVTKKDNGALKLAAPRE	260	NAF.PF03822	NAF	None	9.9	29624.5	M	5
Hordeum_vulgare	HORVU1Hr1G076910	none	SnRK3	HvSnRK3.4	HORVU1Hr1G076910.1	--	chr1H	515959583	515964228	-	1912	CCCAGCGGCACCGGCGCCGTTGCCGGCAATGGCAAGCGCGGCGGCCTCCTGCTCGGCCGCTACGAGCTGGGACGCATCCTCGGCCACGGCACCTTCGCCAAGGTCTACCACGCGCGCCACGCCGACACGGGCGAGACGGTCGCCATCAAGGTGCTCGACAAGGAGAAGGCCCTGCGCGCGGGCCTCGTCCCGCACATCAAGCGCGAGATCACCATCCTCCGCCGCGTCCGCCACCCCAACATCGTGCGCCTCTTCGAGGTCATGGCCACCAAGTCCAAGATCTACTTCGTCATGGAGTTCGTCCGCGGCGGCGAGCTCTTTGCGCGAGTCGCCAAGGGCCGCCTCAAGGAGGACACGGCGCGCCGATACTTCCAGCAGCTCATCTCCGCCGTCGGCTTC…	1485	PSGTGAVAGNGKRGGLLLGRYELGRILGHGTFAKVYHARHADTGETVAIKVLDKEKALRAGLVPHIKREITILRRVRHPNIVRLFEVMATKSKIYFVMEFVRGGELFARVAKGRLKEDTARRYFQQLISAVGFCHARGVFHRDLKPENLLVDEHGDLKVSDFGLSAVADQFHPDGLLHTFCGTPSYVAPEMLARRGYDGAKADIWSCGVILFVLMAGYLPFHDQNLMAMYRKIYRGEFRCPRWFSKDLTSLLNRLLDTNPETRITMAEVMQSRWFQKGFRPVRFYVEDDQLHSLADGESEELGLVEPAEPPPPPPLPPPLPPPPQQEDDDSGWESDSSVASCPATLSSEERQRPAGRLTRPASLNAFDIISFSKGFDLSGLFEERGSEVRFISAEPMET…	494	NAF.PF03822	STKc_SnRK3	low_complexity_region;S_TKc	6.8	55299.3	M	5
Hordeum_vulgare	HORVU1Hr1G076910	none	SnRK3	HvSnRK3.4	HORVU1Hr1G076910.2	--	chr1H	515961079	515964228	-	3150	CCCAGCGGCACCGGCGCCGTTGCCGGCAATGGCAAGCGCGGCGGCCTCCTGCTCGGCCGCTACGAGCTGGGACGCATCCTCGGCCACGGCACCTTCGCCAAGGTCTACCACGCGCGCCACGCCGACACGGGCGAGACGGTCGCCATCAAGGTGCTCGACAAGGAGAAGGCCCTGCGCGCGGGCCTCGTCCCGCACATCAAGCGCGAGATCACCATCCTCCGCCGCGTCCGCCACCCCAACATCGTGCGCCTCTTCGAGGTCATGGCCACCAAGTCCAAGATCTACTTCGTCATGGAGTTCGTCCGCGGCGGCGAGCTCTTTGCGCGAGTCGCCAAGGGCCGCCTCAAGGAGGACACGGCGCGCCGATACTTCCAGCAGCTCATCTCCGCCGTCGGCTTC…	1485	PSGTGAVAGNGKRGGLLLGRYELGRILGHGTFAKVYHARHADTGETVAIKVLDKEKALRAGLVPHIKREITILRRVRHPNIVRLFEVMATKSKIYFVMEFVRGGELFARVAKGRLKEDTARRYFQQLISAVGFCHARGVFHRDLKPENLLVDEHGDLKVSDFGLSAVADQFHPDGLLHTFCGTPSYVAPEMLARRGYDGAKADIWSCGVILFVLMAGYLPFHDQNLMAMYRKIYRGEFRCPRWFSKDLTSLLNRLLDTNPETRITMAEVMQSRWFQKGFRPVRFYVEDDQLHSLADGESEELGLVEPAEPPPPPPLPPPLPPPPQQEDDDSGWESDSSVASCPATLSSEERQRPAGRLTRPASLNAFDIISFSKGFDLSGLFEERGSEVRFISAEPMET…	494	NAF.PF03822	STKc_SnRK3	low_complexity_region;S_TKc	6.8	55299.3	M	5
Hordeum_vulgare	HORVU1Hr1G076910	none	SnRK3	HvSnRK3.4	HORVU1Hr1G076910.3	primary	chr1H	515962744	515964329	-	1533	ATGGCGGCCACCCCGCCGTCGTCGCGGGACGCGTCGCCGCAGCCCCGCCGGCCGGCCTCCTCCGCGGGCCCCGGCAATGGCAAGCGCGGCGGCCTCCTGCTCGGCCGCTACGAGCTGGGACGCATCCTCGGCCACGGCACCTTCGCCAAGGTCTACCACGCGCGCCACGCCGACACGGGCGAGACGGTCGCCATCAAGGTGCTCGACAAGGAGAAGGCCCTGCGCGCGGGCCTCGTCCCGCACATCAAGCGCGAGATCACCATCCTCCGCCGCGTCCGCCACCCCAACATCGTGCGCCTCTTCGAGGTCATGGCCACCAAGTCCAAGATCTACTTCGTCATGGAGTTCGTCCGCGGCGGCGAGCTCTTTGCGCGAGTCGCCAAGGGCCGCCTCAAGGAG…	1533	MAATPPSSRDASPQPRRPASSAGPGNGKRGGLLLGRYELGRILGHGTFAKVYHARHADTGETVAIKVLDKEKALRAGLVPHIKREITILRRVRHPNIVRLFEVMATKSKIYFVMEFVRGGELFARVAKGRLKEDTARRYFQQLISAVGFCHARGVFHRDLKPENLLVDEHGDLKVSDFGLSAVADQFHPDGLLHTFCGTPSYVAPEMLARRGYDGAKADIWSCGVILFVLMAGYLPFHDQNLMAMYRKIYRGEFRCPRWFSKDLTSLLNRLLDTNPETRITMAEVMQSRWFQKGFRPVRFYVEDDQLHSLADGESEELGLVEPAEPPPPPPLPPPLPPPPQQEDDDSGWESDSSVASCPATLSSEERQRPAGRLTRPASLNAFDIISFSKGFDLSGLFE…	510	NAF.PF03822	STKc_SnRK3	low_complexity_region;S_TKc;transmembrane_domain	7.24	57033.2	C	5
Hordeum_vulgare	HORVU1Hr1G076910	none	SnRK3	HvSnRK3.4	HORVU1Hr1G076910.4	--	chr1H	515962780	515964201	-	1302	AATGGCAAGCGCGGCGGCCTCCTGCTCGGCCGCTACGAGCTGGGACGCATCCTCGGCCACGGCACCTTCGCCAAGGTCTACCACGCGCGCCACGCCGACACGGGCGAGACGGTCGCCATCAAGGTGCTCGACAAGGAGAAGGCCCTGCGCGCGGGCCTCGTCCCGCACATCAAGCGCGAGATCACCATCCTCCGCCGCGTCCGCCACCCCAACATCGTGCGCCTCTTCGAGGTCATGGCCACCAAGTCCAAGATCTACTTCGTCATGGAGTTCGTCCGCGGCGGCGAGCTCTTTGCGCGAGTCGCCAAGGGCCGCCTCAAGGAGGACACGGCGCGCCGATACTTCCAGCAGCTCATCTCCGCCGTCGGCTTCTGCCACGCGCGCGGCGTCTTCCACCGC…	1302	NGKRGGLLLGRYELGRILGHGTFAKVYHARHADTGETVAIKVLDKEKALRAGLVPHIKREITILRRVRHPNIVRLFEVMATKSKIYFVMEFVRGGELFARVAKGRLKEDTARRYFQQLISAVGFCHARGVFHRDLKPENLLVDEHGDLKVSDFGLSAVADQFHPDGLLHTFCGTPSYVAPEMLARRGYDGAKADIWSCGVILFVLMAGYLPFHDQNLMAMYRKIYRGEFRCPRWFSKDLTSLLNRLLDTNPETRITMAEVMQSRWFQKGFRPPPPQQEDDDSGWESDSSVASCPATLSSEERQRPAGRLTRPASLNAFDIISFSKGFDLSGLFEERGSEVRFISAEPMETIVTKLEEIAKMKSFSIRRKDWRVSIEGTREGEKGPLTIGAEIFELTPSL…	434	NAF.PF03822	STKc_SnRK3	low_complexity_region;S_TKc	8.96	49160.6	M	2
Hordeum_vulgare	HORVU1Hr1G076910	none	SnRK3	HvSnRK3.4	HORVU1Hr1G076910.5	--	chr1H	515962780	515964201	-	1314	AATGGCAAGCGCGGCGGCCTCCTGCTCGGCCGCTACGAGCTGGGACGCATCCTCGGCCACGGCACCTTCGCCAAGGTCTACCACGCGCGCCACGCCGACACGGGCGAGACGGTCGCCATCAAGGTGCTCGACAAGGAGAAGGCCCTGCGCGCGGGCCTCGTCCCGCACATCAAGCGCGAGATCACCATCCTCCGCCGCGTCCGCCACCCCAACATCGTGCGCCTCTTCGAGGTCATGGCCACCAAGTCCAAGATCTACTTCGTCATGGAGTTCGTCCGCGGCGGCGAGCTCTTTGCGCGAGTCGCCAAGGGCCGCCTCAAGGAGGACACGGCGCGCCGATACTTCCAGCAGCTCATCTCCGCCGTCGGCTTCTGCCACGCGCGCGGCGTCTTCCACCGC…	1314	NGKRGGLLLGRYELGRILGHGTFAKVYHARHADTGETVAIKVLDKEKALRAGLVPHIKREITILRRVRHPNIVRLFEVMATKSKIYFVMEFVRGGELFARVAKGRLKEDTARRYFQQLISAVGFCHARGVFHRDLKPENLLVDEHGDLKVSDFGLSAVADQFHPDGLLHTFCGTPSYVAPEMLARRGYDGAKADIWSCGVILFVLMAGYLPFHDQNLMAMYRKIYRGEFRCPRWFSKDLTSLLNRLLDTNPETRITMAEVMQSRWFQKGFRPPPLPPPPQQEDDDSGWESDSSVASCPATLSSEERQRPAGRLTRPASLNAFDIISFSKGFDLSGLFEERGSEVRFISAEPMETIVTKLEEIAKMKSFSIRRKDWRVSIEGTREGEKGPLTIGAEIFEL…	438	NAF.PF03822	STKc_SnRK3	low_complexity_region;S_TKc	8.96	49565.1	M	2
Hordeum_vulgare	HORVU1Hr1G076910	none	SnRK3	HvSnRK3.4	HORVU1Hr1G076910.6	--	chr1H	515962783	515964201	-	1293	AATGGCAAGCGCGGCGGCCTCCTGCTCGGCCGCTACGAGCTGGGACGCATCCTCGGCCACGGCACCTTCGCCAAGGTCTACCACGCGCGCCACGCCGACACGGGCGAGACGGTCGCCATCAAGGTGCTCGACAAGGAGAAGGCCCTGCGCGCGGGCCTCGTCCCGCACATCAAGCGCGAGATCACCATCCTCCGCCGCGTCCGCCACCCCAACATCGTGCGCCTCTTCGAGGTCATGGCCACCAAGTCCAAGATCTACTTCGTCATGGAGTTCGTCCGCGGCGGCGAGCTCTTTGCGCGAGTCGCCAAGGGCCGCCTCAAGGAGGACACGGCGCGCCGATACTTCCAGCAGCTCATCTCCGCCGTCGGCTTCTGCCACGCGCGCGGCGTCTTCCACCGC…	1293	NGKRGGLLLGRYELGRILGHGTFAKVYHARHADTGETVAIKVLDKEKALRAGLVPHIKREITILRRVRHPNIVRLFEVMATKSKIYFVMEFVRGGELFARVAKGRLKEDTARRYFQQLISAVGFCHARGVFHRDLKPENLLVDEHGDLKVSDFGLSAVADQFHPDGLLHTFCGTPSYVAPEMLARRGYDGAKADIWSCGVILFVLMAGYLPFHDQNLMAMYRKIYRGEFRCPRWFSKDLTSLLNRLLDTNPETRITMAEVMQSRWFQKGFRPPQQEDDDSGWESDSSVASCPATLSSEERQRPAGRLTRPASLNAFDIISFSKGFDLSGLFEERGSEVRFISAEPMETIVTKLEEIAKMKSFSIRRKDWRVSIEGTREGEKGPLTIGAEIFELTPSLLV…	431	NAF.PF03822	STKc_SnRK3	low_complexity_region;S_TKc	8.96	48869.2	M	2
Hordeum_vulgare	HORVU2Hr1G016750	none	SnRK3	HvSnRK3.5	HORVU2Hr1G016750.1	--	chr2H	38598463	38607139	-	6111	ATGTACAAGGCAAGGAGGCAAGCCTCACTCAAGGTGAGGCGACGAGTCGGCAAGTATGAGCTCGGGCGCACCATCGGGGAAGGGACGTTCGCCAAGGTCCGGTTCGCAAAGGACACCGAGTCCGGTGATCATGTTGCCATCAAGATCCTTGACAAGGCCAAGGTTCAGAAGCACGGGTTGGTCGAACAGATTAGACGAGAAATCTGTACGATGAAGCTGATACAGCACCCCAATGTCGTCCGCCTGCATGAGGTGATGGGAAGTAAGGCAAGAATCTTCATCGTTCTGGAGTATGTTACGGGTGGAGAGCTCCATGACATCATTGCCGCCCATGGGAGCCTGAAGGAGGATGAAGCACGCAGATACTTTCAGCAATTGATCAACGCTGTTGATTATTGC…	1344	MYKARRQASLKVRRRVGKYELGRTIGEGTFAKVRFAKDTESGDHVAIKILDKAKVQKHGLVEQIRREICTMKLIQHPNVVRLHEVMGSKARIFIVLEYVTGGELHDIIAAHGSLKEDEARRYFQQLINAVDYCHSRGVYHRDLKLENLLLDTAGNLKVSDFGLSAISEQAKADGLLHTTCGTPNYVAPEVIEDKGYDGAFADLWSCGVILFVMLAGYLPFEDDNVSALYKKISGAQFTCPSWFSDGAKRLIHRILDPNPSTRITIPQLLKDPWFKKGYKPPVFHEKYQTSLDDVDAAFGDSEEKQVKEEMEGQPASMNAFELISLNKGLNLDNFFEADKKYRRETRFTSQCPPEEIISRIEEAAKPLGFDIQKNNYKMRMKNLEAGRKGNLNVATEVFQ…	447	NAF.PF03822	STKc_SnRK3	S_TKc	8.01	50643	M	2
Hordeum_vulgare	HORVU2Hr1G016750	none	SnRK3	HvSnRK3.5	HORVU2Hr1G016750.2	--	chr2H	38600864	38607066	-	3813	ATGCTACCCAATATCCAGGTTATTGAAGATAAGGGCTATGATGGTGCGTTTGCAGACCTTTGGTCTTGTGGGGTAATTCTTTTTGTGATGCTTGCTGGATATCTGCCTTTTGAGGATGACAACGTCTCAGCCCTTTATAAAAAGATCTCTGGAGCTCAGTTTACTTGTCCCTCTTGGTTTTCTGATGGAGCTAAAAGACTGATTCACAGGATTCTGGATCCTAATCCTTCTACTCGTATAACTATCCCTCAACTATTAAAAGATCCATGGTTCAAAAAAGGGTACAAGCCACCTGTTTTTCATGAGAAATATCAAACTAGTTTGGATGATGTTGATGCTGCTTTCGGAGACTCGGAAGAAAAACAAGTTAAGGAGGAAATGGAAGGGCAGCCAGCTTCG…	795	MLPNIQVIEDKGYDGAFADLWSCGVILFVMLAGYLPFEDDNVSALYKKISGAQFTCPSWFSDGAKRLIHRILDPNPSTRITIPQLLKDPWFKKGYKPPVFHEKYQTSLDDVDAAFGDSEEKQVKEEMEGQPASMNAFELISLNKGLNLDNFFEADKKYRRETRFTSQCPPEEIISRIEEAAKPLGFDIQKNNYKMRMKNLEAGRKGNLNVATEVFQVAPSLFVVELKKAKGDTLEFQKFYKTLSAQIKDVVWVCESEAEERSST	264	NAF.PF03822	CIPK_C	transmembrane_domain	5.35	30076.3	_	4
Hordeum_vulgare	HORVU2Hr1G016750	none	SnRK3	HvSnRK3.5	HORVU2Hr1G016750.3	--	chr2H	38600864	38607100	-	3672	ATGTACAAGGCAAGGAGGCAAGCCTCACTCAAGGTGAGGCGACGAGTCGGCAAGTATGAGCTCGGGCGCACCATCGGGGAAGGGACGTTCGCCAAGGTCCGGTTCGCAAAGGACACCGAGTCCGGTGATCATGTTGCCATCAAGATCCTTGACAAGGCCAAGGTTCAGAAGCACGGGTTGGTCGAACAGATTAGACGAGAAATCTGTACGATGAAGCTGATACAGCACCCCAATGTCGTCCGCCTGCATGAGGTGATGGGAAGTAAGGCAAGAATCTTCATCGTTCTGGAGTATGTTACGGGTGGAGAGCTCCATGACATCATTGCCGCCCATGGGAGCCTGAAGGAGGATGAAGCACGCAGATACTTTCAGCAATTGATCAACGCTGTTGATTATTGC…	1224	MYKARRQASLKVRRRVGKYELGRTIGEGTFAKVRFAKDTESGDHVAIKILDKAKVQKHGLVEQIRREICTMKLIQHPNVVRLHEVMGSKARIFIVLEYVTGGELHDIIAAHGSLKEDEARRYFQQLINAVDYCHSRGVYHRDLKLENLLLDTAGNLKVSDFGLSAISEQAKADGLLHTTCGTPNYVAPEVIEDKGYDGAFADLWSCGVILFVMLAGYLPFEDDNVSALYKKISGAQFTCPSWFSDGAKRLIHRILDPNPSTRITIPQLLKDPWFKKGYKPPVFHEKYQTSLDDVDAAFGDSEEKQVKEEMEGQPASMNAFELISLNKGLNLDNFFEADKKYRRETRFTSQCPPEEIISRIEEAAKPLGFDIQKNNYKMRMKNLEAGRKGNLNVATEGFP…	407	NAF.PF03822	STKc_SnRK3	S_TKc	8.26	45948.6	M	2
Hordeum_vulgare	HORVU2Hr1G016750	none	SnRK3	HvSnRK3.5	HORVU2Hr1G016750.4	--	chr2H	38600864	38607100	-	3752	ATGTACAAGGCAAGGAGGCAAGCCTCACTCAAGGTGAGGCGACGAGTCGGCAAGTATGAGCTCGGGCGCACCATCGGGGAAGGGACGTTCGCCAAGGTCCGGTTCGCAAAGGACACCGAGTCCGGTGATCATGTTGCCATCAAGATCCTTGACAAGGCCAAGGTTCAGAAGCACGGGTTGGTCGAACAGATTAGACGAGAAATCTGTACGATGAAGCTGATACAGCACCCCAATGTCGTCCGCCTGCATGAGGTGATGGGAAGTAAGGCAAGAATCTTCATCGTTCTGGAGTATGTTACGGGTGGAGAGCTCCATGACATCATTGCCGCCCATGGGAGCCTGAAGGAGGATGAAGCACGCAGATACTTTCAGCAATTGATCAACGCTGTTGATTATTGC…	702	MYKARRQASLKVRRRVGKYELGRTIGEGTFAKVRFAKDTESGDHVAIKILDKAKVQKHGLVEQIRREICTMKLIQHPNVVRLHEVMGSKARIFIVLEYVTGGELHDIIAAHGSLKEDEARRYFQQLINAVDYCHSRGVYHRDLKLENLLLDTAGNLKVSDFGLSAISEQAKADGLLHTTCGTPNYVAPEVIEDKGYDGAFADLWSCGVILFVMLAGYLPFEDDNVSALYKKVI	233	--	PKc_like superfamily	S_TKc;transmembrane_domain	8.56	26150.2	M	2
Hordeum_vulgare	HORVU2Hr1G016750	none	SnRK3	HvSnRK3.5	HORVU2Hr1G016750.6	--	chr2H	38601003	38607039	-	3552	ATGTACAAGGCAAGGAGGCAAGCCTCACTCAAGGTGAGGCGACGAGTCGGCAAGTATGAGCTCGGGCGCACCATCGGGGAAGGGACGTTCGCCAAGGTCCGGTTCGCAAAGGACACCGAGTCCGGTGATCATGTTGCCATCAAGATCCTTGACAAGGCCAAGGTTCAGAAGCACGGGTTGGTCGAACAGATTAGACGAGAAATCTGTACGATGAAGCTGATACAGCACCCCAATGTCGTCCGCCTGCATGAGGTGATGGGAAGTAAGGCAAGAATCTTCATCGTTCTGGAGTATGTTACGGGTGGAGAGCTCCATGACATCATTGCCGCCCATGGGAGCCTGAAGGAGGATGAAGCACGCAGATACTTTCAGCAATTGATCAACGCTGTTGATTATTGC…	702	MYKARRQASLKVRRRVGKYELGRTIGEGTFAKVRFAKDTESGDHVAIKILDKAKVQKHGLVEQIRREICTMKLIQHPNVVRLHEVMGSKARIFIVLEYVTGGELHDIIAAHGSLKEDEARRYFQQLINAVDYCHSRGVYHRDLKLENLLLDTAGNLKVSDFGLSAISEQAKADGLLHTTCGTPNYVAPEVIEDKGYDGAFADLWSCGVILFVMLAGYLPFEDDNVSALYKKVI	233	--	PKc_like superfamily	S_TKc;transmembrane_domain	8.56	26150.2	M	2
Hordeum_vulgare	HORVU2Hr1G016750	none	SnRK3	HvSnRK3.5	HORVU2Hr1G016750.7	--	chr2H	38601073	38607073	-	3512	ATGTACAAGGCAAGGAGGCAAGCCTCACTCAAGGTGAGGCGACGAGTCGGCAAGTATGAGCTCGGGCGCACCATCGGGGAAGGGACGTTCGCCAAGGTCCGGTTCGCAAAGGACACCGAGTCCGGTGATCATGTTGCCATCAAGATCCTTGACAAGGCCAAGGTTCAGAAGCACGGGTTGGTCGAACAGATTAGACGAGAAATCTGTACGATGAAGCTGATACAGCACCCCAATGTCGTCCGCCTGCATGAGGTGATGGGAAGTAAGGCAAGAATCTTCATCGTTCTGGAGTATGTTACGGGTGGAGAGCTCCATGACATCATTGCCGCCCATGGGAGCCTGAAGGAGGATGAAGCACGCAGATACTTTCAGCAATTGATCAACGCTGTTGATTATTGC…	1305	MYKARRQASLKVRRRVGKYELGRTIGEGTFAKVRFAKDTESGDHVAIKILDKAKVQKHGLVEQIRREICTMKLIQHPNVVRLHEVMGSKARIFIVLEYVTGGELHDIIAAHGSLKEDEARRYFQQLINAVDYCHSRGVYHRDLKLENLLLDTAGNLKVSDFGLSAISEQAKADGLLHTTCGTPNYVAPEVIEDKGYDGAFADLWSCGVILFVMLAGYLPFEDDNVSALYKKISGAQFTCPSWFSDGAKRLIHRILDPNPSTRITIPQLLKDPWFKKGYKPPVFHEKYQTSLDDVDAAFGDSEEKQVKEEMEGQPASMNAFELISLNKGLNLDNFFEADKKYRRETRFTSQCPPEEIISRIEEAAKPLGFDIQKNNYKMRMKNLEAGRKGNLNVATEVRQ…	434	NAF.PF03822	STKc_SnRK3	S_TKc	8.99	49407.8	M	2
Hordeum_vulgare	HORVU2Hr1G016750	none	SnRK3	HvSnRK3.5	HORVU2Hr1G016750.8	--	chr2H	38601073	38607073	-	3087	ATGGGAAGTAAGGCAAGAATCTTCATCGTTCTGGAGTATGTTACGGGTGGAGAGCTCCATGACATCATTGCCGCCCATGGGAGCCTGAAGGAGGATGAAGCACGCAGATACTTTCAGCAATTGATCAACGCTGTTGATTATTGCCATAGCAGGGGTGTATACCACCGAGATCTGAAGCTAGAGAATTTATTGCTTGATACTGCTGGGAACCTCAAAGTCTCAGACTTTGGCTTGAGTGCGATATCTGAGCAGGCGAAGGCTGATGGGTTACTACATACTACCTGTGGGACACCGAACTATGTTGCTCCTGAGGTTATTGAAGATAAGGGCTATGATGGTGCGTTTGCAGACCTTTGGTCTTGTGGGGTAATTCTTTTTGTGATGCTTGCTGGATATCTG…	1050	MGSKARIFIVLEYVTGGELHDIIAAHGSLKEDEARRYFQQLINAVDYCHSRGVYHRDLKLENLLLDTAGNLKVSDFGLSAISEQAKADGLLHTTCGTPNYVAPEVIEDKGYDGAFADLWSCGVILFVMLAGYLPFEDDNVSALYKKISGAQFTCPSWFSDGAKRLIHRILDPNPSTRITIPQLLKDPWFKKGYKPPVFHEKYQTSLDDVDAAFGDSEEKQVKEEMEGQPASMNAFELISLNKGLNLDNFFEADKKYRRETRFTSQCPPEEIISRIEEAAKPLGFDIQKNNYKMRMKNLEAGRKGNLNVATEVRQKHRSFRNAFHNVIQLLIKGDISRFSKWLHLCLLLS	349	NAF.PF03822	CIPK_C	HTH_ARSR;PTEN_C2;S_TKc;THEG;Ubox	6.57	39588.2	_	4
Hordeum_vulgare	HORVU2Hr1G016750	none	SnRK3	HvSnRK3.5	HORVU2Hr1G016750.10	--	chr2H	38601108	38607076	-	3579	ATGGGAAGTAAGGCAAGAATCTTCATCGTTCTGGAGTATGTTACGGGTGGAGAGCTCCATGACATCATTGCCGCCCATGGGAGCCTGAAGGAGGATGAAGCACGCAGATACTTTCAGCAATTGATCAACGCTGTTGATTATTGCCATAGCAGGGGTGTATACCACCGAGATCTGAAGCTAGAGAATTTATTGCTTGATACTGCTGGGAACCTCAAAGTCTCAGACTTTGGCTTGAGTGCGATATCTGAGCAGGCGAAGGCTGATGGGTTACTACATACTACCTGTGGGACACCGAACTATGTTGCTCCTGAGGTTATTGAAGATAAGGGCTATGATGGTGCGTTTGCAGACCTTTGGTCTTGTGGGGTAATTCTTTTTGTGATGCTTGCTGGATATCTG…	447	MGSKARIFIVLEYVTGGELHDIIAAHGSLKEDEARRYFQQLINAVDYCHSRGVYHRDLKLENLLLDTAGNLKVSDFGLSAISEQAKADGLLHTTCGTPNYVAPEVIEDKGYDGAFADLWSCGVILFVMLAGYLPFEDDNVSALYKKVI	148	--	PKc_like superfamily	HTH_ARSR;S_TKc;transmembrane_domain	4.96	16330.6	_	4
Hordeum_vulgare	HORVU2Hr1G016750	none	SnRK3	HvSnRK3.5	HORVU2Hr1G016750.11	--	chr2H	38601135	38607280	-	3587	ATGCTTGCTGGATATCTGCCTTTTGAGGATGACAACGTCTCAGCCCTTTATAAAAAGATCTCTGGAGCTCAGTTTACTTGTCCCTCTTGGTTTTCTGATGGAGCTAAAAGACTGATTCACAGGATTCTGGATCCTAATCCTTCTACTCGTATAACTATCCCTCAACTATTAAAAGATCCATGGTTCAAAAAAGGGTACAAGCCACCTGTTTTTCATGAGAAATATCAAACTAGTTTGGATGATGTTGATGCTGCTTTCGGAGACTCGGAAGAAAAACAAGTTAAGGAGGAAATGGAAGGGCAGCCAGCTTCGATGAACGCATTTGAGTTGATATCACTGAATAAGGGACTGAACCTAGACAATTTTTTTGAAGCTGATAAGAAGTACAGAAGAGAAACA…	708	MLAGYLPFEDDNVSALYKKISGAQFTCPSWFSDGAKRLIHRILDPNPSTRITIPQLLKDPWFKKGYKPPVFHEKYQTSLDDVDAAFGDSEEKQVKEEMEGQPASMNAFELISLNKGLNLDNFFEADKKYRRETRFTSQCPPEEIISRIEEAAKPLGFDIQKNNYKMRMKNLEAGRKGNLNVATEVFQVAPSLFVVELKKAKGDTLEFQKFYKTLSAQIKDVVWVCESEAEERSST	235	NAF.PF03822	CIPK_C	53EXOc;CPW_WPC;HTH_GNTR;PTEN_C2;THEG;Ubox	5.89	26879.6	_	2
Hordeum_vulgare	HORVU2Hr1G016750	none	SnRK3	HvSnRK3.5	HORVU2Hr1G016750.12	--	chr2H	38601147	38607069	-	3367	ATGGGAAGTAAGGCAAGAATCTTCATCGTTCTGGAGTATGTTACGGGTGGAGAGCTCCATGACATCATTGCCGCCCATGGGAGCCTGAAGGAGGATGAAGCACGCAGATACTTTCAGCAATTGATCAACGCTGTTGATTATTGCCATAGCAGGGGTGTATACCACCGAGATCTGAAGCTAGAGAATTTATTGCTTGATACTGCTGGGAACCTCAAAGTCTCAGACTTTGGCTTGAGTGCGATATCTGAGCAGGCGAAGGCTGATGGGTTACTACATACTACCTGTGGGACACCGAACTATGTTGCTCCTGAGGTTATTGAAGATAAGGGCTATGATGGTGCGTTTGCAGACCTTTGGTCTTGTGGGGTAATTCTTTTTGTGATGCTTGCTGGATATCTG…	1089	MGSKARIFIVLEYVTGGELHDIIAAHGSLKEDEARRYFQQLINAVDYCHSRGVYHRDLKLENLLLDTAGNLKVSDFGLSAISEQAKADGLLHTTCGTPNYVAPEVIEDKGYDGAFADLWSCGVILFVMLAGYLPFEDDNVSALYKKISGAQFTCPSWFSDGAKRLIHRILDPNPSTRITIPQLLKDPWFKKGYKPPVFHEKYQTSLDDVDAAFGDSEEKQVKEEMEGQPASMNAFELISLNKGLNLDNFFEADKKYRRETRFTSQCPPEEIISRIEEAAKPLGFDIQKNNYKMRMKNLEAGRKGNLNVATEVFQVAPSLFVVELKKAKGDTLEFQKFYKTLSAQIKDVVWVCESEAEERSST	362	NAF.PF03822	CIPK_C	53EXOc;CPW_WPC;HTH_ARSR;HTH_GNTR;PTEN_C2;S_TKc;THEG;Ubox	5.45	40823.4	_	4
Hordeum_vulgare	HORVU2Hr1G016750	none	SnRK3	HvSnRK3.5	HORVU2Hr1G016750.13	--	chr2H	38601427	38605121	-	2554	ATGTTTTATGTATGCCAGCTAGAGAATTTATTGCTTGATACTGCTGGGAACCTCAAAGTCTCAGACTTTGGCTTGAGTGCGATATCTGAGCAGGCGAAGGCTGATGGGTTACTACATACTACCTGTGGGACACCGAACTATGTTGCTCCTGAGGTTATTGAAGATAAGGGCTATGATGGTGCGTTTGCAGACCTTTGGTCTTGTGGGGTAATTCTTTTTGTGATGCTTGCTGGATATCTGCCTTTTGAGGATGACAACGTCTCAGCCCTTTATAAAAAGATCTCTGGAGCTCAGTTTACTTGTCCCTCTTGGTTTTCTGATGGAGCTAAAAGACTGATTCACAGGATTCTGGATCCTAATCCTTCTACTCGTATAACTATCCCTCAACTATTAAAAGAT…	930	MFYVCQLENLLLDTAGNLKVSDFGLSAISEQAKADGLLHTTCGTPNYVAPEVIEDKGYDGAFADLWSCGVILFVMLAGYLPFEDDNVSALYKKISGAQFTCPSWFSDGAKRLIHRILDPNPSTRITIPQLLKDPWFKKGYKPPVFHEKYQTSLDDVDAAFGDSEEKQVKEEMEGQPASMNAFELISLNKGLNLDNFFEADKKYRRETRFTSQCPPEEIISRIEEAAKPLGFDIQKNNYKMRMKNLEAGRKGNLNVATEVFQVAPSLFVVELKKAKGDTLEFQKFYKTLSAQIKDVVWVCESEAEERSST	309	NAF.PF03822	CIPK_C	None	5.1	34821.6	_	4
Hordeum_vulgare	HORVU2Hr1G016750	none	SnRK3	HvSnRK3.5	HORVU2Hr1G016750.14	--	chr2H	38601427	38607137	-	3240	ATGCTTGCTGGATATCTGCCTTTTGAGGATGACAACGTCTCAGCCCTTTATAAAAAGATCTCTGGAGCTCAGTTTACTTGTCCCTCTTGGTTTTCTGATGGAGCTAAAAGACTGATTCACAGGATTCTGGATCCTAATCCTTCTACTCGTATAACTATCCCTCAACTATTAAAAGATCCATGGTTCAAAAAAGGGTACAAGCCACCTGTTTTTCATGAGAAATATCAAACTAGTTTGGATGATGTTGATGCTGCTTTCGGAGACTCGGAAGAAAAACAAGTTAAGGAGGAAATGGAAGGGCAGCCAGCTTCGATGAACGCATTTGAGTTGATATCACTGAATAAGGGACTGAACCTAGACAATTTTTTTGAAGCTGATAAGAAGTACAGAAGAGAAACA…	708	MLAGYLPFEDDNVSALYKKISGAQFTCPSWFSDGAKRLIHRILDPNPSTRITIPQLLKDPWFKKGYKPPVFHEKYQTSLDDVDAAFGDSEEKQVKEEMEGQPASMNAFELISLNKGLNLDNFFEADKKYRRETRFTSQCPPEEIISRIEEAAKPLGFDIQKNNYKMRMKNLEAGRKGNLNVATEVFQVAPSLFVVELKKAKGDTLEFQKFYKTLSAQIKDVVWVCESEAEERSST	235	NAF.PF03822	CIPK_C	53EXOc;CPW_WPC;HTH_GNTR;PTEN_C2;THEG;Ubox	5.89	26879.6	_	2
Hordeum_vulgare	HORVU2Hr1G016750	none	SnRK3	HvSnRK3.5	HORVU2Hr1G016750.15	--	chr2H	38601606	38606084	-	2781	ATGTACAAGGCAAGGAGGCAAGCCTCACTCAAGGTGAGGCGACGAGTCGGCAAGTATGAGCTCGGGCGCACCATCGGGGAAGGGACGTTCGCCAAGGTCCGGTTCGCAAAGGACACCGAGTCCGGTGATCATGTTGCCATCAAGATCCTTGACAAGGCCAAGGTTCAGAAGCACGGGTTGGTCGAACAGATTAGACGAGAAATCTGTACGATGAAGCTGATACAGCACCCCAATGTCGTCCGCCTGCATGAGGTGATGGGAAGTAAGGCAAGAATCTTCATCGTTCTGGAGTATGTTACGGGTGGAGAGCTCCATGACATCATTGCCGCCCATGGGAGCCTGAAGGAGGATGAAGCACGCAGATACTTTCAGCAATTGATCAACGCTGTTGATTATTGC…	1344	MYKARRQASLKVRRRVGKYELGRTIGEGTFAKVRFAKDTESGDHVAIKILDKAKVQKHGLVEQIRREICTMKLIQHPNVVRLHEVMGSKARIFIVLEYVTGGELHDIIAAHGSLKEDEARRYFQQLINAVDYCHSRGVYHRECQLENLLLDTAGNLKVSDFGLSAISEQAKADGLLHTTCGTPNYVAPEVIEDKGYDGAFADLWSCGVILFVMLAGYLPFEDDNVSALYKKISGAQFTCPSWFSDGAKRLIHRILDPNPSTRITIPQLLKDPWFKKGYKPPVFHEKYQTSLDDVDAAFGDSEEKQVKEEMEGQPASMNAFELISLNKGLNLDNFFEADKKYRRETRFTSQCPPEEIISRIEEAAKPLGFDIQKNNYKMRMKNLEAGRKGNLNVATEVFQ…	447	NAF.PF03822	STKc_SnRK3	S_TKc	7.59	50646.9	M	2
Hordeum_vulgare	HORVU2Hr1G016750	none	SnRK3	HvSnRK3.5	HORVU2Hr1G016750.16	--	chr2H	38601622	38606992	-	2326	ATGTACAAGGCAAGGAGGCAAGCCTCACTCAAGGTGAGGCGACGAGTCGGCAAGTATGAGCTCGGGCGCACCATCGGGGAAGGGACGTTCGCCAAGGTCCGGTTCGCAAAGGACACCGAGTCCGGTGATCATGTTGCCATCAAGATCCTTGACAAGGCCAAGGTTCAGAAGCACGGGTTGGTCGAACAGATTAGACGAGAAATCTGTACGATGAAGCTGATACAGCACCCCAATGTCGTCCGCCTGCATGAGGTGATGGGAAGTAAGGCAAGAATCTTCATCGTTCTGGAGTATGTTACGGGTGGAGAGCTCCATGACATCATTGCCGCCCATGGGAGCCTGAAGGAGGATGAAGCACGCAGATACTTTCAGCAATTGATCAACGCTGTTGATTATTGC…	1305	MYKARRQASLKVRRRVGKYELGRTIGEGTFAKVRFAKDTESGDHVAIKILDKAKVQKHGLVEQIRREICTMKLIQHPNVVRLHEVMGSKARIFIVLEYVTGGELHDIIAAHGSLKEDEARRYFQQLINAVDYCHSRGVYHRDLKLENLLLDTAGNLKVSDFGLSAISEQAKADGLLHTTCGTPNYVAPEVIEDKGYDGAFADLWSCGVILFVMLAGYLPFEDDNVSALYKKISGAQFTCPSWFSDGAKRLIHRILDPNPSTRITIPQLLKDPWFKKGYKPPVFHEKYQTSLDDVDAAFGDSEEKQVKEEMEGQPASMNAFELISLNKGLNLDNFFEADKKYRRETRFTSQCPPEEIISRIEEAAKPLGFDIQKNNYKMRMKNLEAGRKGNLNVATEVRQ…	434	NAF.PF03822	STKc_SnRK3	S_TKc	8.99	49407.8	M	2
Hordeum_vulgare	HORVU2Hr1G016750	none	SnRK3	HvSnRK3.5	HORVU2Hr1G016750.17	primary	chr2H	38601951	38607090	-	2577	ATGTACAAGGCAAGGAGGCAAGCCTCACTCAAGGTGAGGCGACGAGTCGGCAAGTATGAGCTCGGGCGCACCATCGGGGAAGGGACGTTCGCCAAGGTCCGGTTCGCAAAGGACACCGAGTCCGGTGATCATGTTGCCATCAAGATCCTTGACAAGGCCAAGGTTCAGAAGCACGGGTTGGTCGAACAGATTAGACGAGAAATCTGTACGATGAAGCTGATACAGCACCCCAATGTCGTCCGCCTGCATGAGGTGATGGGAAGTAAGGCAAGAATCTTCATCGTTCTGGAGTATGTTACGGGTGGAGAGCTCCATGACATCATTGCCGCCCATGGGAGCCTGAAGGAGGATGAAGCACGCAGATACTTTCAGCAATTGATCAACGCTGTTGATTATTGC…	1347	MYKARRQASLKVRRRVGKYELGRTIGEGTFAKVRFAKDTESGDHVAIKILDKAKVQKHGLVEQIRREICTMKLIQHPNVVRLHEVMGSKARIFIVLEYVTGGELHDIIAAHGSLKEDEARRYFQQLINAVDYCHSRGVYHRDLKLENLLLDTAGNLKVSDFGLSAISEQAKADGLLHTTCGTPNYVAPEVIEDKGYDGAFADLWSCGVILFVMLAGYLPFEDDNVSALYKKISGAQFTCPSWFSDGAKRLIHRILDPNPSTRITIPQLLKDPWFKKGYKPPVFHEKYQTSLDDVDAAFGDSEEKQVKEEMEGQPASMNAFELISLNKGLNLDNFFEADKKYRRETRFTSQCPPEEIISRIEEAAKPLGFDIQKNNYKMRMKNLEAGRKGNLNVATEVVF…	448	NAF.PF03822	STKc_SnRK3	S_TKc	8.01	50742.1	M	2
Hordeum_vulgare	HORVU2Hr1G016750	none	SnRK3	HvSnRK3.5	HORVU2Hr1G016750.18	--	chr2H	38601951	38607090	-	2576	ATGTACAAGGCAAGGAGGCAAGCCTCACTCAAGGTGAGGCGACGAGTCGGCAAGTATGAGCTCGGGCGCACCATCGGGGAAGGGACGTTCGCCAAGGTCCGGTTCGCAAAGGACACCGAGTCCGGTGATCATGTTGCCATCAAGATCCTTGACAAGGCCAAGGTTCAGAAGCACGGGTTGGTCGAACAGATTAGACGAGAAATCTGTACGATGAAGCTGATACAGCACCCCAATGTCGTCCGCCTGCATGAGGTGATGGGAAGTAAGGCAAGAATCTTCATCGTTCTGGAGTATGTTACGGGTGGAGAGCTCCATGACATCATTGCCGCCCATGGGAGCCTGAAGGAGGATGAAGCACGCAGATACTTTCAGCAATTGATCAACGCTGTTGATTATTGC…	1230	MYKARRQASLKVRRRVGKYELGRTIGEGTFAKVRFAKDTESGDHVAIKILDKAKVQKHGLVEQIRREICTMKLIQHPNVVRLHEVMGSKARIFIVLEYVTGGELHDIIAAHGSLKEDEARRYFQQLINAVDYCHSRGVYHRDLKLENLLLDTAGNLKVSDFGLSAISEQAKADGLLHTTCGTPNYVAPEVIEDKGYDGAFADLWSCGVILFVMLAGYLPFEDDNVSALYKKISGAQFTCPSWFSDGAKRLIHRILDPNPSTRITIPQLLKDPWFKKGYKPPVFHEKYQTSLDDVDAAFGDSEEKQVKEEMEGQPASMNAFELISLNKGLNLDNFFEADKKYRRETRFTSQCPPEEIISRIEEAAKPLGFDIQKNNYKMRMKNLEAGRKGNLNVATERFS…	409	NAF.PF03822	STKc_SnRK3	S_TKc	8.62	46448.3	M	2
Hordeum_vulgare	HORVU2Hr1G016750	none	SnRK3	HvSnRK3.5	HORVU2Hr1G016750.19	--	chr2H	38601951	38607090	-	2738	ATGTACAAGGCAAGGAGGCAAGCCTCACTCAAGGTGAGGCGACGAGTCGGCAAGTATGAGCTCGGGCGCACCATCGGGGAAGGGACGTTCGCCAAGGTCCGGTTCGCAAAGGACACCGAGTCCGGTGATCATGTTGCCATCAAGATCCTTGACAAGGCCAAGGTTCAGAAGCACGGGTTGGTCGAACAGATTAGACGAGAAATCTGTACGATGAAGCTGATACAGCACCCCAATGTCGTCCGCCTGCATGAGGTGATGGGAAGTAAGGCAAGAATCTTCATCGTTCTGGAGTATGTTACGGGTGGAGAGCTCCATGACATCATTGCCGCCCATGGGAGCCTGAAGGAGGATGAAGCACGCAGATACTTTCAGCAATTGATCAACGCTGTTGATTATTGC…	606	MYKARRQASLKVRRRVGKYELGRTIGEGTFAKVRFAKDTESGDHVAIKILDKAKVQKHGLVEQIRREICTMKLIQHPNVVRLHEVMGSKARIFIVLEYVTGGELHDIIAAHGSLKEDEARRYFQQLINAVDYCHSRGVYHRDLKLENLLLDTAGNLKVSDFGLSAISEQAKADGLLHTTCGTPNYVAPEVTGPYTFAVILF	201	--	PKc_like superfamily	None	9.32	22591.1	M	2
Hordeum_vulgare	HORVU2Hr1G016750	none	SnRK3	HvSnRK3.5	HORVU2Hr1G016750.20	--	chr2H	38603030	38605171	-	1095	ATGCTTGCTGGATATCTGCCTTTTGAGGATGACAACGTCTCAGCCCTTTATAAAAAGATCTCTGGAGCTCAGTTTACTTGTCCCTCTTGGTTTTCTGATGGAGCTAAAAGACTGATTCACAGGATTCTGGATCCTAATCCTTCTACTCGTATAACTATCCCTCAACTATTAAAAGATCCATGGTTCAAAAAAGGGTACAAGCCACCTGTTTTTCATGAGAAATATCAAACTAGTTTGGATGATGTTGATGCTGCTTTCGGAGACTCGGAAGAAAAACAAGTTAAGGAGGAAATGGAAGGGCAGCCAGCTTCGATGAACGCATTTGAGTTGATATCACTGAATAAGGGACTGAACCTAGACAATTTTTTTGAAGCTGATAAGAAGTACAGAAGAGAAACA…	669	MLAGYLPFEDDNVSALYKKISGAQFTCPSWFSDGAKRLIHRILDPNPSTRITIPQLLKDPWFKKGYKPPVFHEKYQTSLDDVDAAFGDSEEKQVKEEMEGQPASMNAFELISLNKGLNLDNFFEADKKYRRETRFTSQCPPEEIISRIEEAAKPLGFDIQKNNYKMRMKNLEAGRKGNLNVATEVRQKHRSFRNAFHNVIQLLIKGDISRFSKWLHLCLLLS	222	NAF.PF03822	CIPK_C	PTEN_C2;THEG;Ubox	9.01	25644.4	_	2
Hordeum_vulgare	HORVU2Hr1G016750	none	SnRK3	HvSnRK3.5	HORVU2Hr1G016750.21	--	chr2H	38603042	38607094	-	1651	ATGCTACCCAATATCCAGGTTATTGAAGATAAGGGCTATGATGGTGCGTTTGCAGACCTTTGGTCTTGTGGGGTAATTCTTTTTGTGATGCTTGCTGGATATCTGCCTTTTGAGGATGACAACGTCTCAGCCCTTTATAAAAAGATCTCTGGAGCTCAGTTTACTTGTCCCTCTTGGTTTTCTGATGGAGCTAAAAGACTGATTCACAGGATTCTGGATCCTAATCCTTCTACTCGTATAACTATCCCTCAACTATTAAAAGATCCATGGTTCAAAAAAGGGTACAAGCCACCTGTTTTTCATGAGAAATATCAAACTAGTTTGGATGATGTTGATGCTGCTTTCGGAGACTCGGAAGAAAAACAAGTTAAGGAGGAAATGGAAGGGCAGCCAGCTTCG…	756	MLPNIQVIEDKGYDGAFADLWSCGVILFVMLAGYLPFEDDNVSALYKKISGAQFTCPSWFSDGAKRLIHRILDPNPSTRITIPQLLKDPWFKKGYKPPVFHEKYQTSLDDVDAAFGDSEEKQVKEEMEGQPASMNAFELISLNKGLNLDNFFEADKKYRRETRFTSQCPPEEIISRIEEAAKPLGFDIQKNNYKMRMKNLEAGRKGNLNVATEVRQKHRSFRNAFHNVIQLLIKGDISRFSKWLHLCLLLS	251	NAF.PF03822	CIPK_C	transmembrane_domain	8.24	28841.1	_	4
Hordeum_vulgare	HORVU2Hr1G016750	none	SnRK3	HvSnRK3.5	HORVU2Hr1G016750.22	--	chr2H	38603081	38605645	-	1087	TGGCAGATTAGACGAGAAATCTGTACGATGAAGCTGATACAGCACCCCAATGTCGTCCGCCTGCATGAGGTGATGGGAAGTAAGGCAAGAATCTTCATCGTTCTGGAGTATGTTACGGGTGGAGAGCTCCATGACATCATTGCCGCCCATGGGAGCCTGAAGGAGGATGAAGCACGCAGATACTTTCAGCAATTGATCAACGCTGTTGATTATTGCCATAGCAGGGGTGTATACCACCGAGATCTGAAGCTAGAGAATTTATTGCTTGATACTGCTGGGAACCTCAAAGTCTCAGACTTTGGCTTGAGTGCGATATCTGAGCAGGCGAAGGCTGATGGGTTACTACATACTACCTGTGGGACACCGAACTATGTTGCTCCTGAGGTTATTGAAGATAAG…	1086	WQIRREICTMKLIQHPNVVRLHEVMGSKARIFIVLEYVTGGELHDIIAAHGSLKEDEARRYFQQLINAVDYCHSRGVYHRDLKLENLLLDTAGNLKVSDFGLSAISEQAKADGLLHTTCGTPNYVAPEVIEDKGYDGAFADLWSCGVILFVMLAGYLPFEDDNVSALYKKISGAQFTCPSWFSDGAKRLIHRILDPNPSTRITIPQLLKDPWFKKGYKPPVFHEKYQTSLDDVDAAFGDSEEKQVKEEMEGQPASMNAFELISLNKGLNLDNFFEADKKYRRETRFTSQCPPEEIISRIEEAAKPLGFDIQKNNYKMRMKNLEAGRKGNLNVATEVFQVAPSLFVVELKKAKGDTLEFQKFY	362	NAF.PF03822	CIPK_C	S_TKc	6.05	41127	M	4
Hordeum_vulgare	HORVU2Hr1G018260	none	SnRK3	HvSnRK3.6	HORVU2Hr1G018260.1	primary	chr2H	46418009	46420712	+	2198	ATGGGGGAGCAGAAGGGGAATATTCTGATGCACAAGTACGAGATGGGGAAGATGCTCGGGCAGGGGACCTTTGCCAAGGTCTACCATGCCCGCAACATCGAGACCTCGCAGAGCGTCGCCATCAAGGTGACCGACAAGGAGAAGGTTCTGAAGGGCGGGCTCACGGACCAGATCAAGCGCGAGATCTCTGTGATGAAGCTGGTCAAGCACCCTAACATTGTTCAGATGTATGAGGTCATGGCGACCAAAACCAAGATTTACTTTGTGTTGGAGCATGTCAAGGGCGGTGAGCTGTTTAACAAGGTTCAGAGAGGAAGGCTCAAGGAAGATGCTGCAAGGAAGTACTTCCAGCAGCTGATCTGCGCAGTTGACTTTTGTCACAGCAGGGGCGTCTATCAC…	1353	MGEQKGNILMHKYEMGKMLGQGTFAKVYHARNIETSQSVAIKVTDKEKVLKGGLTDQIKREISVMKLVKHPNIVQMYEVMATKTKIYFVLEHVKGGELFNKVQRGRLKEDAARKYFQQLICAVDFCHSRGVYHRDLKPENLLLDENSNLKVSDFGLSTISECRRLDGLLHTSCGTPAYVAPEVINRKGYDGAKADIWSCGVILFVLMAGYLPFQDKNLMNMYKKIGKAEFKCPSWFSSDIRRLLLRILDPNPSTRISIEKIMEHPWFRKGLDAKLLRYNLQAKDAVPASDMTATSDSLSSSNSAIEGKEQETKKLSNMNAFDIISLSTGLDLSGMFEDNDKKRESKFTSTNSASTIVSKIEDIAKGMQLKLVKKDGGMLKMEGSKPGRKGVMSIDAEIF…	450	NAF.PF03822	STKc_SnRK3	S_TKc;transmembrane_domain;low_complexity_region	9.07	50830.8	_	3
Hordeum_vulgare	HORVU2Hr1G018260	none	SnRK3	HvSnRK3.6	HORVU2Hr1G018260.2	--	chr2H	46418444	46420751	+	2308	ATGGGGGAGCAGAAGGGGAATATTCTGATGCACAAGTACGAGATGGGGAAGATGCTCGGGCAGGGGACCTTTGCCAAGGTCTACCATGCCCGCAACATCGAGACCTCGCAGAGCGTCGCCATCAAGGTGACCGACAAGGAGAAGGTTCTGAAGGGCGGGCTCACGGACCAGATCAAGCGCGAGATCTCTGTGATGAAGCTGGTCAAGCACCCTAACATTGTTCAGATGTATGAGGTCATGGCGACCAAAACCAAGATTTACTTTGTGTTGGAGCATGTCAAGGGCGGTGAGCTGTTTAACAAGGTTCAGAGAGGAAGGCTCAAGGAAGATGCTGCAAGGAAGTACTTCCAGCAGCTGATCTGCGCAGTTGACTTTTGTCACAGCAGGGGCGTCTATCAC…	1353	MGEQKGNILMHKYEMGKMLGQGTFAKVYHARNIETSQSVAIKVTDKEKVLKGGLTDQIKREISVMKLVKHPNIVQMYEVMATKTKIYFVLEHVKGGELFNKVQRGRLKEDAARKYFQQLICAVDFCHSRGVYHRDLKPENLLLDENSNLKVSDFGLSTISECRRLDGLLHTSCGTPAYVAPEVINRKGYDGAKADIWSCGVILFVLMAGYLPFQDKNLMNMYKKIGKAEFKCPSWFSSDIRRLLLRILDPNPSTRISIEKIMEHPWFRKGLDAKLLRYNLQAKDAVPASDMTATSDSLSSSNSAIEGKEQETKKLSNMNAFDIISLSTGLDLSGMFEDNDKKRESKFTSTNSASTIVSKIEDIAKGMQLKLVKKDGGMLKMEGSKPGRKGVMSIDAEIF…	450	NAF.PF03822	STKc_SnRK3	S_TKc;transmembrane_domain;low_complexity_region	9.07	50830.8	_	3
Hordeum_vulgare	HORVU2Hr1G018260	none	SnRK3	HvSnRK3.6	HORVU2Hr1G018260.3	--	chr2H	46419232	46420572	+	1291	GCCATCATGGGGGAGCAGAAGGGGAATATTCTGATGCACAAGTACGAGATGGGGAAGATGCTCGGGCAGGGGACCTTTGCCAAGGTCTACCATGCCCGCAACATCGAGACCTCGCAGAGCGTCGCCATCAAGGTGACCGACAAGGAGAAGGTTCTGAAGGGCGGGCTCACGGACCAGATCAAGCGCGAGATCTCTGTGATGAAGCTGGTCAAGCACCCTAACATTGTTCAGATGTATGAGGTCATGGCGACCAAAACCAAGATTTACTTTGTGTTGGAGCATGTCAAGGGCGGTGAGCTGTTTAACAAGGTTCAGAGAGGAAGGCTCAAGGAAGATGCTGCAAGGAAGTACTTCCAGCAGCTGATCTGCGCAGTTGACTTTTGTCACAGCAGGGGCGTC…	873	AIMGEQKGNILMHKYEMGKMLGQGTFAKVYHARNIETSQSVAIKVTDKEKVLKGGLTDQIKREISVMKLVKHPNIVQMYEVMATKTKIYFVLEHVKGGELFNKVQRGRLKEDAARKYFQQLICAVDFCHSRGVYHRDLKPENLLLDENSNLKVSDFGLSTISECRRLDGLLHTSCGTPAYVAPEVINRKGYDGAKADIWSCGVILFVLMAGYLPFQDKNLMNMYKKIGKAEFKCPSWFSSDIRRLLLRILDPNPSTRISIEKIMEHPWFRKGLDAKLLRYNLQAKDQLSN	290	--	STKc_SnRK3	low_complexity_region;S_TKc;transmembrane_domain	9.48	33177.8	_	2
Hordeum_vulgare	HORVU2Hr1G018260	none	SnRK3	HvSnRK3.6	HORVU2Hr1G018260.4	--	chr2H	46419238	46420906	+	1330	ATGGGGGAGCAGAAGGGGAATATTCTGATGCACAAGTACGAGATGGGGAAGATGCTCGGGCAGGGGACCTTTGCCAAGGTCTACCATGCCCGCAACATCGAGACCTCGCAGAGCGTCGCCATCAAGGTGACCGACAAGGAGAAGGTTCTGAAGGGCGGGCTCACGGACCAGATCAAGCGCGAGATCTCTGTGATGAAGCTGGTCAAGCACCCTAACATTGTTCAGATGTATGAGGTCATGGCGACCAAAACCAAGATTTACTTTGTGTTGGAGCATGTCAAGGGCGGTGAGCTGTTTAACAAGGTTCAGAGAGGAAGGCTCAAGGAAGATGCTGCAAGGAAGTACTTCCAGCAGCTGATCTGCGCAGTTGACTTTTGTCACAGCAGGGGCGTCTATCAC…	1329	MGEQKGNILMHKYEMGKMLGQGTFAKVYHARNIETSQSVAIKVTDKEKVLKGGLTDQIKREISVMKLVKHPNIVQMYEVMATKTKIYFVLEHVKGGELFNKVQRGRLKEDAARKYFQQLICAVDFCHSRGVYHRDLKPENLLLDENSNLKVSDFGLSTISECRRLDGLLHTSCGTPAYVAPEVINRKGYDGAKADIWSCGVILFVLMAGYLPFQDKNLMNMYKKIGKAEFKCPSWFSSDIRRLLLRILDPNPSTRISIEKIMEHPWFRKGLDAKLLRYNLQAKDAVPASDMTATSDSLSSSNSAIEGKEQETKKLSNMNAFDIISLSTGLDLSGMFEDNDKKRESKFTSTNSASTIVSKIEDIAKGMQLKLVKKDGGMLKMEGSKPGRKGVMSIDAEIF…	443	NAF.PF03822	STKc_SnRK3	low_complexity_region;S_TKc;transmembrane_domain	9.16	50049	_	3
Hordeum_vulgare	HORVU2Hr1G018340	none	SnRK3	HvSnRK3.7	HORVU2Hr1G018340.1	primary	chr2H	46669153	46706501	+	1512	ATCGTCTTCAACCCAGAAACCCGAGACAGAGCGCGGCCGAAGACAGGATCCCAACTACCGCAAGAAACTCTCCGGCCAGTGAGCGAGGGAGCGAGCGGGCGATATCCAATATCTCTTCCGGCAGCCGATCCAGCTGGGGAAAATTACTACCTCACAGTCACGACCGCACACTGCGACGGCGGCGACACAGCACACCCCGCCGCCACGATGCCGTCCGCCTCCAGCGCCGTCCCATCCGCCGCGGCGCGGGGAGACGAATCGCAACCCCTCGCCGCCGGGGCAGCCCCGAATGTCCTCCTTGGTAGGTACGAGCTGGGCGGGCTCCTCGGCCGCGGCGCGTCCGCCAAGGTGTACCGGGCCAGGGACCTGGTCACGGGCCGGGACGTGGCCATCAAGTCC…	1512	IVFNPETRDRARPKTGSQLPQETLRPVSEGASGRYPISLPAADPAGENYYLTVTTAHCDGGDTAHPAATMPSASSAVPSAAARGDESQPLAAGAAPNVLLGRYELGGLLGRGASAKVYRARDLVTGRDVAIKSFPNPRAGGRECEGSAAIEREAAILARLRHRHVVRLHEILGTRKKVHFVLDLAAGGELFSLVDSDGRMSEDLARHYFRQLVSAVRYCHSRGVYHRDIKPENLLLDGEGELKVADFGLGAVADGSLHHTLCGTPAYVAPEILSKQGYHPAKVDIWSCGVVLFVLAAGYLPFNDASLINMYRKIYAGRFRCPNWFSPALRHLLRRILDPNPATRIDTDGIMEHPWFCHGAGGDGELEKLMCGHEEEAWFKTEFKEDMARDMTAFDILAF…	504	NAF.PF03822	STKc_AMPK-like	low_complexity_region;S_TKc	6.86	54483.9	_	4
Hordeum_vulgare	HORVU2Hr1G018340	none	SnRK3	HvSnRK3.7	HORVU2Hr1G018340.2	--	chr2H	46669169	46672600	+	2466	ACCCGAGACAGAGCGCGGCCGAAGACAGGATCCCAACTACCGCAAGAAACTCTCCGGCCAGTGAGCGAGGGAGCGAGCGGGCGATATCCAATATCTCTTCCGGCAGCCGATCCAGCTGGGGAAAATTACTACCTCACAGTCACGACCGCACACTGCGACGGCGGCGACACAGCACACCCCGCCGCCACGATGCCGTCCGCCTCCAGCGCCGTCCCATCCGCCGCGGCGCGGGGAGACGAATCGCAACCCCTCGCCGCCGGGGCAGCCCCGAATGTCCTCCTTGGTAGGTACGAGCTGGGCGGGCTCCTCGGCCGCGGCGCGTCCGCCAAGGTGTACCGGGCCAGGGACCTGGTCACGGGCCGGGACGTGGCCATCAAGTCCTTCCCCAACCCGCGCGCC…	1500	TRDRARPKTGSQLPQETLRPVSEGASGRYPISLPAADPAGENYYLTVTTAHCDGGDTAHPAATMPSASSAVPSAAARGDESQPLAAGAAPNVLLGRYELGGLLGRGASAKVYRARDLVTGRDVAIKSFPNPRAGGRECEGSAAIEREAAILARLRHRHVVRLHEILGTRKKVHFVLDLAAGGELFSLVDSDGRMSEDLARHYFRQLVSAVRYCHSRGVYHRDIKPENLLLDGEGELKVADFGLGAVADGSLHHTLCGTPAYVAPEILSKQGYHPAKVDIWSCGVVLFVLAAGYLPFNDASLINMYRKIYAGRFRCPNWFSPALRHLLRRILDPNPATRIDTDGIMEHPWFCHGAGGDGELEKLMCGHEEEAWFKTEFKEDMARDMTAFDILAFSPGSDL…	499	NAF.PF03822	STKc_AMPK-like	low_complexity_region;S_TKc	6.65	53740	M	4
Hordeum_vulgare	HORVU2Hr1G018340	none	SnRK3	HvSnRK3.7	HORVU2Hr1G018340.3	--	chr2H	46669169	46672779	+	3611	ACCCGAGACAGAGCGCGGCCGAAGACAGGATCCCAACTACCGCAAGAAACTCTCCGGCCAGTGAGCGAGGGAGCGAGCGGGCGATATCCAATATCTCTTCCGGCAGCCGATCCAGCTGGGGAAAATTACTACCTCACAGTCACGACCGCACACTGCGACGGCGGCGACACAGCACACCCCGCCGCCACGATGCCGTCCGCCTCCAGCGCCGTCCCATCCGCCGCGGCGCGGGGAGACGAATCGCAACCCCTCGCCGCCGGGGCAGCCCCGAATGTCCTCCTTGGTAGGTACGAGCTGGGCGGGCTCCTCGGCCGCGGCGCGTCCGCCAAGGTGTACCGGGCCAGGGACCTGGTCACGGGCCGGGACGTGGCCATCAAGTCCTTCCCCAACCCGCGCGCC…	1500	TRDRARPKTGSQLPQETLRPVSEGASGRYPISLPAADPAGENYYLTVTTAHCDGGDTAHPAATMPSASSAVPSAAARGDESQPLAAGAAPNVLLGRYELGGLLGRGASAKVYRARDLVTGRDVAIKSFPNPRAGGRECEGSAAIEREAAILARLRHRHVVRLHEILGTRKKVHFVLDLAAGGELFSLVDSDGRMSEDLARHYFRQLVSAVRYCHSRGVYHRDIKPENLLLDGEGELKVADFGLGAVADGSLHHTLCGTPAYVAPEILSKQGYHPAKVDIWSCGVVLFVLAAGYLPFNDASLINMYRKIYAGRFRCPNWFSPALRHLLRRILDPNPATRIDTDGIMEHPWFCHGAGGDGELEKLMCGHEEEAWFKTEFKEDMARDMTAFDILAFSPGSDL…	499	NAF.PF03822	STKc_AMPK-like	low_complexity_region;S_TKc	6.65	53740	M	4
Hordeum_vulgare	HORVU2Hr1G018340	none	SnRK3	HvSnRK3.7	HORVU2Hr1G018340.4	--	chr2H	46669169	46706685	+	1680	ACCCGAGACAGAGCGCGGCCGAAGACAGGATCCCAACTACCGCAAGAAACTCTCCGGCCAGTGAGCGAGGGAGCGAGCGGGCGATATCCAATATCTCTTCCGGCAGCCGATCCAGCTGGGGAAAATTACTACCTCACAGTCACGACCGCACACTGCGACGGCGGCGACACAGCACACCCCGCCGCCACGATGCCGTCCGCCTCCAGCGCCGTCCCATCCGCCGCGGCGCGGGGAGACGAATCGCAACCCCTCGCCGCCGGGGCAGCCCCGAATGTCCTCCTTGGTAGGTACGAGCTGGGCGGGCTCCTCGGCCGCGGCGCGTCCGCCAAGGTGTACCGGGCCAGGGACCTGGTCACGGGCCGGGACGTGGCCATCAAGTCCTTCCCCAACCCGCGCGCC…	1500	TRDRARPKTGSQLPQETLRPVSEGASGRYPISLPAADPAGENYYLTVTTAHCDGGDTAHPAATMPSASSAVPSAAARGDESQPLAAGAAPNVLLGRYELGGLLGRGASAKVYRARDLVTGRDVAIKSFPNPRAGGRECEGSAAIEREAAILARLRHRHVVRLHEILGTRKKVHFVLDLAAGGELFSLVDSDGRMSEDLARHYFRQLVSAVRYCHSRGVYHRDIKPENLLLDGEGELKVADFGLGAVADGSLHHTLCGTPAYVAPEILSKQGYHPAKVDIWSCGVVLFVLAAGYLPFNDASLINMYRKIYAGRFRCPNWFSPALRHLLRRILDPNPATRIDTDGIMEHPWFCHGAGGDGELEKLMCGHEEEAWFKTEFKEDMARDMTAFDILAFSPGSDL…	499	NAF.PF03822	STKc_AMPK-like	low_complexity_region;S_TKc	7	53915.3	M	4
Hordeum_vulgare	HORVU2Hr1G018340	none	SnRK3	HvSnRK3.7	HORVU2Hr1G018340.5	--	chr2H	46669171	46706427	+	1421	ACCCGAGACAGAGCGCGGCCGAAGACAGGATCCCAACTACCGCAAGAAACTCTCCGGCCAGTGAGCGAGGGAGCGAGCGGGCGATATCCAATATCTCTTCCGGCAGCCGATCCAGCTGGGGAAAATTACTACCTCACAGTCACGACCGCACACTGCGACGGCGGCGACACAGCACACCCCGCCGCCACGATGCCGTCCGCCTCCAGCGCCGTCCCATCCGCCGCGGCGCGGGGAGACGAATCGCAACCCCTCGCCGCCGGGGCAGCCCCGAATGTCCTCCTTGGTAGGTACGAGCTGGGCGGGCTCCTCGGCCGCGGCGCGTCCGCCAAGGTGTACCGGGCCAGGGACCTGGTCACGGGCCGGGACGTGGCCATCAAGTCCTTCCCCAACCCGCGCGCC…	1419	TRDRARPKTGSQLPQETLRPVSEGASGRYPISLPAADPAGENYYLTVTTAHCDGGDTAHPAATMPSASSAVPSAAARGDESQPLAAGAAPNVLLGRYELGGLLGRGASAKVYRARDLVTGRDVAIKSFPNPRAGGRECEGSAAIEREAAILARLRHRHVVRLHEILGTRKKVHFVLDLAAGGELFSLVDSDGRMSEDLARHYFRQLVSAVRYCHSRGVYHRDIKPENLLLDGEGELKVADFGLGAVADGSLHHTLCGTPAYVAPEILSKQGYHPAKVDIWSCGVVLFVLAAGYLPFNDASLINMYRKIYAGRFRCPNWFSPALRHLLRRILDPNPATRIDTDGIMEHPWFCHGAGGDGELEKLMCGHEEEAWFKTEFKEDMARDMTAFDILAFSPGSDL…	473	NAF.PF03822	STKc_AMPK-like	DUF1087;GARS_C;HTH_ARSR;low_complexity_region;RINGv;RIO;S_TKc;TyrKc;ZnF_CHCC	6.78	50993.9	M	4
Hordeum_vulgare	HORVU2Hr1G027080	none	SnRK3	HvSnRK3.8	HORVU2Hr1G027080.1	--	chr2H	88787691	88792997	+	2192	ATGTCAGACGTATGGTCCTGTGGCGTTATCCTCTATGTGATGCTTACAGGGAATCTTCCGTTCGATGACGAAAATATGGTTGTCCTTTATCAGAAGATTCTGAAAGGGGATTATCGTATTCCTAAATGGCTTTCGCCAGGAGCCCAAGATATACTGCGAAAACTCCTGGATCCGAACCCCATTACTCGCCTTGGCATGGATGGAATGAGGGCGCATGATTGGTTCAATCAATGTTATACTCCAGCAGTGCCTTTTGATGATGATGACGATAATTACGTTGGCGATGACAACTCCCACATGACCAAGCACAATGGCATTCAAGACAACCCCGCAATCAACCAGATGAATGCTTTTCAACTCATTGGAATGTCCTCGTGCCTTGATTTATCTGGGTTTTTT…	777	MSDVWSCGVILYVMLTGNLPFDDENMVVLYQKILKGDYRIPKWLSPGAQDILRKLLDPNPITRLGMDGMRAHDWFNQCYTPAVPFDDDDDNYVGDDNSHMTKHNGIQDNPAINQMNAFQLIGMSSCLDLSGFFEKEDVSERKIRFASNYPPTYLFEKIESNVINMGFQVQKNNGKLKVIQERKGPTNPRGHGSLLISAEVFEINESLYVVELKRSCGDCSLYRQLCATLSDDLGICKSQQLLKKDSMRQELYRYNSSF	258	NAF.PF03822;KA1.PF02149	CIPK_C	fCBD;HALZ;low_complexity_region;S_TKc	5.29	29479.5	S	4
Hordeum_vulgare	HORVU2Hr1G027080	none	SnRK3	HvSnRK3.8	HORVU2Hr1G027080.2	--	chr2H	88787691	88792997	+	2194	ATGTCAGACGTATGGTCCTGTGGCGTTATCCTCTATGTGATGCTTACAGGGAATCTTCCGTTCGATGACGAAAATATGGTTGTCCTTTATCAGAAGATTCTGAAAGGGGATTATCGTATTCCTAAATGGCTTTCGCCAGGAGCCCAAGATATACTGCGAAAACTCCTGGATCCGAACCCCATTACTCGCCTTGGCATGGATGGAATGAGGGCGCATGATTGGTTCAATCAATGTTATACTCCAGCAGTGCCTTTTGATGATGATGACGATAATTACGTTGGCGATGACAACTCCCACATGACCAAGCACAATGGCATTCAAGACAACCCCGCAATCAACCAGATGAATGCTTTTCAACTCATTGGAATGTCCTCGTGCCTTGATTTATCTGGGTTTTTT…	777	MSDVWSCGVILYVMLTGNLPFDDENMVVLYQKILKGDYRIPKWLSPGAQDILRKLLDPNPITRLGMDGMRAHDWFNQCYTPAVPFDDDDDNYVGDDNSHMTKHNGIQDNPAINQMNAFQLIGMSSCLDLSGFFEKEDVSERKIRFASNYPPTYLFEKIESNVINMGFQVQKNNGKLKVIQERKGPTNPRGHGSLLISAEVFEINESLYVVELKRSCGDCSLYRQLCATLSDDLGICKSQQLLKKDSMRQELYRYNSSF	258	NAF.PF03822;KA1.PF02149	CIPK_C	fCBD;HALZ;low_complexity_region;S_TKc	5.29	29479.5	S	4
Hordeum_vulgare	HORVU2Hr1G027080	none	SnRK3	HvSnRK3.8	HORVU2Hr1G027080.3	--	chr2H	88787691	88792997	+	2182	ATGGCGGCGACGGAGGGAGCAATGCGGATGGGCAAGTACGAGATGGGGCGGACGCTGGGGGAGGGGCACTTCGGCAAGGTGAGGCTGGCGCGGCACGCCGACACGGGCCGGCCCTTCGCCATCAAGATCCTCGACCGCCAGCGCATCCTCGCCATGAAGATCGACGAGCAGATAAAGACGGAGATCGCGACGCTGAAGCTGCTCAAGCACCCCAACGTCGTCCGCCTCTACGAGGTTGCCGCAAGCAAGACCAAGATATACATGGTCCTCGAGTACGTAAATGGTGGAGAGCTATTTGAGAAAATTGCACTAAAGGGCAAGCTGCCAGAGAAGGAAGGGAGGAAACTGTTCCAGCAGCTAATGGATGCTGTAAGCTATTGCCACGAGAGGGGGGTTTAT…	582	MAATEGAMRMGKYEMGRTLGEGHFGKVRLARHADTGRPFAIKILDRQRILAMKIDEQIKTEIATLKLLKHPNVVRLYEVAASKTKIYMVLEYVNGGELFEKIALKGKLPEKEGRKLFQQLMDAVSYCHERGVYHRDLKPENVLVDAKGNIKVSDFGLSALPQHQRKDGLLHTTCGSPNYIAPEVMSKHYFLWL	193	--	PKc_like superfamily	None	9.5	21923.7	_	5
Hordeum_vulgare	HORVU2Hr1G027080	none	SnRK3	HvSnRK3.8	HORVU2Hr1G027080.4	--	chr2H	88787706	88792583	+	1753	ATGTCAGACGTATGGTCCTGTGGCGTTATCCTCTATGTGATGCTTACAGGGAATCTTCCGTTCGATGACGAAAATATGGTTGTCCTTTATCAGAAGATTCTGAAAGGGGATTATCGTATTCCTAAATGGCTTTCGCCAGGAGCCCAAGATATACTGCGAAAACTCCTGGATCCGAACCCCATTACTCGCCTTGGCATGGATGGAATGAGGGCGCATGATTGGTTCAATCAATGTTATACTCCAGCAGTGCCTTTTGATGATGATGACGATAATTACGTTGGCGATGACAACTCCCACATGACCAAGCACAATGGCATTCAAGACAACCCCGCAATCAACCAGATGAATGCTTTTCAACTCATTGGAATGTCCTCGTGCCTTGATTTATCTGGGTTTTTT…	684	MSDVWSCGVILYVMLTGNLPFDDENMVVLYQKILKGDYRIPKWLSPGAQDILRKLLDPNPITRLGMDGMRAHDWFNQCYTPAVPFDDDDDNYVGDDNSHMTKHNGIQDNPAINQMNAFQLIGMSSCLDLSGFFEKEDVSERKIRFASNYPPTYLFEKIESNVINMGFQVQKNNGKLKVIQERKGPTNPRGHGSLLISAEVFEINESLYVVELKRSCGDCSLYRQLCAT	228	NAF.PF03822	CIPK_C	fCBD;low_complexity_region;S_TKc	5.11	25930.5	S	4
Hordeum_vulgare	HORVU2Hr1G027080	none	SnRK3	HvSnRK3.8	HORVU2Hr1G027080.5	primary	chr2H	88787806	88792891	+	1892	ATGGCGGCGACGGAGGGAGCAATGCGGATGGGCAAGTACGAGATGGGGCGGACGCTGGGGGAGGGGCACTTCGGCAAGGTGAGGCTGGCGCGGCACGCCGACACGGGCCGGCCCTTCGCCATCAAGATCCTCGACCGCCAGCGCATCCTCGCCATGAAGATCGACGAGCAGATAAAGACGGAGATCGCGACGCTGAAGCTGCTCAAGCACCCCAACGTCGTCCGCCTCTACGAGGTTGCCGCAAGCAAGACCAAGATATACATGGTCCTCGAGTACGTAAATGGTGGAGAGCTATTTGAGAAAATTGCACTAAAGGGCAAGCTGCCAGAGAAGGAAGGGAGGAAACTGTTCCAGCAGCTAATGGATGCTGTAAGCTATTGCCACGAGAGGGGGGTTTAT…	1356	MAATEGAMRMGKYEMGRTLGEGHFGKVRLARHADTGRPFAIKILDRQRILAMKIDEQIKTEIATLKLLKHPNVVRLYEVAASKTKIYMVLEYVNGGELFEKIALKGKLPEKEGRKLFQQLMDAVSYCHERGVYHRDLKPENVLVDAKGNIKVSDFGLSALPQHQRKDGLLHTTCGSPNYIAPEVLLNKGYDGSMSDVWSCGVILYVMLTGNLPFDDENMVVLYQKILKGDYRIPKWLSPGAQDILRKLLDPNPITRLGMDGMRAHDWFNQCYTPAVPFDDDDDNYVGDDNSHMTKHNGIQDNPAINQMNAFQLIGMSSCLDLSGFFEKEDVSERKIRFASNYPPTYLFEKIESNVINMGFQVQKNNGKLKVIQERKGPTNPRGHGSLLISAEVFEINES…	451	NAF.PF03822;KA1.PF02149	CIPK_C	low_complexity_region;S_TKc	7.95	51126.8	_	5
Hordeum_vulgare	HORVU2Hr1G027080	none	SnRK3	HvSnRK3.8	HORVU2Hr1G027080.6	--	chr2H	88787817	88792632	+	1624	ATGGTCCTCGAGTACGTAAATGGTGGAGAGCTATTTGAGAAAATTGCACTAAAGGGCAAGCTGCCAGAGAAGGAAGGGAGGAAACTGTTCCAGCAGCTAATGGATGCTGTAAGCTATTGCCACGAGAGGGGGGTTTATCATAGGGACCTTAAGCCCGAGAATGTCCTGGTTGATGCGAAAGGGAACATAAAGGTCTCTGATTTCGGACTGAGCGCCCTTCCACAGCATCAACGGAAAGATGGATTACTGCATACCACATGTGGCAGCCCTAACTACATAGCCCCTGAGGTCCTTCTCAACAAAGGCTATGATGGCTCCATGTCAGACGTATGGTCCTGTGGCGTTATCCTCTATGTGATGCTTACAGGGAATCTTCCGTTCGATGACGAAAATATGGTT…	1050	MVLEYVNGGELFEKIALKGKLPEKEGRKLFQQLMDAVSYCHERGVYHRDLKPENVLVDAKGNIKVSDFGLSALPQHQRKDGLLHTTCGSPNYIAPEVLLNKGYDGSMSDVWSCGVILYVMLTGNLPFDDENMVVLYQKILKGDYRIPKWLSPGAQDILRKLLDPNPITRLGMDGMRAHDWFNQCYTPAVPFDDDDDNYVGDDNSHMTKHNGIQDNPAINQMNAFQLIGMSSCLDLSGFFEKEDVSERKIRFASNYPPTYLFEKIESNVINMGFQVQKNNGKLKVIQERKGPTNPRGHGSLLISAEVFEINESLYVVELKRSCGDCSLYRQLCATLSDDLGICKSQQLLKK	350	NAF.PF03822;KA1.PF02149	CIPK_C	fCBD;low_complexity_region;POP4;S_TKc	5.81	39512.2	_	2
Hordeum_vulgare	HORVU2Hr1G027080	none	SnRK3	HvSnRK3.8	HORVU2Hr1G027080.7	--	chr2H	88787818	88792949	+	1926	ATGTCAGACGTATGGTCCTGTGGCGTTATCCTCTATGTGATGCTTACAGGGAATCTTCCGTTCGATGACGAAAATATGGTTGTCCTTTATCAGAAGATTCTGAAAGGGGATTATCGTATTCCTAAATGGCTTTCGCCAGGAGCCCAAGATATACTGCGAAAACTCCTGGATCCGAACCCCATTACTCGCCTTGGCATGGATGGAATGAGGGCGCATGATTGGTTCAATCAATGTTATACTCCAGCAGTGCCTTTTGATGATGATGACGATAATTACGTTGGCGATGACAACTCCCACATGACCAAGCACAATGGCATTCAAGACAACCCCGCAATCAACCAGATGAATGCTTTTCAACTCATTGGAATGTCCTCGTGCCTTGATTTATCTGGGTTTTTT…	777	MSDVWSCGVILYVMLTGNLPFDDENMVVLYQKILKGDYRIPKWLSPGAQDILRKLLDPNPITRLGMDGMRAHDWFNQCYTPAVPFDDDDDNYVGDDNSHMTKHNGIQDNPAINQMNAFQLIGMSSCLDLSGFFEKEDVSERKIRFASNYPPTYLFEKIESNVINMGFQVQKNNGKLKVIQERKGPTNPRGHGSLLISAEVFEINESLYVVELKRSCGDCSLYRQLCATLSDDLGICKSQQLLKKDSMRQELYRYNSSF	258	NAF.PF03822;KA1.PF02149	CIPK_C	fCBD;HALZ;low_complexity_region;S_TKc	5.29	29479.5	S	4
Hordeum_vulgare	HORVU2Hr1G027080	none	SnRK3	HvSnRK3.8	HORVU2Hr1G027080.8	--	chr2H	88787825	88792593	+	2289	ATGGCGGCGACGGAGGGAGCAATGCGGATGGGCAAGTACGAGATGGGGCGGACGCTGGGGGAGGGGCACTTCGGCAAGGTGAGGCTGGCGCGGCACGCCGACACGGGCCGGCCCTTCGCCATCAAGATCCTCGACCGCCAGCGCATCCTCGCCATGAAGATCGACGAGCAGATAAAGACGGAGATCGCGACGCTGAAGCTGCTCAAGCACCCCAACGTCGTCCGCCTCTACGAGGTTGCCGCAAGCAAGACCAAGATATACATGGTCCTCGAGTACGTAAATGGTGGAGAGCTATTTGAGAAAATTGCACTAAAGGGCAAGCTGCCAGAGAAGGAAGGGAGGAAACTGTTCCAGCAGCTAATGGATGCTGTAAGCTATTGCCACGAGAGGGGGGTTTAT…	915	MAATEGAMRMGKYEMGRTLGEGHFGKVRLARHADTGRPFAIKILDRQRILAMKIDEQIKTEIATLKLLKHPNVVRLYEVAASKTKIYMVLEYVNGGELFEKIALKGKLPEKEGRKLFQQLMDAVSYCHERGVYHRDLKPENVLVDAKGNIKVSDFGLSALPQHQRKDGLLHTTCGSPNYIAPEVLLNKGYDGSMSDVWSCGVILYVMLTGNLPFDDENMVVLYQKILKGDYRIPKWLSPGAQDILRKLLDPNPITRLGMDGMRAHDWFNQCYTPAVPFDDDDDNYVGDDNSHMTKVAYEMCTDI	304	--	PKc_like superfamily	low_complexity_region;S_TKc	6.76	34401.7	_	5
Hordeum_vulgare	HORVU2Hr1G027080	none	SnRK3	HvSnRK3.8	HORVU2Hr1G027080.10	--	chr2H	88787828	88792947	+	1994	ATGTCAGACGTATGGTCCTGTGGCGTTATCCTCTATGTGATGCTTACAGGGAATCTTCCGTTCGATGACGAAAATATGGTTGTCCTTTATCAGAAGATTCTGAAAGGGGATTATCGTATTCCTAAATGGCTTTCGCCAGGAGCCCAAGATATACTGCGAAAACTCCTGGATCCGAACCCCATTACTCGCCTTGGCATGGATGGAATGAGGGCGCATGATTGGTTCAATCAATGTTATACTCCAGCAGTGCCTTTTGATGATGATGACGATAATTACGTTGGCGATGACAACTCCCACATGACCAAGCACAATGGCATTCAAGACAACCCCGCAATCAACCAGATGAATGCTTTTCAACTCATTGGAATGTCCTCGTGCCTTGATTTATCTGGGTTTTTT…	777	MSDVWSCGVILYVMLTGNLPFDDENMVVLYQKILKGDYRIPKWLSPGAQDILRKLLDPNPITRLGMDGMRAHDWFNQCYTPAVPFDDDDDNYVGDDNSHMTKHNGIQDNPAINQMNAFQLIGMSSCLDLSGFFEKEDVSERKIRFASNYPPTYLFEKIESNVINMGFQVQKNNGKLKVIQERKGPTNPRGHGSLLISAEVFEINESLYVVELKRSCGDCSLYRQLCATLSDDLGICKSQQLLKKDSMRQELYRYNSSF	258	NAF.PF03822;KA1.PF02149	CIPK_C	fCBD;HALZ;low_complexity_region;S_TKc	5.29	29479.5	S	4
Hordeum_vulgare	HORVU2Hr1G027080	none	SnRK3	HvSnRK3.8	HORVU2Hr1G027080.11	--	chr2H	88787828	88792947	+	1994	ATGTCAGACGTATGGTCCTGTGGCGTTATCCTCTATGTGATGCTTACAGGGAATCTTCCGTTCGATGACGAAAATATGGTTGTCCTTTATCAGAAGATTCTGAAAGGGGATTATCGTATTCCTAAATGGCTTTCGCCAGGAGCCCAAGATATACTGCGAAAACTCCTGGATCCGAACCCCATTACTCGCCTTGGCATGGATGGAATGAGGGCGCATGATTGGTTCAATCAATGTTATACTCCAGCAGTGCCTTTTGATGATGATGACGATAATTACGTTGGCGATGACAACTCCCACATGACCAAGCACAATGGCATTCAAGACAACCCCGCAATCAACCAGATGAATGCTTTTCAACTCATTGGAATGTCCTCGTGCCTTGATTTATCTGGGTTTTTT…	777	MSDVWSCGVILYVMLTGNLPFDDENMVVLYQKILKGDYRIPKWLSPGAQDILRKLLDPNPITRLGMDGMRAHDWFNQCYTPAVPFDDDDDNYVGDDNSHMTKHNGIQDNPAINQMNAFQLIGMSSCLDLSGFFEKEDVSERKIRFASNYPPTYLFEKIESNVINMGFQVQKNNGKLKVIQERKGPTNPRGHGSLLISAEVFEINESLYVVELKRSCGDCSLYRQLCATLSDDLGICKSQQLLKKDSMRQELYRYNSSF	258	NAF.PF03822;KA1.PF02149	CIPK_C	fCBD;HALZ;low_complexity_region;S_TKc	5.29	29479.5	S	4
Hordeum_vulgare	HORVU2Hr1G027080	none	SnRK3	HvSnRK3.8	HORVU2Hr1G027080.12	--	chr2H	88787842	88792585	+	1622	ATGTCAGACGTATGGTCCTGTGGCGTTATCCTCTATGTGATGCTTACAGGGAATCTTCCGTTCGATGACGAAAATATGGTTGTCCTTTATCAGAAGATTCTGAAAGGGGATTATCGTATTCCTAAATGGCTTTCGCCAGGAGCCCAAGATATACTGCGAAAACTCCTGGATCCGAACCCCATTACTCGCCTTGGCATGGATGGAATGAGGGCGCATGATTGGTTCAATCAATGTTATACTCCAGCAGTGCCTTTTGATGATGATGACGATAATTACGTTGGCGATGACAACTCCCACATGACCAAGCACAATGGCATTCAAGACAACCCCGCAATCAACCAGATGAATGCTTTTCAACTCATTGGAATGTCCTCGTGCCTTGATTTATCTGGGTTTTTT…	684	MSDVWSCGVILYVMLTGNLPFDDENMVVLYQKILKGDYRIPKWLSPGAQDILRKLLDPNPITRLGMDGMRAHDWFNQCYTPAVPFDDDDDNYVGDDNSHMTKHNGIQDNPAINQMNAFQLIGMSSCLDLSGFFEKEDVSERKIRFASNYPPTYLFEKIESNVINMGFQVQKNNGKLKVIQERKGPTNPRGHGSLLISAEVFEINESLYVVELKRSCGDCSLYRQLCAT	228	NAF.PF03822	CIPK_C	fCBD;low_complexity_region;S_TKc	5.11	25930.5	S	4
Hordeum_vulgare	HORVU2Hr1G027080	none	SnRK3	HvSnRK3.8	HORVU2Hr1G027080.13	--	chr2H	88787853	88792685	+	1708	ATGTCAGACGTATGGTCCTGTGGCGTTATCCTCTATGTGATGCTTACAGGGAATCTTCCGTTCGATGACGAAAATATGGTTGTCCTTTATCAGAAGATTCTGAAAGGGGATTATCGTATTCCTAAATGGCTTTCGCCAGGAGCCCAAGATATACTGCGAAAACTCCTGGATCCGAACCCCATTACTCGCCTTGGCATGGATGGAATGAGGGCGCATGATTGGTTCAATCAATGTTATACTCCAGCAGTGCCTTTTGATGATGATGACGATAATTACGTTGGCGATGACAACTCCCACATGACCAAGCACAATGGCATTCAAGACAACCCCGCAATCAACCAGATGAATGCTTTTCAACTCATTGGAATGTCCTCGTGCCTTGATTTATCTGGGTTTTTT…	777	MSDVWSCGVILYVMLTGNLPFDDENMVVLYQKILKGDYRIPKWLSPGAQDILRKLLDPNPITRLGMDGMRAHDWFNQCYTPAVPFDDDDDNYVGDDNSHMTKHNGIQDNPAINQMNAFQLIGMSSCLDLSGFFEKEDVSERKIRFASNYPPTYLFEKIESNVINMGFQVQKNNGKLKVIQERKGPTNPRGHGSLLISAEVFEINESLYVVELKRSCGDCSLYRQLCATLSDDLGICKSQQLLKKDSMRQELYRYNSSF	258	NAF.PF03822;KA1.PF02149	CIPK_C	fCBD;HALZ;low_complexity_region;S_TKc	5.29	29479.5	S	4
Hordeum_vulgare	HORVU2Hr1G027080	none	SnRK3	HvSnRK3.8	HORVU2Hr1G027080.14	--	chr2H	88788377	88793026	+	1622	ATGTCAGACGTATGGTCCTGTGGCGTTATCCTCTATGTGATGCTTACAGGGAATCTTCCGTTCGATGACGAAAATATGGTTGTCCTTTATCAGAAGATTCTGAAAGGGGATTATCGTATTCCTAAATGGCTTTCGCCAGGAGCCCAAGATATACTGCGAAAACTCCTGGATCCGAACCCCATTACTCGCCTTGGCATGGATGGAATGAGGGCGCATGATTGGTTCAATCAATGTTATACTCCAGCAGTGCCTTTTGATGATGATGACGATAATTACGTTGGCGATGACAACTCCCACATGACCAAGCACAATGGCATTCAAGACAACCCCGCAATCAACCAGATGAATGCTTTTCAACTCATTGGAATGTCCTCGTGCCTTGATTTATCTGGGTTTTTT…	639	MSDVWSCGVILYVMLTGNLPFDDENMVVLYQKILKGDYRIPKWLSPGAQDILRKLLDPNPITRLGMDGMRAHDWFNQCYTPAVPFDDDDDNYVGDDNSHMTKHNGIQDNPAINQMNAFQLIGMSSCLDLSGFFEKEDVSERKIRFASNYPPTYLFEKIESNVINMGFQVQKNNGKLKVIQERKGPTNPRGHGSLLISAEVCLRSMNLFMLLS	212	NAF.PF03822	CIPK_C	low_complexity_region	5.35	24117.6	S	4
Hordeum_vulgare	HORVU2Hr1G027080	none	SnRK3	HvSnRK3.8	HORVU2Hr1G027080.15	--	chr2H	88790682	88792589	+	785	CAACGGCAGAAAGATGGATTACTGCATACCACATGTGGCAGCCCTAACTACATAGCCCCTGAGGTCCTTCTCAACAAAGGCTATGATGGCTCCATGTCAGACGTATGGTCCTGTGGCGTTATCCTCTATGTGATGCTTACAGGGAATCTTCCGTTCGATGACGAAAATATGGTTGTCCTTTATCAGAAGATTCTGAAAGGGGATTATCGTATTCCTAAATGGCTTTCGCCAGGAGCCCAAGATATACTGCGAAAACTCCTGGATCCGAACCCCATTACTCGCCTTGGCATGGATGGAATGAGGGCGCATGATTGGTTCAATCAATGTTATACTCCAGCAGTGCCTTTTGATGATGATGACGATAATTACGTTGGCGATGACAACTCCCACATGACCAAG…	732	QRQKDGLLHTTCGSPNYIAPEVLLNKGYDGSMSDVWSCGVILYVMLTGNLPFDDENMVVLYQKILKGDYRIPKWLSPGAQDILRKLLDPNPITRLGMDGMRAHDWFNQCYTPAVPFDDDDDNYVGDDNSHMTKHNGIQDNPAINQMNAFQLIGMSSCLDLSGFFEKEDVSERKIRFASNYPPTYLFEKIESNVINMGFQVQKNNGKLKVIQERKGPTNPRGHGSLLISAERCLRSMNLFMLLS	243	NAF.PF03822	CIPK_C	low_complexity_region	5.74	27532.4	_	2
Hordeum_vulgare	HORVU2Hr1G031190	none	SnRK3	HvSnRK3.9	HORVU2Hr1G031190.1	primary	chr2H	117619424	117621098	-	842	ATGGGCTGGATTTTCAAGGGTGACGCTCAGATCCCGGAGTGGCTTTCTCCCAGTGCACAAAACCTCCTTCGTAGGATTCTTGAACCAAATCCGAGGAAGAGGATTAACATGGCAGAGATAAAAATACACGAATGGTTTCAGAAGGACTATATTCCTGTTGCTCCATATGATGACGATGATGAAGATGTACGGCTTGGTGCAATTCTACCTATCAAACAGCAAATTAGTGAAGCACCCGGCGACAAGAGCACTCATCAGATGAACGCTTTTCAGCTGATCGGAATGGCATCCTCCCTCGATCTTTCAGTTTTATTTGAGGAAGAGGGAGTGTCCCAGAGAAAGATCAGGTTCACGTCAGCACAACCACCGATGGATTTGTTCGACAAGATTGAAGTGTCC…	699	MGWIFKGDAQIPEWLSPSAQNLLRRILEPNPRKRINMAEIKIHEWFQKDYIPVAPYDDDDEDVRLGAILPIKQQISEAPGDKSTHQMNAFQLIGMASSLDLSVLFEEEGVSQRKIRFTSAQPPMDLFDKIEVSATQSGFHVQRAHSKLKITGNCNGPNNPTPFLVCAEVFELGPSLHVVELRKSHGDTAVYRQLCDRISSDLGIDKIFGMGSLFDDNLPSLDSRAATPLVAL	232	NAF.PF03822;KA1.PF02149	CIPK_C	low_complexity_region	5.37	25899.5	_	3
Hordeum_vulgare	HORVU2Hr1G031200	none	SnRK3	HvSnRK3.10	HORVU2Hr1G031200.1	--	chr2H	117649965	117653496	+	1823	ATGCTCGTAGGACACCTTCCGTTTGATGACCGGAATATGGTTGTTCTTTATCAGAAGATTTTCAAGGGTGACACTCAGATCCCGGAGTGGCTTTCTCCCAGTGCACAAAACCTTCTTCGGAGGATTCTTGAACCAAATCCGAGGAAGAGGATTAGCATGGCAGAGATCAAAATACACGAATGGTTTCAGAAGGACTATATTCCTGTCGCTCCATATGATGACGATGATGAAGATGTACGGCTTGGTGCAATTCTACCTATCAAACAGCAAATTAGTGAAGCACCCGGCGACAAGAGCACTCATCAGATGAACGCTTTTCAGCTGATCGGAATGGCATCCTCCCTCGATCTTTCAGTTTTATTTGAGGAAGAGGGAGTGTCCCAGAGAAAGATCAGGTTC…	747	MLVGHLPFDDRNMVVLYQKIFKGDTQIPEWLSPSAQNLLRRILEPNPRKRISMAEIKIHEWFQKDYIPVAPYDDDDEDVRLGAILPIKQQISEAPGDKSTHQMNAFQLIGMASSLDLSVLFEEEGVSQRKIRFTSAQPPMDLFDKIEVSATQSGFHVQRAHSKLKITGNCNGPNNPTPFLVCAEVFELGPSLHVVELRKSHGDTAVYRQLCDRISSDLGIDKIFGMGSLFDDNLPSLDSRAATPLVAL	248	NAF.PF03822;KA1.PF02149	CIPK_C	low_complexity_region	5.5	27785.8	_	3
Hordeum_vulgare	HORVU2Hr1G031200	none	SnRK3	HvSnRK3.10	HORVU2Hr1G031200.2	--	chr2H	117649965	117655841	+	2430	ATGCTCGTAGGACACCTTCCGTTTGATGACCGGAATATGGTTGTTCTTTATCAGAAGATTTTCAAGGGTGACACTCAGATCCCGGAGTGGCTTTCTCCCAGTGCACAAAACCTTCTTCGGAGGATTCTTGAACCAAATCCGAGGAAGAGGATTAGCATGGCAGAGATCAAAATACACGAATGGTTTCAGAAGGACTATATTCCTGTCGCTCCATATGATGACGATGATGAAGATGTACGGCTTGGTGCAATTCTACCTATCAAACAGCAAATTAGTGAAGCACCCGGCGACAAGAGCACTCATCAGATGAACGCTTTTCAGCTGATCGGAATGGCATCCTCCCTCGATCTTTCAGTTTTATTTGAGGAAGAGGGAGTGTCCCAGAGAAAGATCAGGTTC…	747	MLVGHLPFDDRNMVVLYQKIFKGDTQIPEWLSPSAQNLLRRILEPNPRKRISMAEIKIHEWFQKDYIPVAPYDDDDEDVRLGAILPIKQQISEAPGDKSTHQMNAFQLIGMASSLDLSVLFEEEGVSQRKIRFTSAQPPMDLFDKIEVSATQSGFHVQRAHSKLKITGNCNGPNNPTPFLVCAEVFELGPSLHVVELRKSHGDTAVYRQLCDRISSDLGIDKIFGMGSLFDDNLPSLDSRAATPLVAL	248	NAF.PF03822;KA1.PF02149	CIPK_C	low_complexity_region	5.5	27785.8	_	3
Hordeum_vulgare	HORVU2Hr1G031200	none	SnRK3	HvSnRK3.10	HORVU2Hr1G031200.3	--	chr2H	117649965	117656374	+	3917	ATGCTCGTAGGACACCTTCCGTTTGATGACCGGAATATGGTTGTTCTTTATCAGAAGATTTTCAAGGGTGACACTCAGATCCCGGAGTGGCTTTCTCCCAGTGCACAAAACCTTCTTCGGAGGATTCTTGAACCAAATCCGAGGAAGAGGATTAGCATGGCAGAGATCAAAATACACGAATGGTTTCAGAAGGACTATATTCCTGTCGCTCCATATGATGACGATGATGAAGATGTACGGCTTGGTGCAATTCTACCTATCAAACAGCAAATTAGTGAAGCACCCGGCGACAAGAGCACTCATCAGATGAACGCTTTTCAGCTGATCGGAATGGCATCCTCCCTCGATCTTTCAGTTTTATTTGAGGAAGAGGGAGTGTCCCAGAGAAAGATCAGGTTC…	792	MLVGHLPFDDRNMVVLYQKIFKGDTQIPEWLSPSAQNLLRRILEPNPRKRISMAEIKIHEWFQKDYIPVAPYDDDDEDVRLGAILPIKQQISEAPGDKSTHQMNAFQLIGMASSLDLSVLFEEEGVSQRKIRFTSAQPPMDLFDKIEVSATQSGFHVQRAHSKLKITGNCNGPNNPTPFLVCAEVCLSLAPLCMLWSLGSPMVTLQCTDSSATGSRVTWELTRFLGWGRSSTTTSRAWTAEPRHHWLPCDECCAVGTPTDMML	263	NAF.PF03822	CIPK_C	low_complexity_region	5.81	29533.9	_	3
Hordeum_vulgare	HORVU2Hr1G031200	none	SnRK3	HvSnRK3.10	HORVU2Hr1G031200.4	--	chr2H	117649965	117656382	+	3449	ATGCTCGTAGGACACCTTCCGTTTGATGACCGGAATATGGTTGTTCTTTATCAGAAGATTTTCAAGGGTGACACTCAGATCCCGGAGTGGCTTTCTCCCAGTGCACAAAACCTTCTTCGGAGGATTCTTGAACCAAATCCGAGGAAGAGGATTAGCATGGCAGAGATCAAAATACACGAATGGTTTCAGAAGGACTATATTCCTGTCGCTCCATATGATGACGATGATGAAGATGTACGGCTTGGTGCAATTCTACCTATCAAACAGCAAATTAGTGAAGCACCCGGCGACAAGAGCACTCATCAGATGAACGCTTTTCAGCTGATCGGAATGGCATCCTCCCTCGATCTTTCAGTTTTATTTGAGGAAGAGGGAGTGTCCCAGAGAAAGATCAGGTTC…	747	MLVGHLPFDDRNMVVLYQKIFKGDTQIPEWLSPSAQNLLRRILEPNPRKRISMAEIKIHEWFQKDYIPVAPYDDDDEDVRLGAILPIKQQISEAPGDKSTHQMNAFQLIGMASSLDLSVLFEEEGVSQRKIRFTSAQPPMDLFDKIEVSATQSGFHVQRAHSKLKITGNCNGPNNPTPFLVCAEVFELGPSLHVVELRKSHGDTAVYRQLCDRISSDLGIDKIFGMGSLFDDNLPSLDSRAATPLVAL	248	NAF.PF03822;KA1.PF02149	CIPK_C	low_complexity_region	5.5	27785.8	_	3
Hordeum_vulgare	HORVU2Hr1G031200	none	SnRK3	HvSnRK3.10	HORVU2Hr1G031200.5	--	chr2H	117649965	117656530	+	4071	ATGCTCGTAGGACACCTTCCGTTTGATGACCGGAATATGGTTGTTCTTTATCAGAAGATTTTCAAGGGTGACACTCAGATCCCGGAGTGGCTTTCTCCCAGTGCACAAAACCTTCTTCGGAGGATTCTTGAACCAAATCCGAGGAAGAGGATTAGCATGGCAGAGATCAAAATACACGAATGGTTTCAGAAGGACTATATTCCTGTCGCTCCATATGATGACGATGATGAAGATGTACGGCTTGGTGCAATTCTACCTATCAAACAGCAAATTAGTGAAGCACCCGGCGACAAGAGCACTCATCAGATGAACGCTTTTCAGCTGATCGGAATGGCATCCTCCCTCGATCTTTCAGTTTTATTTGAGGAAGAGGGAGTGTCCCAGAGAAAGATCAGGTTC…	747	MLVGHLPFDDRNMVVLYQKIFKGDTQIPEWLSPSAQNLLRRILEPNPRKRISMAEIKIHEWFQKDYIPVAPYDDDDEDVRLGAILPIKQQISEAPGDKSTHQMNAFQLIGMASSLDLSVLFEEEGVSQRKIRFTSAQPPMDLFDKIEVSATQSGFHVQRAHSKLKITGNCNGPNNPTPFLVCAEVFELGPSLHVVELRKSHGDTAVYRQLCDRISSDLGIDKIFGMGSLFDDNLPSLDSRAATPLVAL	248	NAF.PF03822;KA1.PF02149	CIPK_C	low_complexity_region	5.5	27785.8	_	3
Hordeum_vulgare	HORVU2Hr1G031200	none	SnRK3	HvSnRK3.10	HORVU2Hr1G031200.6	--	chr2H	117649967	117654648	+	3776	ATGCTCGTAGGACACCTTCCGTTTGATGACCGGAATATGGTTGTTCTTTATCAGAAGATTTTCAAGGGTGACACTCAGATCCCGGAGTGGCTTTCTCCCAGTGCACAAAACCTTCTTCGGAGGATTCTTGAACCAAATCCGAGGAAGAGGATTAGCATGGCAGAGATCAAAATACACGAATGGTTTCAGAAGGACTATATTCCTGTCGCTCCATATGATGACGATGATGAAGATGTACGGCTTGGTGCAATTCTACCTATCAAACAGCAAATTAGTGAAGCACCCGGCGACAAGAGCACTCATCAGATGAACGCTTTTCAGCTGATCGGAATGGCATCCTCCCTCGATCTTTCAGTTTTATTTGAGGAAGAGGGAGTGTCCCAGAGAAAGATCAGGTTC…	501	MLVGHLPFDDRNMVVLYQKIFKGDTQIPEWLSPSAQNLLRRILEPNPRKRISMAEIKIHEWFQKDYIPVAPYDDDDEDVRLGAILPIKQQISEAPGDKSTHQMNAFQLIGMASSLDLSVLFEEEGVSQRKIRFTSAQPPMDLFDKIEVSATQSGFHVQRAHSKSSK	166	NAF.PF03822	NAF	None	5.94	18963.7	_	3
Hordeum_vulgare	HORVU2Hr1G031200	none	SnRK3	HvSnRK3.10	HORVU2Hr1G031200.10	--	chr2H	117649968	117656419	+	4379	ATGCTCGTAGGACACCTTCCGTTTGATGACCGGAATATGGTTGTTCTTTATCAGAAGATTTTCAAGGGTGACACTCAGATCCCGGAGTGGCTTTCTCCCAGTGCACAAAACCTTCTTCGGAGGATTCTTGAACCAAATCCGAGGAAGAGGATTAGCATGGCAGAGATCAAAATACACGAATGGTTTCAGAAGGACTATATTCCTGTCGCTCCATATGATGACGATGATGAAGATGTACGGCTTGGTGCAATTCTACCTATCAAACAGCAAATTAGTGAAGCACCCGGCGACAAGAGCACTCATCAGATGAACGCTTTTCAGCTGATCGGAATGGCATCCTCCCTCGATCTTTCAGTTTTATTTGAGGAAGAGGGAGTGTCCCAGAGAAAGATCAGGTTC…	561	MLVGHLPFDDRNMVVLYQKIFKGDTQIPEWLSPSAQNLLRRILEPNPRKRISMAEIKIHEWFQKDYIPVAPYDDDDEDVRLGAILPIKQQISEAPGDKSTHQMNAFQLIGMASSLDLSVLFEEEGVSQRKIRFTSAQPPMDLFDKIEVSATQSGFHVQRAHSKLKITGNCNGPNNPTPFLVCAEGV	186	NAF.PF03822	NAF	low_complexity_region	5.72	21002	_	3
Hordeum_vulgare	HORVU2Hr1G031200	none	SnRK3	HvSnRK3.10	HORVU2Hr1G031200.7	--	chr2H	117649968	117654263	+	3553	ATGCTCGTAGGACACCTTCCGTTTGATGACCGGAATATGGTTGTTCTTTATCAGAAGATTTTCAAGGGTGACACTCAGATCCCGGAGTGGCTTTCTCCCAGTGCACAAAACCTTCTTCGGAGGATTCTTGAACCAAATCCGAGGAAGAGGATTAGCATGGCAGAGATCAAAATACACGAATGGTTTCAGAAGGACTATATTCCTGTCGCTCCATATGATGACGATGATGAAGATGTACGGCTTGGTGCAATTCTACCTATCAAACAGCAAATTAGTGAAGCACCCGGCGACAAGAGCACTCATCAGATGAACGCTTTTCAGCTGATCGGAATGGCATCCTCCCTCGATCTTTCAGTTTTATTTGAGGAAGAGGGAGTGTCCCAGAGAAAGATCAGGTTC…	747	MLVGHLPFDDRNMVVLYQKIFKGDTQIPEWLSPSAQNLLRRILEPNPRKRISMAEIKIHEWFQKDYIPVAPYDDDDEDVRLGAILPIKQQISEAPGDKSTHQMNAFQLIGMASSLDLSVLFEEEGVSQRKIRFTSAQPPMDLFDKIEVSATQSGFHVQRAHSKLKITGNCNGPNNPTPFLVCAEVFELGPSLHVVELRKSHGDTAVYRQLCDRISSDLGIDKIFGMGSLFDDNLPSLDSRAATPLVAL	248	NAF.PF03822;KA1.PF02149	CIPK_C	low_complexity_region	5.5	27785.8	_	3
Hordeum_vulgare	HORVU2Hr1G031200	none	SnRK3	HvSnRK3.10	HORVU2Hr1G031200.8	--	chr2H	117649968	117654263	+	3040	ATGCTCGTAGGACACCTTCCGTTTGATGACCGGAATATGGTTGTTCTTTATCAGAAGATTTTCAAGGGTGACACTCAGATCCCGGAGTGGCTTTCTCCCAGTGCACAAAACCTTCTTCGGAGGATTCTTGAACCAAATCCGAGGAAGAGGATTAGCATGGCAGAGATCAAAATACACGAATGGTTTCAGAAGGACTATATTCCTGTCGCTCCATATGATGACGATGATGAAGATGTACGGCTTGGTGCAATTCTACCTATCAAACAGCAAATTAGTGAAGCACCCGGCGACAAGAGCACTCATCAGATGAACGCTTTTCAGCTGATCGGAATGGCATCCTCCCTCGATCTTTCAGTTTTATTTGAGGAAGAGGGAGTGTCCCAGAGAAAGATCAGGTTC…	747	MLVGHLPFDDRNMVVLYQKIFKGDTQIPEWLSPSAQNLLRRILEPNPRKRISMAEIKIHEWFQKDYIPVAPYDDDDEDVRLGAILPIKQQISEAPGDKSTHQMNAFQLIGMASSLDLSVLFEEEGVSQRKIRFTSAQPPMDLFDKIEVSATQSGFHVQRAHSKLKITGNCNGPNNPTPFLVCAEVFELGPSLHVVELRKSHGDTAVYRQLCDRISSDLGIDKIFGMGSLFDDNLPSLDSRAATPLVAL	248	NAF.PF03822;KA1.PF02149	CIPK_C	low_complexity_region	5.5	27785.8	_	3
Hordeum_vulgare	HORVU2Hr1G031200	none	SnRK3	HvSnRK3.10	HORVU2Hr1G031200.9	--	chr2H	117649968	117656419	+	3865	ATGCTCGTAGGACACCTTCCGTTTGATGACCGGAATATGGTTGTTCTTTATCAGAAGATTTTCAAGGGTGACACTCAGATCCCGGAGTGGCTTTCTCCCAGTGCACAAAACCTTCTTCGGAGGATTCTTGAACCAAATCCGAGGAAGAGGATTAGCATGGCAGAGATCAAAATACACGAATGGTTTCAGAAGGACTATATTCCTGTCGCTCCATATGATGACGATGATGAAGATGTACGGCTTGGTGCAATTCTACCTATCAAACAGCAAATTAGTGAAGCACCCGGCGACAAGAGCACTCATCAGATGAACGCTTTTCAGCTGATCGGAATGGCATCCTCCCTCGATCTTTCAGTTTTATTTGAGGAAGAGGGAGTGTCCCAGAGAAAGATCAGGTTC…	747	MLVGHLPFDDRNMVVLYQKIFKGDTQIPEWLSPSAQNLLRRILEPNPRKRISMAEIKIHEWFQKDYIPVAPYDDDDEDVRLGAILPIKQQISEAPGDKSTHQMNAFQLIGMASSLDLSVLFEEEGVSQRKIRFTSAQPPMDLFDKIEVSATQSGFHVQRAHSKLKITGNCNGPNNPTPFLVCAEVFELGPSLHVVELRKSHGDTAVYRQLCDRISSDLGIDKIFGMGSLFDDNLPSLDSRAATPLVAL	248	NAF.PF03822;KA1.PF02149	CIPK_C	low_complexity_region	5.5	27785.8	_	3
Hordeum_vulgare	HORVU2Hr1G031200	none	SnRK3	HvSnRK3.10	HORVU2Hr1G031200.11	--	chr2H	117649969	117651702	+	1034	ATGCTCGTAGGACACCTTCCGTTTGATGACCGGAATATGGTTGTTCTTTATCAGAAGATTTTCAAGGGTGACACTCAGATCCCGGAGTGGCTTTCTCCCAGTGCACAAAACCTTCTTCGGAGGATTCTTGAACCAAATCCGAGGAAGAGGATTAGCATGGCAGAGATCAAAATACACGAATGGTTTCAGAAGGACTATATTCCTGTCGCTCCATATGATGACGATGATGAAGATGTACGGCTTGGTGCAATTCTACCTATCAAACAGCAAATTAGTGAAGCACCCGGCGACAAGAGCACTCATCAGATGAACGCTTTTCAGCTGATCGGAATGGCATCCTCCCTCGATCTTTCAGTTTTATTTGAGGAAGAGGGAGTGTCCCAGAGAAAGATCAGGTTC…	552	MLVGHLPFDDRNMVVLYQKIFKGDTQIPEWLSPSAQNLLRRILEPNPRKRISMAEIKIHEWFQKDYIPVAPYDDDDEDVRLGAILPIKQQISEAPGDKSTHQMNAFQLIGMASSLDLSVLFEEEGVSQRKIRFTSAQPPMDLFDKIEVSATQSGFHVQRAHSKLKITGNCNGPNNPTPFLVCAE	184	NAF.PF03822	NAF	CTNS;low_complexity_region	5.72	20845.8	_	3
Hordeum_vulgare	HORVU2Hr1G031200	none	SnRK3	HvSnRK3.10	HORVU2Hr1G031200.12	primary	chr2H	117649969	117654975	+	2762	ATGCTCGTAGGACACCTTCCGTTTGATGACCGGAATATGGTTGTTCTTTATCAGAAGATTTTCAAGGGTGACACTCAGATCCCGGAGTGGCTTTCTCCCAGTGCACAAAACCTTCTTCGGAGGATTCTTGAACCAAATCCGAGGAAGAGGATTAGCATGGCAGAGATCAAAATACACGAATGGTTTCAGAAGGACTATATTCCTGTCGCTCCATATGATGACGATGATGAAGATGTACGGCTTGGTGCAATTCTACCTATCAAACAGCAAATTAGTGAAGCACCCGGCGACAAGAGCACTCATCAGATGAACGCTTTTCAGCTGATCGGAATGGCATCCTCCCTCGATCTTTCAGTTTTATTTGAGGAAGAGGGAGTGTCCCAGAGAAAGATCAGGTTC…	825	MLVGHLPFDDRNMVVLYQKIFKGDTQIPEWLSPSAQNLLRRILEPNPRKRISMAEIKIHEWFQKDYIPVAPYDDDDEDVRLGAILPIKQQISEAPGDKSTHQMNAFQLIGMASSLDLSVLFEEEGVSQRKIRFTSAQPPMDLFDKIEVSATQSGFHVQRAHSKLKITGNCNGPNNPTPFLVCAEVCLSLAPLCMLWSLGSPMVTLQCTDSSATGSRVTWELTRFLGWGRSSTTTSRAWTAEPRHHWLPCDECCAVAFSPRIPCVSNPAEEEAAL	274	NAF.PF03822	CIPK_C	low_complexity_region	5.67	30670.1	_	3
Hordeum_vulgare	HORVU2Hr1G031200	none	SnRK3	HvSnRK3.10	HORVU2Hr1G031200.13	--	chr2H	117649970	117656457	+	3185	ATGCTCGTAGGACACCTTCCGTTTGATGACCGGAATATGGTTGTTCTTTATCAGAAGATTTTCAAGGGTGACACTCAGATCCCGGAGTGGCTTTCTCCCAGTGCACAAAACCTTCTTCGGAGGATTCTTGAACCAAATCCGAGGAAGAGGATTAGCATGGCAGAGATCAAAATACACGAATGGTTTCAGAAGGACTATATTCCTGTCGCTCCATATGATGACGATGATGAAGATGTACGGCTTGGTGCAATTCTACCTATCAAACAGCAAATTAGTGAAGCACCCGGCGACAAGAGCACTCATCAGATGAACGCTTTTCAGCTGATCGGAATGGCATCCTCCCTCGATCTTTCAGTTTTATTTGAGGAAGAGGGAGTGTCCCAGAGAAAGATCAGGTTC…	747	MLVGHLPFDDRNMVVLYQKIFKGDTQIPEWLSPSAQNLLRRILEPNPRKRISMAEIKIHEWFQKDYIPVAPYDDDDEDVRLGAILPIKQQISEAPGDKSTHQMNAFQLIGMASSLDLSVLFEEEGVSQRKIRFTSAQPPMDLFDKIEVSATQSGFHVQRAHSKLKITGNCNGPNNPTPFLVCAEVFELGPSLHVVELRKSHGDTAVYRQLCDRISSDLGIDKIFGMGSLFDDNLPSLDSRAATPLVAL	248	NAF.PF03822;KA1.PF02149	CIPK_C	low_complexity_region	5.5	27785.8	_	3
Hordeum_vulgare	HORVU2Hr1G031200	none	SnRK3	HvSnRK3.10	HORVU2Hr1G031200.14	--	chr2H	117649970	117656457	+	4101	ATGCTCGTAGGACACCTTCCGTTTGATGACCGGAATATGGTTGTTCTTTATCAGAAGATTTTCAAGGGTGACACTCAGATCCCGGAGTGGCTTTCTCCCAGTGCACAAAACCTTCTTCGGAGGATTCTTGAACCAAATCCGAGGAAGAGGATTAGCATGGCAGAGATCAAAATACACGAATGGTTTCAGAAGGACTATATTCCTGTCGCTCCATATGATGACGATGATGAAGATGTACGGCTTGGTGCAATTCTACCTATCAAACAGCAAATTAGTGAAGCACCCGGCGACAAGAGCACTCATCAGATGAACGCTTTTCAGCTGATCGGAATGGCATCCTCCCTCGATCTTTCAGTTTTATTTGAGGAAGAGGGAGTGTCCCAGAGAAAGATCAGGTTC…	747	MLVGHLPFDDRNMVVLYQKIFKGDTQIPEWLSPSAQNLLRRILEPNPRKRISMAEIKIHEWFQKDYIPVAPYDDDDEDVRLGAILPIKQQISEAPGDKSTHQMNAFQLIGMASSLDLSVLFEEEGVSQRKIRFTSAQPPMDLFDKIEVSATQSGFHVQRAHSKLKITGNCNGPNNPTPFLVCAEVFELGPSLHVVELRKSHGDTAVYRQLCDRISSDLGIDKIFGMGSLFDDNLPSLDSRAATPLVAL	248	NAF.PF03822;KA1.PF02149	CIPK_C	low_complexity_region	5.5	27785.8	_	3
Hordeum_vulgare	HORVU2Hr1G031200	none	SnRK3	HvSnRK3.10	HORVU2Hr1G031200.15	--	chr2H	117649971	117654261	+	3473	ATGCTCGTAGGACACCTTCCGTTTGATGACCGGAATATGGTTGTTCTTTATCAGAAGATTTTCAAGGGTGACACTCAGATCCCGGAGTGGCTTTCTCCCAGTGCACAAAACCTTCTTCGGAGGATTCTTGAACCAAATCCGAGGAAGAGGATTAGCATGGCAGAGATCAAAATACACGAATGGTTTCAGAAGGACTATATTCCTGTCGCTCCATATGATGACGATGATGAAGATGTACGGCTTGGTGCAATTCTACCTATCAAACAGCAAATTAGTGAAGCACCCGGCGACAAGAGCACTCATCAGATGAACGCTTTTCAGCTGATCGGAATGGCATCCTCCCTCGATCTTTCAGTTTTATTTGAGGAAGAGGGAGTGTCCCAGAGAAAGATCAGGTTC…	747	MLVGHLPFDDRNMVVLYQKIFKGDTQIPEWLSPSAQNLLRRILEPNPRKRISMAEIKIHEWFQKDYIPVAPYDDDDEDVRLGAILPIKQQISEAPGDKSTHQMNAFQLIGMASSLDLSVLFEEEGVSQRKIRFTSAQPPMDLFDKIEVSATQSGFHVQRAHSKLKITGNCNGPNNPTPFLVCAEVFELGPSLHVVELRKSHGDTAVYRQLCDRISSDLGIDKIFGMGSLFDDNLPSLDSRAATPLVAL	248	NAF.PF03822;KA1.PF02149	CIPK_C	low_complexity_region	5.5	27785.8	_	3
Hordeum_vulgare	HORVU2Hr1G031200	none	SnRK3	HvSnRK3.10	HORVU2Hr1G031200.16	--	chr2H	117649974	117656395	+	1918	ATGCTCGTAGGACACCTTCCGTTTGATGACCGGAATATGGTTGTTCTTTATCAGAAGATTTTCAAGGGTGACACTCAGATCCCGGAGTGGCTTTCTCCCAGTGCACAAAACCTTCTTCGGAGGATTCTTGAACCAAATCCGAGGAAGAGGATTAGCATGGCAGAGATCAAAATACACGAATGGTTTCAGAAGGACTATATTCCTGTCGCTCCATATGATGACGATGATGAAGATGTACGGCTTGGTGCAATTCTACCTATCAAACAGCAAATTAGTGAAGCACCCGGCGACAAGAGCACTCATCAGATGAACGCTTTTCAGCTGATCGGAATGGCATCCTCCCTCGATCTTTCAGTTTTATTTGAGGAAGAGGGGAGTGTCCCAGAGAAAGATCAGGTT…	441	MLVGHLPFDDRNMVVLYQKIFKGDTQIPEWLSPSAQNLLRRILEPNPRKRISMAEIKIHEWFQKDYIPVAPYDDDDEDVRLGAILPIKQQISEAPGDKSTHQMNAFQLIGMASSLDLSVLFEEEGSVPEKDQVHVSTTTDGFVRQD	146	NAF.PF03822	PKc_like superfamily	None	4.8	16677.9	_	3
Hordeum_vulgare	HORVU2Hr1G031200	none	SnRK3	HvSnRK3.10	HORVU2Hr1G031200.17	--	chr2H	117650086	117652404	+	1501	ATGCTCGTAGGACACCTTCCGTTTGATGACCGGAATATGGTTGTTCTTTATCAGAAGATTTTCAAGGGTGACACTCAGATCCCGGAGTGGCTTTCTCCCAGTGCACAAAACCTTCTTCGGAGGATTCTTGAACCAAATCCGAGGAAGAGGATTAGCATGGCAGAGATCAAAATACACGAATGGTTTCAGAAGGACTATATTCCTGTCGCTCCATATGATGACGATGATGAAGATGTACGGCTTGGTGCAATTCTACCTATCAAACAGCAAATTAGTGAAGCACCCGGCGACAAGAGCACTCATCAGATGAACGCTTTTCAGCTGATCGGAATGGCATCCTCCCTCGATCTTTCAGTTTTATTTGAGGAAGAGGGAGTGTCCCAGAGAAAGATCAGGTTC…	747	MLVGHLPFDDRNMVVLYQKIFKGDTQIPEWLSPSAQNLLRRILEPNPRKRISMAEIKIHEWFQKDYIPVAPYDDDDEDVRLGAILPIKQQISEAPGDKSTHQMNAFQLIGMASSLDLSVLFEEEGVSQRKIRFTSAQPPMDLFDKIEVSATQSGFHVQRAHSKLKITGNCNGPNNPTPFLVCAEVFELGPSLHVVELRKSHGDTAVYRQLCDRISSDLGIDKIFGMGSLFDDNLPSLDSRAATPLVAL	248	NAF.PF03822;KA1.PF02149	CIPK_C	low_complexity_region	5.5	27785.8	_	3
Hordeum_vulgare	HORVU2Hr1G031200	none	SnRK3	HvSnRK3.10	HORVU2Hr1G031200.18	--	chr2H	117650157	117650976	+	638	ATGCTCGTAGGACACCTTCCGTTTGATGACCGGAATATGGTTGTTCTTTATCAGAAGATTTTCAAGGGTGACACTCAGATCCCGGAGTGGCTTTCTCCCAGTGCACAAAACCTTCTTCGGAGGATTCTTGAACCAAATCCGAGGAAGAGGATTAGCATGGCAGAGATCAAAATACACGAATGGTTTCAGAAGGACTATATTCCTGTCGCTCCATATGATGACGATGATGAAGATGTACGGCTTGGTGCAATTCTACCTATCAAACAGGTATGA	273	MLVGHLPFDDRNMVVLYQKIFKGDTQIPEWLSPSAQNLLRRILEPNPRKRISMAEIKIHEWFQKDYIPVAPYDDDDEDVRLGAILPIKQV	90	--	PKc_like superfamily	None	5.58	10586.3	_	3
Hordeum_vulgare	HORVU2Hr1G031200	none	SnRK3	HvSnRK3.10	HORVU2Hr1G031200.19	--	chr2H	117650157	117651672	+	922	ATGCTCGTAGGACACCTTCCGTTTGATGACCGGAATATGGTTGTTCTTTATCAGAAGATTTTCAAGGGTGACACTCAGATCCCGGAGTGGCTTTCTCCCAGTGCACAAAACCTTCTTCGGAGGATTCTTGAACCAAATCCGAGGAAGAGGATTAGCATGGCAGAGATCAAAATACACGAATGGTTTCAGAAGGACTATATTCCTGTCGCTCCATATGATGACGATGATGAAGATGTACGGCTTGGTGCAATTCTACCTATCAAACAGCAAATTAGTGAAGCACCCGGCGACAAGAGCACTCATCAGATGAACGCTTTTCAGCTGATCGGAATGGCATCCTCCCTCGATCTTTCAGTTTTATTTGAGGAAGAGGGAGTGTCCCAGAGAAAGATCAGGTTC…	558	MLVGHLPFDDRNMVVLYQKIFKGDTQIPEWLSPSAQNLLRRILEPNPRKRISMAEIKIHEWFQKDYIPVAPYDDDDEDVRLGAILPIKQQISEAPGDKSTHQMNAFQLIGMASSLDLSVLFEEEGVSQRKIRFTSAQPPMDLFDKIEVSATQSGFHVQRAHSKLKITGNCNGPNNPTPFLVCAEV	185	NAF.PF03822	CIPK_C	CTNS;low_complexity_region	5.72	20945	_	3
Hordeum_vulgare	HORVU2Hr1G060350	none	SnRK3	HvSnRK3.11	HORVU2Hr1G060350.1	--	chr2H	403064585	403068445	+	1912	ATGAAGCTCATCAGGCACCCCAACGTCATCCGCATGTACGAGGTGATGGCCAGCAGGACAAAGATATACATAGTCATGGAGCTTGTCACAGGCGGCGAACTTTTCGACAAAATCGCTTCGCGTGGGAGGCTCAAAGAGGACGACGCCAGGAAATATTTCCAGCAGCTCATCAACGCTGTCGACTACTGCCACAGCAGAGGCGTCTATCACCGTGATCTCAAGCCTGAAAATCTTCTACTTGATGCTAACGGCACTCTCAAGGTGTCCGATTTTGGACTCAGCGCCCTATCGCAGCAAGTCAGAGAGGATGGTCTGCTGCATACGACTTGTGGAACTCCTAATTATGTTGCTCCCGAGGTTATAAATAACAAAGGTTATGATGGAGCCAAGGCCGATCTG…	1080	MKLIRHPNVIRMYEVMASRTKIYIVMELVTGGELFDKIASRGRLKEDDARKYFQQLINAVDYCHSRGVYHRDLKPENLLLDANGTLKVSDFGLSALSQQVREDGLLHTTCGTPNYVAPEVINNKGYDGAKADLWSCGVILFVLMAGYLPFEDSNLMALYKKIYKADFSCPSWFSTSAKKLIKKILDPNPNTRITIAEVINNEWFKKGYQPPRFETAEVNLDDINSIFNESGDPAQLVVERREERPAVMNAFELISTSQGLNLGTLFEKQTDSVKRETRFASRLPANEILSKIEAAAGPMGFNVQKRNYKLKLQGENPGRKGQLAIATEVFEVTPSLYMVELRKSNGDTLEFHKFYHSISN	360	NAF.PF03822	CIPK_C	DUF1716;FDF;HTH_ARSR;Plus3;S_TKc;TyrKc	8.46	40764.7	_	5
Hordeum_vulgare	HORVU2Hr1G060350	none	SnRK3	HvSnRK3.11	HORVU2Hr1G060350.2	--	chr2H	403064585	403068445	+	1909	ATGAAGCTCATCAGGCACCCCAACGTCATCCGCATGTACGAGGTGATGGCCAGCAGGACAAAGATATACATAGTCATGGAGCTTGTCACAGGCGGCGAACTTTTCGACAAAATCGCTTCGCGTGGGAGGCTCAAAGAGGACGACGCCAGGAAATATTTCCAGCAGCTCATCAACGCTGTCGACTACTGCCACAGCAGAGGCGTCTATCACCGTGATCTCAAGCCTGAAAATCTTCTACTTGATGCTAACGGCACTCTCAAGGTGTCCGATTTTGGACTCAGCGCCCTATCGCAGCAAGTCAGAGAGGATGGTCTGCTGCATACGACTTGTGGAACTCCTAATTATGTTGCTCCCGAGGTTATAAATAACAAAGGTTATGATGGAGCCAAGGCCGATCTG…	1080	MKLIRHPNVIRMYEVMASRTKIYIVMELVTGGELFDKIASRGRLKEDDARKYFQQLINAVDYCHSRGVYHRDLKPENLLLDANGTLKVSDFGLSALSQQVREDGLLHTTCGTPNYVAPEVINNKGYDGAKADLWSCGVILFVLMAGYLPFEDSNLMALYKKIYKADFSCPSWFSTSAKKLIKKILDPNPNTRITIAEVINNEWFKKGYQPPRFETAEVNLDDINSIFNESGDPAQLVVERREERPAVMNAFELISTSQGLNLGTLFEKQTDSVKRETRFASRLPANEILSKIEAAAGPMGFNVQKRNYKLKLQGENPGRKGQLAIATEVFEVTPSLYMVELRKSNGDTLEFHKFYHSISN	360	NAF.PF03822	CIPK_C	DUF1716;FDF;HTH_ARSR;Plus3;S_TKc;TyrKc	8.46	40764.7	_	5
Hordeum_vulgare	HORVU2Hr1G060350	none	SnRK3	HvSnRK3.11	HORVU2Hr1G060350.3	--	chr2H	403064585	403068445	+	1910	ATGAAGCTCATCAGGCACCCCAACGTCATCCGCATGTACGAGGTGATGGCCAGCAGGACAAAGATATACATAGTCATGGAGCTTGTCACAGGCGGCGAACTTTTCGACAAAATCGCTTCGCGTGGGAGGCTCAAAGAGGACGACGCCAGGAAATATTTCCAGCAGCTCATCAACGCTGTCGACTACTGCCACAGCAGAGGCGTCTATCACCGTGATCTCAAGCCTGAAAATCTTCTACTTGATGCTAACGGCACTCTCAAGGTGTCCGATTTTGGACTCAGCGCCCTATCGCAGCAAGTCAGAGAGGATGGTCTGCTGCATACGACTTGTGGAACTCCTAATTATGTTGCTCCCGAGGTTATAAATAACAAAGGTTATGATGGAGCCAAGGCCGATCTG…	1080	MKLIRHPNVIRMYEVMASRTKIYIVMELVTGGELFDKIASRGRLKEDDARKYFQQLINAVDYCHSRGVYHRDLKPENLLLDANGTLKVSDFGLSALSQQVREDGLLHTTCGTPNYVAPEVINNKGYDGAKADLWSCGVILFVLMAGYLPFEDSNLMALYKKIYKADFSCPSWFSTSAKKLIKKILDPNPNTRITIAEVINNEWFKKGYQPPRFETAEVNLDDINSIFNESGDPAQLVVERREERPAVMNAFELISTSQGLNLGTLFEKQTDSVKRETRFASRLPANEILSKIEAAAGPMGFNVQKRNYKLKLQGENPGRKGQLAIATEVFEVTPSLYMVELRKSNGDTLEFHKFYHSISN	360	NAF.PF03822	CIPK_C	DUF1716;FDF;HTH_ARSR;Plus3;S_TKc;TyrKc	8.46	40764.7	_	5
Hordeum_vulgare	HORVU2Hr1G060350	none	SnRK3	HvSnRK3.11	HORVU2Hr1G060350.4	--	chr2H	403064585	403068445	+	1990	ATGGTTGATTCGAGCGCGGGTGGGAAGATGAGCGCGCATGGGGGCGGCGGCGGCAGGACGCGGGTGGGGAGGTACGAGCTGGGGAGGACGCTGGGGGAAGGGACGTTCGCCAAGGTCAAGTTCGCCAGGAACGTCGAGACCAGCGAGAATGTCGCCATCAAGATCCTCGACAAGGACAAGGTCCTCAAGCACAAGATGATCGCGCAGATAAAGCGCGAGATCTCCACCATGAAGCTCATCAGGCACCCCAACGTCATCCGCATGTACGAGGTGATGGCCAGCAGGACAAAGATATACATAGTCATGGAGCTTGTCACAGGCGGCGAACTTTTCGACAAAATCGCTTCGCGTGGGAGGCTCAAAGAGGACGACGCCAGGAAATATTTCCAGCAGCTCATC…	1026	MVDSSAGGKMSAHGGGGGRTRVGRYELGRTLGEGTFAKVKFARNVETSENVAIKILDKDKVLKHKMIAQIKREISTMKLIRHPNVIRMYEVMASRTKIYIVMELVTGGELFDKIASRGRLKEDDARKYFQQLINAVDYCHSRGVYHRDLKPENLLLDANGTLKVSDFGLSALSQQVREDGLLHTTCGTPNYVAPEVINNKGYDGAKADLWSCGVILFVLMAGYLPFEDSNLMALYKKIYKADFSCPSWFSTSAKKLIKKILDPNPNTRITIAEVINNEWFKKGYQPPRFETAEVNLDDINSIFNESGVSISSPCYINMRPNAVDGLHNIVCNDPGPSTACC	341	--	STKc_SnRK3	low_complexity_region;S_TKc	8.85	37943.6	_	3
Hordeum_vulgare	HORVU2Hr1G060350	none	SnRK3	HvSnRK3.11	HORVU2Hr1G060350.5	primary	chr2H	403064608	403068631	+	2071	ATGGTTGATTCGAGCGCGGGTGGGAAGATGAGCGCGCATGGGGGCGGCGGCGGCAGGACGCGGGTGGGGAGGTACGAGCTGGGGAGGACGCTGGGGGAAGGGACGTTCGCCAAGGTCAAGTTCGCCAGGAACGTCGAGACCAGCGAGAATGTCGCCATCAAGATCCTCGACAAGGACAAGGTCCTCAAGCACAAGATGATCGCGCAGATAAAGCGCGAGATCTCCACCATGAAGCTCATCAGGCACCCCAACGTCATCCGCATGTACGAGGTGATGGCCAGCAGGACAAAGATATACATAGTCATGGAGCTTGTCACAGGCGGCGAACTTTTCGACAAAATCGCTTCGCGTGGGAGGCTCAAAGAGGACGACGCCAGGAAATATTTCCAGCAGCTCATC…	1386	MVDSSAGGKMSAHGGGGGRTRVGRYELGRTLGEGTFAKVKFARNVETSENVAIKILDKDKVLKHKMIAQIKREISTMKLIRHPNVIRMYEVMASRTKIYIVMELVTGGELFDKIASRGRLKEDDARKYFQQLINAVDYCHSRGVYHRDLKPENLLLDANGTLKVSDFGLSALSQQVREDGLLHTTCGTPNYVAPEVINNKGYDGAKADLWSCGVILFVLMAGYLPFEDSNLMALYKKIYKADFSCPSWFSTSAKKLIKKILDPNPNTRITIAEVINNEWFKKGYQPPRFETAEVNLDDINSIFNESGDPAQLVVERREERPAVMNAFELISTSQGLNLGTLFEKQTDSVKRETRFASRLPANEILSKIEAAAGPMGFNVQKRNYKLKLQGENPGRKGQL…	461	NAF.PF03822	STKc_SnRK3	low_complexity_region;S_TKc	9.15	51770.3	_	3
Hordeum_vulgare	HORVU2Hr1G060350	none	SnRK3	HvSnRK3.11	HORVU2Hr1G060350.6	--	chr2H	403064808	403068453	+	1694	ATGCTAACGGCACTCTCAAGGTGTCCGATTTTGGACTCAGCGCCCTATCGCAGCAAGTCAGAGAGGATGGTCTGCTGCATACGACTTGTGGAACTCCTAATTATGTTGCTCCCGAGGGTTATAAATAACAAAGGTTATGATGGAGCCAAGGCCGATCTGTGGTCATGTGGGGTGATTCTCTTTGTCCTCATGGCGGGCTACCTTCCGTTCGAAGATTCAAATCTCATGGCGCTTTACAAGAAGATATACAAAGCAGACTTCAGTTGTCCATCTTGGTTCTCGACCAGCGCGAAGAAGCTCATCAAGAAGATACTAGATCCTAACCCGAACACTAGAATAACTATTGCTGAGGTTATTAACAATGAGTGGTTCAAGAAAGGATATCAGCCTCCTAGGTTT…	849	MLTALSRCPILDSAPYRSKSERMVCCIRLVELLIMLLPRVINNKGYDGAKADLWSCGVILFVLMAGYLPFEDSNLMALYKKIYKADFSCPSWFSTSAKKLIKKILDPNPNTRITIAEVINNEWFKKGYQPPRFETAEVNLDDINSIFNESGDPAQLVVERREERPAVMNAFELISTSQGLNLGTLFEKQTDSVKRETRFASRLPANEILSKIEAAAGPMGFNVQKRNYKLKLQGENPGRKGQLAIATEVFEVTPSLYMVELRKSNGDTLEFHKFYHSISNGLK	283	NAF.PF03822	CIPK_C	None	8.96	32000	M	5
Hordeum_vulgare	HORVU2Hr1G060350	none	SnRK3	HvSnRK3.11	HORVU2Hr1G060350.10	--	chr2H	403064810	403068508	+	1748	ATGGCCAGCAGGACAAAGATATACATAGTCATGGAGCTTGTCACAGGCGGCGAACTTTTCGACAAAATCGCTTCGCGTGGGAGGCTCAAAGAGGACGACGCCAGGAAATATTTCCAGCAGCTCATCAACGCTGTCGACTACTGCCACAGCAGAGGCGTCTATCACCGTGATCTCAAGCCTGAAAATCTTCTACTTGATGCTAACGGCACTCTCAAGGTGTCCGATTTTGGACTCAGCGCCCTATCGCAGCAAGTCAGAGAGGATGGTCTGCTGCATACGACTTGTGGAACTCCTAATTATGTTGCTCCCGAGGTTATAAATAACAAAGGTTATGATGGAGCCAAGGCCGATCTGTGGTCATGTGGGGTGATTCTCTTTGTCCTCATGGCGGGCTACCTT…	1098	MASRTKIYIVMELVTGGELFDKIASRGRLKEDDARKYFQQLINAVDYCHSRGVYHRDLKPENLLLDANGTLKVSDFGLSALSQQVREDGLLHTTCGTPNYVAPEVINNKGYDGAKADLWSCGVILFVLMAGYLPFEDSNLMALYKKIYKADFSCPSWFSTSAKKLIKKILDPNPNTRITIAEVINNEWFKKGYQPPRFETAEVNLDDINSIFNESGDPAQLVVERREERPAVMNAFELISTSQGLNLGTLFEKQTDSVKRETRFASRLPANEILSKIEAAAGPMGFNVQKRNYKLKLQGENPGRKGQLAIATEVFEVTPSLYMVELRKSNGDTLEFHKFYHSISNGLKDVMWKPEGSIAEGDETRH	366	NAF.PF03822	CIPK_C	DUF1716;FDF;HTH_ARSR;S_TKc;transmembrane_domain	6.63	41221	_	2
Hordeum_vulgare	HORVU2Hr1G060350	none	SnRK3	HvSnRK3.11	HORVU2Hr1G060350.11	--	chr2H	403064810	403068540	+	1780	ATGGTTGATTCGAGCGCGGGTGGGAAGATGAGCGCGCATGGGGGCGGCGGCGGCAGGACGCGGGTGGGGAGGTACGAGCTGGGGAGGACGCTGGGGGAAGGGACGTTCGCCAAGGTCAAGTTCGCCAGGAACGTCGAGACCAGCGAGAATGTCGCCATCAAGATCCTCGACAAGGACAAGGTCCTCAAGCACAAGATGATCGCGCAGATAAAGCGCGAGATCTCCACCATGAAGCTCATCAGGCACCCCAACGTCATCCGCATGTACGAGGTGATGGCCAGCAGGACAAAGATATACATAGTCATGGAGCTTGTCACAGGCGGCGAACTTTTCGACAAAATCGCTTCGCGTGGGAGGCTCAAAGAGGACGACGCCAGGAAATATTTCCAGCAGCTCATC…	1227	MVDSSAGGKMSAHGGGGGRTRVGRYELGRTLGEGTFAKVKFARNVETSENVAIKILDKDKVLKHKMIAQIKREISTMKLIRHPNVIRMYEVMASRTKIYIVMELVTGGELFDKIASRGRLKEDDARKYFQQLINAVDYCHSRGVYHRDLKPENLLLDANGTLKVSDFGLSALSQQVREDGLLHTTCGTPNYVAPEVINNKGYDGAKADLWSCGVILFVLMAGYLPFEDSNLMALYKKIYKADFSCPSWFSTSAKKLIKKILDPNPNTRITIAEVINNEWFKKGYQPPRFETAEVNLDDINSIFNESGDPAQLVVERREERPAVMNAFELISTSQGLNLGTLFEKQTDSVKRETRFASRLPANEILSKIEAAAGPMGFNVQKRNYKLKLQGENPGRKGQL…	408	NAF.PF03822	STKc_SnRK3	low_complexity_region;S_TKc	9.32	45652.5	_	3
Hordeum_vulgare	HORVU2Hr1G060350	none	SnRK3	HvSnRK3.11	HORVU2Hr1G060350.12	--	chr2H	403064810	403068540	+	1867	ATGGTTGATTCGAGCGCGGGTGGGAAGATGAGCGCGCATGGGGGCGGCGGCGGCAGGACGCGGGTGGGGAGGTACGAGCTGGGGAGGACGCTGGGGGAAGGGACGTTCGCCAAGGTCAAGTTCGCCAGGAACGTCGAGACCAGCGAGAATGTCGCCATCAAGATCCTCGACAAGGACAAGGTCCTCAAGCACAAGATGATCGCGCAGATAAAGCGCGAGATCTCCACCATGAAGCTCATCAGGCACCCCAACGTCATCCGCATGTACGAGGTGATGGCCAGCAGGACAAAGATATACATAGTCATGGAGCTTGTCACAGGCGGCGAACTTTTCGACAAAATCGCTTCGCGTGGGAGGCTCAAAGAGGACGACGCCAGGAAATATTTCCAGCAGCTCATC…	1083	MVDSSAGGKMSAHGGGGGRTRVGRYELGRTLGEGTFAKVKFARNVETSENVAIKILDKDKVLKHKMIAQIKREISTMKLIRHPNVIRMYEVMASRTKIYIVMELVTGGELFDKIASRGRLKEDDARKYFQQLINAVDYCHSRGVYHRDLKPENLLLDANGTLKVSDFGLSALSQQVREDGLLHTTCGTPNYVAPEVINNKGYDGAKADLWSCGVILFVLMAGYLPFEDSNLMALYKKIYKADFSCPSWFSTSAKKLIKKILDPNPNTRITIAEVINNEWFKKGYQPPRFETAEVNLDDINSIFNESGDPAQLVVERREERPAVMNAFELISTSQGLNLGTLFEKQTVCSTSQIVHESSFL	360	NAF.PF03822	STKc_SnRK3	low_complexity_region;S_TKc	8.76	40302.3	_	3
Hordeum_vulgare	HORVU2Hr1G060350	none	SnRK3	HvSnRK3.11	HORVU2Hr1G060350.7	--	chr2H	403064810	403068451	+	1693	ATGGTTGATTCGAGCGCGGGTGGGAAGATGAGCGCGCATGGGGGCGGCGGCGGCAGGACGCGGGTGGGGAGGTACGAGCTGGGGAGGACGCTGGGGGAAGGGACGTTCGCCAAGGTCAAGTTCGCCAGGAACGTCGAGACCAGCGAGAATGTCGCCATCAAGATCCTCGACAAGGACAAGGTCCTCAAGCACAAGATGATCGCGCAGATAAAGCGCGAGATCTCCACCATGAAGCTCATCAGGCACCCCAACGTCATCCGCATGTACGAGGTGATGGCCAGCAGGACAAAGATATACATAGTCATGGAGCTTGTCACAGGCGGCGAACTTTTCGACAAAATCGCTTCGCGTGGGAGGCTCAAAGAGGACGACGCCAGGAAATATTTCCAGCAGCTCATC…	594	MVDSSAGGKMSAHGGGGGRTRVGRYELGRTLGEGTFAKVKFARNVETSENVAIKILDKDKVLKHKMIAQIKREISTMKLIRHPNVIRMYEVMASRTKIYIVMELVTGGELFDKIASRGRLKEDDARKYFQQLINAVDYCHSRGVYHRDLKPENLLLDANGTLKVSDFGLSALSQQVREDGLLHTTCGTPNYVAPEVL	197	--	PKc_like superfamily	low_complexity_region	9.49	21939.3	_	3
Hordeum_vulgare	HORVU2Hr1G060350	none	SnRK3	HvSnRK3.11	HORVU2Hr1G060350.8	--	chr2H	403064810	403068451	+	1697	ATGCTAACGGCACTCTCAAGGTGTCCGATTTTGGACTCAGCGCCCTATCGCAGCAAGTCAGAGAGGATGGTCTGCTGCATACGACTTGTGGAACTCCTAATTATGTTGCTCCCGAGGTTCTTCGTTATAAATAACAAAGGTTATGATGGAGCCAAGGCCGATCTGTGGTCATGTGGGGTGATTCTCTTTGTCCTCATGGCGGGCTACCTTCCGTTCGAAGATTCAAATCTCATGGCGCTTTACAAGAAGATATACAAAGCAGACTTCAGTTGTCCATCTTGGTTCTCGACCAGCGCGAAGAAGCTCATCAAGAAGATACTAGATCCTAACCCGAACACTAGAATAACTATTGCTGAGGTTATTAACAATGAGTGGTTCAAGAAAGGATATCAGCCTCCT…	852	MLTALSRCPILDSAPYRSKSERMVCCIRLVELLIMLLPRFFVINNKGYDGAKADLWSCGVILFVLMAGYLPFEDSNLMALYKKIYKADFSCPSWFSTSAKKLIKKILDPNPNTRITIAEVINNEWFKKGYQPPRFETAEVNLDDINSIFNESGDPAQLVVERREERPAVMNAFELISTSQGLNLGTLFEKQTDSVKRETRFASRLPANEILSKIEAAAGPMGFNVQKRNYKLKLQGENPGRKGQLAIATEVFEVTPSLYMVELRKSNGDTLEFHKFYHSISNGL	284	NAF.PF03822	CIPK_C	transmembrane_domain	8.84	32166.2	M	5
Hordeum_vulgare	HORVU2Hr1G060350	none	SnRK3	HvSnRK3.11	HORVU2Hr1G060350.9	--	chr2H	403064810	403068508	+	1842	ATGGTTGATTCGAGCGCGGGTGGGAAGATGAGCGCGCATGGGGGCGGCGGCGGCAGGACGCGGGTGGGGAGGTACGAGCTGGGGAGGACGCTGGGGGAAGGGACGTTCGCCAAGGTCAAGTTCGCCAGGAACGTCGAGACCAGCGAGAATGTCGCCATCAAGATCCTCGACAAGGACAAGGTCCTCAAGCACAAGATGATCGCGCAGATAAAGCGCGAGATCTCCACCATGAAGCTCATCAGGCACCCCAACGTCATCCGCATGTACGAGGTGATGGCCAGCAGGACAAAGATATACATAGTCATGGAGCTTGTCACAGGCGGCGAACTTTTCGACAAAATCGCTTCGCGTGGGAGGCTCAAAGAGGACGACGCCAGGAAATATTTCCAGCAGCTCATC…	1218	MVDSSAGGKMSAHGGGGGRTRVGRYELGRTLGEGTFAKVKFARNVETSENVAIKILDKDKVLKHKMIAQIKREISTMKLIRHPNVIRMYEVMASRTKIYIVMELVTGGELFDKIASRGRLKEDDARKYFQQLINAVDYCHSRGVYHRDLKPENLLLDANGTLKVSDFGLSALSQQVREDGLLHTTCGTPNYVAPEVINNKGYDGAKADLWSCGVILFVLMAGYLPFEDSNLMALYKKIYKADFSCPSWFSTSAKKLIKKILDPNPNTRITIAEVINNEWFKKGYQPPRFETAEVNLDDINSIFNESGDPAQLVVERREERPAVMNAFELISTSQGLNLGTLFEKQTDSVKRETRFASRLPANEILSKIEAAAGPMGFNVQKRNYKLKLQGENPGRKGQL…	405	NAF.PF03822	STKc_SnRK3	BHD_2;BSD;DUF1716;efhand_Ca_insen;FDF;HTH_ARSR;low_complexity_region;PI3Kc;Plus3;RanBD;RIO;S_TKc;TyrKc	9.27	45264	_	3
Hordeum_vulgare	HORVU2Hr1G060350	none	SnRK3	HvSnRK3.11	HORVU2Hr1G060350.13	--	chr2H	403064934	403068473	+	1588	ATGGCCAGCAGGACAAAGATATACATAGTCATGGAGCTTGTCACAGGCGGCGAACTTTTCGACAAAATCGCTTCGCGTGGGAGGCTCAAAGAGGACGACGCCAGGAAATATTTCCAGCAGCTCATCAACGCTGTCGACTACTGCCACAGCAGAGGCGTCTATCACCGTGATCTCAAGCCTGAAAATCTTCTACTTGATGCTAACGGCACTCTCAAGGTGTCCGATTTTGGACTCAGCGCCCTATCGCAGCAAGTCAGAGAGGATGGTCTGCTGCATACGACTTGTGGAACTCCTAATTATGTTGCTCCCGAGGTTATAAATAACAAAGGTTATGATGGAGCCAAGGCCGATCTGTGGTCATGTGGGGTGATTCTCTTTGTCCTCATGGCGGGCTACCTT…	1062	MASRTKIYIVMELVTGGELFDKIASRGRLKEDDARKYFQQLINAVDYCHSRGVYHRDLKPENLLLDANGTLKVSDFGLSALSQQVREDGLLHTTCGTPNYVAPEVINNKGYDGAKADLWSCGVILFVLMAGYLPFEDSNLMALYKKIYKADFSCPSWFSTSAKKLIKKILDPNPNTRITIAEVINNEWFKKGYQPPRFETAEVNLDDINSIFNESGDPAQLVVERREERPAVMNAFELISTSQGLNLGTLFEKQTDSVKRETRFASRLPANEILSKIEAAAGPMGFNVQKRNYKLKLQGENPGRKGQLAIATEVFEVTPSLYMVELRKSNGDTLEFHKFYHSISNGLKDVMWKP	354	NAF.PF03822	CIPK_C	DUF1716;FDF;HTH_ARSR;S_TKc;transmembrane_domain	8.16	39938.7	_	2
Hordeum_vulgare	HORVU2Hr1G060350	none	SnRK3	HvSnRK3.11	HORVU2Hr1G060350.14	--	chr2H	403064948	403068610	+	1627	ATGATCGCGCAGATAAAGCGCGAGATCTCCACCATGAAGCTCATCAGGCACCCCAACGTCATCCGCATGTACGAGGTGATGGCCAGCAGGACAAAGATATACATAGTCATGGAGCTTGTCACAGGCGGCGAACTTTTCGACAAAATCGCTTCGCGTGGGAGGCTCAAAGAGGACGACGCCAGGAAATATTTCCAGCAGCTCATCAACGCTGTCGACTACTGCCACAGCAGAGGCGTCTATCACCGTGATCTCAAGCCTGAAAATCTTCTACTTGATGCTAACGGCACTCTCAAGGTGTCCGATTTTGGACTCAGCGCCCTATCGCAGCAAGTCAGAGAGGATGGTCTGCTGCATACGACTTGTGGAACTCCTAATTATGTTGCTCCCGAGGTTATAAAT…	1191	MIAQIKREISTMKLIRHPNVIRMYEVMASRTKIYIVMELVTGGELFDKIASRGRLKEDDARKYFQQLINAVDYCHSRGVYHRDLKPENLLLDANGTLKVSDFGLSALSQQVREDGLLHTTCGTPNYVAPEVINNKGYDGAKADLWSCGVILFVLMAGYLPFEDSNLMALYKKIYKADFSCPSWFSTSAKKLIKKILDPNPNTRITIAEVINNEWFKKGYQPPRFETAEVNLDDINSIFNESGDPAQLVVERREERPAVMNAFELISTSQGLNLGTLFEKQTDSVKRETRFASRLPANEILSKIEAAAGPMGFNVQKRNYKLKLQGENPGRKGQLAIATEVFEVTPSLYMVELRKSNGDTLEFHKFYHSISNGLKDVMWKPEGSIAEGDETRHRRSP	396	NAF.PF03822	CIPK_C	DUF1716;FDF;HTH_ARSR;PI3Kc;Plus3;S_TKc;transmembrane_domain;TyrKc	8.64	44870.4	_	5
Hordeum_vulgare	HORVU2Hr1G060350	none	SnRK3	HvSnRK3.11	HORVU2Hr1G060350.15	--	chr2H	403065127	403068508	+	1349	GCAGCCGCAGGAACGGATCTGTTTATCGGGACGCGGGTGGGGAGGTACGAGCTGGGGAGGACGCTGGGGGAAGGGACGTTCGCCAAGGTCAAGTTCGCCAGGAACGTCGAGACCAGCGAGAATGTCGCCATCAAGATCCTCGACAAGGACAAGGTCCTCAAGCACAAGATGATCGCGCAGATAAAGCGCGAGATCTCCACCATGAAGCTCATCAGGCACCCCAACGTCATCCGCATGTACGAGGTGATGGCCAGCAGGACAAAGATATACATAGTCATGGAGCTTGTCACAGGCGGCGAACTTTTCGACAAAATCGTGCTTCGCGTGGGAGGCTCAAAGAGGACGACGCCAGGAAATATTTCCAGCAGCTCATCAACGCTGTCGACTACTGCCACAGCA…	1347	AAAGTDLFIGTRVGRYELGRTLGEGTFAKVKFARNVETSENVAIKILDKDKVLKHKMIAQIKREISTMKLIRHPNVIRMYEVMASRTKIYIVMELVTGGELFDKIVLRVGGSKRTTPGNISSSSSTLSTTATAEASITVISSLKIFYLMLTALSRCPILDSAPYRSKSEEDGLLHTTCGTPNYVAPEVINNKGYDGAKADLWSCGVILFVLMAGYLPFEDSNLMALYKKIYKADFSCPSWFSTSAKKLIKKILDPNPNTRITIAEVINNEWFKKGYQPPRFETAEVNLDDINSIFNESGDPAQLVVERREERPAVMNAFELISTSQGLNLGTLFEKQTDSVKRETRFASRLPANEILSKIEAAAGPMGFNVQKRNYKLKLQGENPGRKGQLAIATEVFE…	449	NAF.PF03822	CIPK_C	low_complexity_region	9.04	50035.6	_	3
Hordeum_vulgare	HORVU2Hr1G060350	none	SnRK3	HvSnRK3.11	HORVU2Hr1G060350.16	--	chr2H	403066136	403067334	+	579	ATGGCCAGCAGGACAAAGATATACATAGTCATGGAGCTTGTCACAGGCGGCGAACTTTTCGACAAAATCGCTTCGCGTGGGAGGCTCAAAGAGGACGACGCCAGGAAATATTTCCAGCAGCTCATCAACGCTGTCGACTACTGCCACAGCAGAGGCGTCTATCACCGTGATCTCAAGCCTGAAAATCTTCTACTTGATGCTAACGGCACTCTCAAGGTGTCCGATTTTGGACTCAGCGCCCTATCGCAGCAAGTCAGAGAGGATGGTCTGCTGCATACGACTTGTGGAACTCCTAATTATGTTGCTCCCGAGGTTATAAATAACAAAGGTTATGATGGAGCCAAGGCCGATCTGTGGTCATGTGGGGTGATTCTCTTTGTCCTCATGGCGGGCTACCTT…	528	MASRTKIYIVMELVTGGELFDKIASRGRLKEDDARKYFQQLINAVDYCHSRGVYHRDLKPENLLLDANGTLKVSDFGLSALSQQVREDGLLHTTCGTPNYVAPEVINNKGYDGAKADLWSCGVILFVLMAGYLPFEDSNLMALYKKIYKADFSCPSWFSTSAKKLIKKILDPNPNT	176	--	PKc_like superfamily	HTH_ARSR;S_TKc;transmembrane_domain	8.27	19721.7	_	2
Hordeum_vulgare	HORVU2Hr1G117610	none	SnRK3	HvSnRK3.12	HORVU2Hr1G117610.1	primary	chr2H	740413808	740415361	-	1554	TACCTCAACAAAACCATAGGCAACAAACTCCTCCAAAAAGAAGACAATAAAGCACACGCACTTAGTATCTTGCCGGCCATGGGGCCGGAAGATTCACCGGCTGCCGACGGCTACTCCAAGGTCCTGCAGGGCCGGTACGAGCTTGGCCGCGTGCTCGGCCGGGGTGGATCGTCCAAAGTCTACCGCGCGCGCGACATCCGCACGGGCGTCTTCGTCGCCGTCAAGGCCATCCGGAAGCCACACCACCCGTTCTCTCCCGAGATGGCCGCCACGGCAAGGCGGTCCGTGGAGCGGGAGCTCGCCGCGCTCCGCCGCGTGAAGGGACACCCACACGTCATGCGCCTCTTGGACGTCCTGGCATCCCGCTCCACCGTCTACCTCGTGCTAGAGCTGGCCCGC…	1377	YLNKTIGNKLLQKEDNKAHALSILPAMGPEDSPAADGYSKVLQGRYELGRVLGRGGSSKVYRARDIRTGVFVAVKAIRKPHHPFSPEMAATARRSVERELAALRRVKGHPHVMRLLDVLASRSTVYLVLELARGGTLLSAMDERGRFDEPTARRLFVQLVSALAHVHSRGVFHRDVKPENLLLDEHGDLKLTDFGLCTLAGRHLGADGLAATRCGSPAYVAPEILYKKRYDAGKVDVWSSGVALFSLTAGYLPFNDANLMGMYRKIFSGRFRCPRWFSPELRCLIGRMLDPNPDTRIKIGEIMEHPWLQQDGTSSFGNIIRAGSSDPRPEVMKWEAEMEQVRGLNAFHIIAFASGCDLSGLIGPLPDRVRFAVEGVDIGSVLDKAEEIGREEGFVMRRK…	458	NAF.PF03822	PKc_like superfamily	low_complexity_region;S_TKc	8.9	50776.6	_	2
Hordeum_vulgare	HORVU3Hr1G025810	none	SnRK3	HvSnRK3.13	HORVU3Hr1G025810.1	primary	chr3H	102203743	102205835	-	2093	ATGGCGCGGATGGCAAGCAAGGGGGCCAGCGGGCGCGAGCGCGAGGCGGGGAAGAAGGCGCTGCTGCTGGGGCGGTTCGAGGTGGGGAGGATGCTGGGGCAGGGCAACTTCGCCAAGGTGTACCAGGCGCGCAACGTGGCCACCGGCGAGGAGGTGGCCATCAAGGTGATCGAGAAGGAGAAGGTGTTCAAGTCCGGCCTCACGGCGCACATCAAACGCGAGATCGCCGCGCTCCGCCGCGTGCGCCACCCGCACATCGTGCAGCTCTACGAGGTCATGGCCACCAAGCTCCGCATCTACTTCGTCATGGAGTACGTGCGCGGCGGCGAGCTGTTCGCGCGCGTTGCCAAGGGCCCCCTGCCGGAGGCCGAGGCCCGGCGCTACTTCCAGCAGCTGGTC…	1536	MARMASKGASGREREAGKKALLLGRFEVGRMLGQGNFAKVYQARNVATGEEVAIKVIEKEKVFKSGLTAHIKREIAALRRVRHPHIVQLYEVMATKLRIYFVMEYVRGGELFARVAKGPLPEAEARRYFQQLVSAVAFCHARGVYHRDIKPENLLVDDAGDLKVSDFGLSAVAEQMRHDGLFHTFCGTPAYVAPEVLSRRGYDAAKADLWSCGVVLFVLGAGYLPFQDRNLVGMYRKIHRGDFRCPKWFSPELLRLMHRVLDTKPPRRATVDEIMDNEWFKVGFRRFSFRIEDDRSFTCFDLDDGDAYAPTSPPDTPRTTDGSDYGDATDQQQRISGGMTSCGSAPSLLEGRFGQLGGSSRRRSSLNAFDLISFSPGFDLSGLFEDGGGEGSSGEGEQQ…	511	NAF.PF03822	CIPK_C	S_TKc;low_complexity_region	8.4	56386.1	M	5
Hordeum_vulgare	HORVU3Hr1G029350	none	SnRK3	HvSnRK3.14	HORVU3Hr1G029350.2	--	chr3H	135042421	135046693	-	2341	ATGGAGAGGAAGTCCACCATCCTCATGAACCGGTATGAGCTTGGCCGTATGCTCGGGCAGGGCACCTTCGCCAAGGTGTACCATGCGCGGAGCCTTGCCACCAACCAGAGCGTCGCCATCAAGGTCATTGACAAGGAGAAGGTGTTGCGTGTCGGCATGATTGACCAGATCAAGCGGGAGATCTCCATCATGCGCCTCGTTCGCCATCCAAACATCGTCCAGCTGCACGAGGTCATGGCCAGCAAGAGCAAGATATACTTTGCGATGGAGTATGTCCGGGGCGGCGAGCTCTTTGCCAGGGTAGCCAAGGGTCGGCTCAAGGAAGATGCTGCAAGGAAGTACTTTCAACAATTGATAGGGGCTGTGGACTTCTGCCACAGCCGTGATGTCTATCACCGG…	1395	MERKSTILMNRYELGRMLGQGTFAKVYHARSLATNQSVAIKVIDKEKVLRVGMIDQIKREISIMRLVRHPNIVQLHEVMASKSKIYFAMEYVRGGELFARVAKGRLKEDAARKYFQQLIGAVDFCHSRDVYHRDLKPENLLVDEHGNLKVSDFGLSALKECQKQDGLLHTTCGTPAYVAPEIINKKGYDGEKADIWSCGVILFVLLAGYLPFQDSNLMEMYRKISKGDVRYPQWFSSDARKLLCRLLDPNPNTRITMDKLIEHPWFKKGYKPAVMLGTPRASKDLNDVQAAFSTDHKDGEGSRAEQPNSPLKPASLNAFDIISLSKGFDLSGLFEKDQEQKSNSRFMTQKPASAIVSKLEQIAETESFKVKKQDGLVTLQGSKEGRKGQLAIDAEIFEV…	464	NAF.PF03822	STKc_SnRK3	C345C;Catalase;DUF4206;FDF;GAGA_bind;Knot1;low_complexity_region;RIO;SpoVT_AbrB;S_TKc;transmembrane_domain;TyrKc;VHS;ZnF_CHCC	9.22	52290.3	M	3
Hordeum_vulgare	HORVU3Hr1G029350	none	SnRK3	HvSnRK3.14	HORVU3Hr1G029350.3	--	chr3H	135042449	135046907	-	2419	ATGGAAGGATGGGATGAAGGCCAGGATGTGTGGATGGATGGATGTATTCAGAGCAGGCCAGTGATGAGGCTCCCCTGCCTACAAATAGCACCAGAAACCACAGCCATCCAACACAATGTACCAGGCTTTATTTTTAGGCGGCCTGTTCCAGCTCCAGAGAGAAGGGCAAGCTCCTGGCCTCATGTCGCGAGGAAAGCTCTAGCCACCGCAGACTATTCTTCTCTCCCGCCATCCTCTCCATCATCCTTGGAGGATTCTCCAGTTTGCTGCTGCTCTTGTGCCCAAGAATCCGATAAGATGGAGAGGAAGTCCACCATCCTCATGAACCGGTATGAGCTTGGCCGTATGCTCGGGCAGGGCACCTTCGCCAAGGTGTACCATGCGCGGAGCCTTGCCACC…	1692	MEGWDEGQDVWMDGCIQSRPVMRLPCLQIAPETTAIQHNVPGFIFRRPVPAPERRASSWPHVARKALATADYSSLPPSSPSSLEDSPVCCCSCAQESDKMERKSTILMNRYELGRMLGQGTFAKVYHARSLATNQSVAIKVIDKEKVLRVGMIDQIKREISIMRLVRHPNIVQLHEVMASKSKIYFAMEYVRGGELFARVAKGRLKEDAARKYFQQLIGAVDFCHSRDVYHRDLKPENLLVDEHGNLKVSDFGLSALKECQKQDGLLHTTCGTPAYVAPEIINKKGYDGEKADIWSCGVILFVLLAGYLPFQDSNLMEMYRKISKGDVRYPQWFSSDARKLLCRLLDPNPNTRITMDKLIEHPWFKKGYKPAVMLGTPRASKDLNDVQAAFSTDHKDGE…	563	NAF.PF03822	STKc_SnRK3	low_complexity_region;S_TKc;low_complexity_region	8.88	63157.6	_	2
Hordeum_vulgare	HORVU3Hr1G029350	none	SnRK3	HvSnRK3.14	HORVU3Hr1G029350.4	--	chr3H	135042456	135046431	-	2082	ATGGAGAGGAAGTCCACCATCCTCATGAACCGGTATGAGCTTGGCCGTATGCTCGGGCAGGGCACCTTCGCCAAGGTGTACCATGCGCGGAGCCTTGCCACCAACCAGAGCGTCGCCATCAAGGTCATTGACAAGGAGAAGGTGTTGCGTGTCGGCATGATTGACCAGATCAAGCGGGAGATCTCCATCATGCGCCTCGTTCGCCATCCAAACATCGTCCAGCTGCACGAGGTCATGGCCAGCAAGAGCAAGATATACTTTGCGATGGAGTATGTCCGGGGCGGCGAGCTCTTTGCCAGGGTAGCCAAGGGTCGGCTCAAGGAAGATGCTGCAAGGAAGTACTTTCAACAATTGATAGGGGCTGTGGACTTCTGCCACAGCCGTGATGTCTATCACCGG…	1395	MERKSTILMNRYELGRMLGQGTFAKVYHARSLATNQSVAIKVIDKEKVLRVGMIDQIKREISIMRLVRHPNIVQLHEVMASKSKIYFAMEYVRGGELFARVAKGRLKEDAARKYFQQLIGAVDFCHSRDVYHRDLKPENLLVDEHGNLKVSDFGLSALKECQKQDGLLHTTCGTPAYVAPEIINKKGYDGEKADIWSCGVILFVLLAGYLPFQDSNLMEMYRKISKGDVRYPQWFSSDARKLLCRLLDPNPNTRITMDKLIEHPWFKKGYKPAVMLGTPRASKDLNDVQAAFSTDHKDGEGSRAEQPNSPLKPASLNAFDIISLSKGFDLSGLFEKDQEQKSNSRFMTQKPASAIVSKLEQIAETESFKVKKQDGLVTLQGSKEGRKGQLAIDAEIFEV…	464	NAF.PF03822	STKc_SnRK3	C345C;Catalase;DUF4206;FDF;GAGA_bind;Knot1;low_complexity_region;RIO;SpoVT_AbrB;S_TKc;transmembrane_domain;TyrKc;VHS;ZnF_CHCC	9.22	52290.3	M	3
Hordeum_vulgare	HORVU3Hr1G029350	none	SnRK3	HvSnRK3.14	HORVU3Hr1G029350.5	--	chr3H	135042461	135047243	-	3718	ATGGAGAGGAAGTCCACCATCCTCATGAACCGGTATGAGCTTGGCCGTATGCTCGGGCAGGGCACCTTCGCCAAGGTGTACCATGCGCGGAGCCTTGCCACCAACCAGAGCGTCGCCATCAAGGTCATTGACAAGGAGAAGGTGTTGCGTGTCGGCATGATTGACCAGATCAAGCGGGAGATCTCCATCATGCGCCTCGTTCGCCATCCAAACATCGTCCAGCTGCACGAGGTCATGGCCAGCAAGAGCAAGATATACTTTGCGATGGAGTATGTCCGGGGCGGCGAGCTCTTTGCCAGGGTAGCCAAGGGTCGGCTCAAGGAAGATGCTGCAAGGAAGTACTTTCAACAATTGATAGGGGCTGTGGACTTCTGCCACAGCCGTGATGTCTATCACCGG…	1395	MERKSTILMNRYELGRMLGQGTFAKVYHARSLATNQSVAIKVIDKEKVLRVGMIDQIKREISIMRLVRHPNIVQLHEVMASKSKIYFAMEYVRGGELFARVAKGRLKEDAARKYFQQLIGAVDFCHSRDVYHRDLKPENLLVDEHGNLKVSDFGLSALKECQKQDGLLHTTCGTPAYVAPEIINKKGYDGEKADIWSCGVILFVLLAGYLPFQDSNLMEMYRKISKGDVRYPQWFSSDARKLLCRLLDPNPNTRITMDKLIEHPWFKKGYKPAVMLGTPRASKDLNDVQAAFSTDHKDGEGSRAEQPNSPLKPASLNAFDIISLSKGFDLSGLFEKDQEQKSNSRFMTQKPASAIVSKLEQIAETESFKVKKQDGLVTLQGSKEGRKGQLAIDAEIFEV…	464	NAF.PF03822	STKc_SnRK3	C345C;Catalase;DUF4206;FDF;GAGA_bind;Knot1;low_complexity_region;RIO;SpoVT_AbrB;S_TKc;transmembrane_domain;TyrKc;VHS;ZnF_CHCC	9.22	52290.3	M	3
Hordeum_vulgare	HORVU3Hr1G029350	none	SnRK3	HvSnRK3.14	HORVU3Hr1G029350.6	--	chr3H	135042461	135047243	-	3572	ATGGAAGGATGGGATGAAGGCCAGGATGTGTGGATGGATGGATGTATTCAGAGCAGGCCAGTGATGAGGCTCCCCTGCCTACAAATAGCACCAGAAACCACAGCCATCCAACACAATGTACCAGGCTTTATTTTTAGGCGGCCTGTTCCAGCTCCAGAGAGAAGGGCAAGCTCCTGGCCTCATGTCGCGAGGAAAGCTCTAGCCACCGCAGACTATTCTTCTCTCCCGCCATCCTCTCCATCATCCTTGGAGGATTCTCCAGTTTGCTGCTGCTCTTGTGCCCAAGAATCCGATAAGATGGAGAGGAAGTCCACCATCCTCATGAACCGGTATGAGCTTGGCCGTATGCTCGGGCAGGGCACCTTCGCCAAGGTGTACCATGCGCGGAGCCTTGCCACC…	1692	MEGWDEGQDVWMDGCIQSRPVMRLPCLQIAPETTAIQHNVPGFIFRRPVPAPERRASSWPHVARKALATADYSSLPPSSPSSLEDSPVCCCSCAQESDKMERKSTILMNRYELGRMLGQGTFAKVYHARSLATNQSVAIKVIDKEKVLRVGMIDQIKREISIMRLVRHPNIVQLHEVMASKSKIYFAMEYVRGGELFARVAKGRLKEDAARKYFQQLIGAVDFCHSRDVYHRDLKPENLLVDEHGNLKVSDFGLSALKECQKQDGLLHTTCGTPAYVAPEIINKKGYDGEKADIWSCGVILFVLLAGYLPFQDSNLMEMYRKISKGDVRYPQWFSSDARKLLCRLLDPNPNTRITMDKLIEHPWFKKGYKPAVMLGTPRASKDLNDVQAAFSTDHKDGE…	563	NAF.PF03822	STKc_SnRK3	low_complexity_region;S_TKc;low_complexity_region	8.88	63157.6	_	2
Hordeum_vulgare	HORVU3Hr1G029350	none	SnRK3	HvSnRK3.14	HORVU3Hr1G029350.7	--	chr3H	135042482	135047244	-	4007	ATGGAGAGGAAGTCCACCATCCTCATGAACCGGTATGAGCTTGGCCGTATGCTCGGGCAGGGCACCTTCGCCAAGGTGTACCATGCGCGGAGCCTTGCCACCAACCAGAGCGTCGCCATCAAGGTCATTGACAAGGAGAAGGTGTTGCGTGTCGGCATGATTGACCAGATCAAGCGGGAGATCTCCATCATGCGCCTCGTTCGCCATCCAAACATCGTCCAGCTGCACGAGGTCATGGCCAGCAAGAGCAAGATATACTTTGCGATGGAGTATGTCCGGGGCGGCGAGCTCTTTGCCAGGGTAGCCAAGGGTCGGCTCAAGGAAGATGCTGCAAGGAAGTACTTTCAACAATTGATAGGGGCTGTGGACTTCTGCCACAGCCGTGATGTCTATCACCGG…	1395	MERKSTILMNRYELGRMLGQGTFAKVYHARSLATNQSVAIKVIDKEKVLRVGMIDQIKREISIMRLVRHPNIVQLHEVMASKSKIYFAMEYVRGGELFARVAKGRLKEDAARKYFQQLIGAVDFCHSRDVYHRDLKPENLLVDEHGNLKVSDFGLSALKECQKQDGLLHTTCGTPAYVAPEIINKKGYDGEKADIWSCGVILFVLLAGYLPFQDSNLMEMYRKISKGDVRYPQWFSSDARKLLCRLLDPNPNTRITMDKLIEHPWFKKGYKPAVMLGTPRASKDLNDVQAAFSTDHKDGEGSRAEQPNSPLKPASLNAFDIISLSKGFDLSGLFEKDQEQKSNSRFMTQKPASAIVSKLEQIAETESFKVKKQDGLVTLQGSKEGRKGQLAIDAEIFEV…	464	NAF.PF03822	STKc_SnRK3	C345C;Catalase;DUF4206;FDF;GAGA_bind;Knot1;low_complexity_region;RIO;SpoVT_AbrB;S_TKc;transmembrane_domain;TyrKc;VHS;ZnF_CHCC	9.22	52290.3	M	3
Hordeum_vulgare	HORVU3Hr1G029350	none	SnRK3	HvSnRK3.14	HORVU3Hr1G029350.10	primary	chr3H	135042488	135047265	-	3865	ATGGAAGGATGGGATGAAGGCCAGGATGTGTGGATGGATGGATGTATTCAGAGCAGGCCAGTGATGAGGCTCCCCTGCCTACAAATAGCACCAGAAACCACAGCCATCCAACACAATGTACCAGGCTTTATTTTTAGGCGGCCTGTTCCAGCTCCAGAGAGAAGGGCAAGCTCCTGGCCTCATGTCGCGAGGAAAGCTCTAGCCACCGCAGACTATTCTTCTCTCCCGCCATCCTCTCCATCATCCTTGGAGGATTCTCCAGTTTGCTGCTGCTCTTGTGCCCAAGAATCCGATAAGATGGAGAGGAAGTCCACCATCCTCATGAACCGGTATGAGCTTGGCCGTATGCTCGGGCAGGGCACCTTCGCCAAGGTGTACCATGCGCGGAGCCTTGCCACC…	1692	MEGWDEGQDVWMDGCIQSRPVMRLPCLQIAPETTAIQHNVPGFIFRRPVPAPERRASSWPHVARKALATADYSSLPPSSPSSLEDSPVCCCSCAQESDKMERKSTILMNRYELGRMLGQGTFAKVYHARSLATNQSVAIKVIDKEKVLRVGMIDQIKREISIMRLVRHPNIVQLHEVMASKSKIYFAMEYVRGGELFARVAKGRLKEDAARKYFQQLIGAVDFCHSRDVYHRDLKPENLLVDEHGNLKVSDFGLSALKECQKQDGLLHTTCGTPAYVAPEIINKKGYDGEKADIWSCGVILFVLLAGYLPFQDSNLMEMYRKISKGDVRYPQWFSSDARKLLCRLLDPNPNTRITMDKLIEHPWFKKGYKPAVMLGTPRASKDLNDVQAAFSTDHKDGE…	563	NAF.PF03822	STKc_SnRK3	low_complexity_region;S_TKc;low_complexity_region	8.88	63157.6	_	2
Hordeum_vulgare	HORVU3Hr1G029350	none	SnRK3	HvSnRK3.14	HORVU3Hr1G029350.8	--	chr3H	135042488	135047199	-	4480	ATGGAAGGATGGGATGAAGGCCAGGATGTGTGGATGGATGGATGTATTCAGAGCAGGCCAGTGATGAGGCTCCCCTGCCTACAAATAGCACCAGAAACCACAGCCATCCAACACAATGTACCAGGCTTTATTTTTAGGCGGCCTGTTCCAGCTCCAGAGAGAAGGGCAAGCTCCTGGCCTCATGTCGCGAGGAAAGCTCTAGCCACCGCAGACTATTCTTCTCTCCCGCCATCCTCTCCATCATCCTTGGAGGATTCTCCAGTTTGCTGCTGCTCTTGTGCCCAAGAATCCGATAAGATGGAGAGGAAGTCCACCATCCTCATGAACCGGTATGAGCTTGGCCGTATGCTCGGGCAGGGCACCTTCGCCAAGGTGTACCATGCGCGGAGCCTTGCCACC…	1692	MEGWDEGQDVWMDGCIQSRPVMRLPCLQIAPETTAIQHNVPGFIFRRPVPAPERRASSWPHVARKALATADYSSLPPSSPSSLEDSPVCCCSCAQESDKMERKSTILMNRYELGRMLGQGTFAKVYHARSLATNQSVAIKVIDKEKVLRVGMIDQIKREISIMRLVRHPNIVQLHEVMASKSKIYFAMEYVRGGELFARVAKGRLKEDAARKYFQQLIGAVDFCHSRDVYHRDLKPENLLVDEHGNLKVSDFGLSALKECQKQDGLLHTTCGTPAYVAPEIINKKGYDGEKADIWSCGVILFVLLAGYLPFQDSNLMEMYRKISKGDVRYPQWFSSDARKLLCRLLDPNPNTRITMDKLIEHPWFKKGYKPAVMLGTPRASKDLNDVQAAFSTDHKDGE…	563	NAF.PF03822	STKc_SnRK3	low_complexity_region;S_TKc;low_complexity_region	8.88	63157.6	_	2
Hordeum_vulgare	HORVU3Hr1G029350	none	SnRK3	HvSnRK3.14	HORVU3Hr1G029350.9	--	chr3H	135042488	135047265	-	4011	ATGGAGAGGAAGTCCACCATCCTCATGAACCGGTATGAGCTTGGCCGTATGCTCGGGCAGGGCACCTTCGCCAAGGTGTACCATGCGCGGAGCCTTGCCACCAACCAGAGCGTCGCCATCAAGGTCATTGACAAGGAGAAGGTGTTGCGTGTCGGCATGATTGACCAGATCAAGCGGGAGATCTCCATCATGCGCCTCGTTCGCCATCCAAACATCGTCCAGCTGCACGAGGTCATGGCCAGCAAGAGCAAGATATACTTTGCGATGGAGTATGTCCGGGGCGGCGAGCTCTTTGCCAGGGTAGCCAAGGGTCGGCTCAAGGAAGATGCTGCAAGGAAGTACTTTCAACAATTGATAGGGGCTGTGGACTTCTGCCACAGCCGTGATGTCTATCACCGG…	1395	MERKSTILMNRYELGRMLGQGTFAKVYHARSLATNQSVAIKVIDKEKVLRVGMIDQIKREISIMRLVRHPNIVQLHEVMASKSKIYFAMEYVRGGELFARVAKGRLKEDAARKYFQQLIGAVDFCHSRDVYHRDLKPENLLVDEHGNLKVSDFGLSALKECQKQDGLLHTTCGTPAYVAPEIINKKGYDGEKADIWSCGVILFVLLAGYLPFQDSNLMEMYRKISKGDVRYPQWFSSDARKLLCRLLDPNPNTRITMDKLIEHPWFKKGYKPAVMLGTPRASKDLNDVQAAFSTDHKDGEGSRAEQPNSPLKPASLNAFDIISLSKGFDLSGLFEKDQEQKSNSRFMTQKPASAIVSKLEQIAETESFKVKKQDGLVTLQGSKEGRKGQLAIDAEIFEV…	464	NAF.PF03822	STKc_SnRK3	C345C;Catalase;DUF4206;FDF;GAGA_bind;Knot1;low_complexity_region;RIO;SpoVT_AbrB;S_TKc;transmembrane_domain;TyrKc;VHS;ZnF_CHCC	9.22	52290.3	M	3
Hordeum_vulgare	HORVU3Hr1G029350	none	SnRK3	HvSnRK3.14	HORVU3Hr1G029350.11	--	chr3H	135043536	135047192	-	3657	ATGGAGAGGAAGTCCACCATCCTCATGAACCGGTATGAGCTTGGCCGTATGCTCGGGCAGGGCACCTTCGCCAAGGTGTACCATGCGCGGAGCCTTGCCACCAACCAGAGCGTCGCCATCAAGGTCATTGACAAGGAGAAGGTGTTGCGTGTCGGCATGATTGACCAGATCAAGCGGGAGATCTCCATCATGCGCCTCGTTCGCCATCCAAACATCGTCCAGCTGCACGAGGTCATGGCCAGCAAGAGCAAGATATACTTTGCGATGGAGTATGTCCGGGGCGGCGAGCTCTTTGCCAGGGTAGCCAAGGGTCGGCTCAAGGAAGATGCTGCAAGGAAGTACTTTCAACAATTGATAGGGGCTGTGGACTTCTGCCACAGCCGTGATGTCTATCACCGG…	1395	MERKSTILMNRYELGRMLGQGTFAKVYHARSLATNQSVAIKVIDKEKVLRVGMIDQIKREISIMRLVRHPNIVQLHEVMASKSKIYFAMEYVRGGELFARVAKGRLKEDAARKYFQQLIGAVDFCHSRDVYHRDLKPENLLVDEHGNLKVSDFGLSALKECQKQDGLLHTTCGTPAYVAPEIINKKGYDGEKADIWSCGVILFVLLAGYLPFQDSNLMEMYRKISKGDVRYPQWFSSDARKLLCRLLDPNPNTRITMDKLIEHPWFKKGYKPAVMLGTPRASKDLNDVQAAFSTDHKDGEGSRAEQPNSPLKPASLNAFDIISLSKGFDLSGLFEKDQEQKSNSRFMTQKPASAIVSKLEQIAETESFKVKKQDGLVTLQGSKEGRKGQLAIDAEIFEV…	464	NAF.PF03822	STKc_SnRK3	C345C;Catalase;DUF4206;FDF;GAGA_bind;Knot1;low_complexity_region;RIO;SpoVT_AbrB;S_TKc;transmembrane_domain;TyrKc;VHS;ZnF_CHCC	9.22	52290.3	M	3
Hordeum_vulgare	HORVU3Hr1G029350	none	SnRK3	HvSnRK3.14	HORVU3Hr1G029350.12	--	chr3H	135043892	135046576	-	1861	GCAAGCTCCTGGCCTCATGTCGCGAGGAAAGCTCTAGCCACCGCAGACTATTCTTCTCTCCCGCCATCCTCTCCATCATCCTTGGAGGATTCTCCAGTTTGCTGCTGCTCTTGTGCCCAAGAATCCGATAAGATGGAGAGGAAGTCCACCATCCTCATGAACCGGTATGAGCTTGGCCGTATGCTCGGGCAGGGCACCTTCGCCAAGGTGTACCATGCGCGGAGCCTTGCCACCAACCAGAGCGTCGCCATCAAGGTCATTGACAAGGAGAAGGTGTTGCGTGTCGGCATGATTGACCAGATCAAGCGGGAGATCTCCATCATGCGCCTCGTTCGCCATCCAAACATCGTCCAGCTGCACGAGGTCATGGCCAGCAAGAGCAAGATATACTTTGCGATG…	1527	ASSWPHVARKALATADYSSLPPSSPSSLEDSPVCCCSCAQESDKMERKSTILMNRYELGRMLGQGTFAKVYHARSLATNQSVAIKVIDKEKVLRVGMIDQIKREISIMRLVRHPNIVQLHEVMASKSKIYFAMEYVRGGELFARVAKGRLKEDAARKYFQQLIGAVDFCHSRDVYHRDLKPENLLVDEHGNLKVSDFGLSALKECQKQDGLLHTTCGTPAYVAPEIINKKGYDGEKADIWSCGVILFVLLAGYLPFQDSNLMEMYRKISKGDVRYPQWFSSDARKLLCRLLDPNPNTRITMDKLIEHPWFKKGYKPAVMLGTPRASKDLNDVQAAFSTDHKDGEGSRAEQPNSPLKPASLNAFDIISLSKGFDLSGLFEKDQEQKSNSRFMTQKPASAI…	508	NAF.PF03822	STKc_SnRK3	C345C;Catalase;DUF4206;FDF;GAGA_bind;Knot1;low_complexity_region;RIO;SpoVT_AbrB;S_TKc;TyrKc;VHS;ZnF_CHCC	8.99	56842.3	C	4
Hordeum_vulgare	HORVU3Hr1G029350	none	SnRK3	HvSnRK3.14	HORVU3Hr1G029350.13	--	chr3H	135044903	135046740	-	1692	ATGGAAGGATGGGATGAAGGCCAGGATGTGTGGATGGATGGATGTATTCAGAGCAGGCCAGTGATGAGGCTCCCCTGCCTACAAATAGCACCAGAAACCACAGCCATCCAACACAATGTACCAGGCTTTATTTTTAGGCGGCCTGTTCCAGCTCCAGAGAGAAGGGCAAGCTCCTGGCCTCATGTCGCGAGGAAAGCTCTAGCCACCGCAGACTATTCTTCTCTCCCGCCATCCTCTCCATCATCCTTGGAGGATTCTGAGATTTGCTGCTGCTCTTGTGCCCAAGAATCCGATAAGATGGAGAGGAAGTCCACCATCCTCATGAACCGGTATGAGCTTGGCCGTATGCTCGGGCAGGGCACCTTCGCCAAGGTGTACCATGCGCGGAGCCTTGCCACC…	1692	MEGWDEGQDVWMDGCIQSRPVMRLPCLQIAPETTAIQHNVPGFIFRRPVPAPERRASSWPHVARKALATADYSSLPPSSPSSLEDSEICCCSCAQESDKMERKSTILMNRYELGRMLGQGTFAKVYHARSLATNQSVAIKVIDKEKVLRVGMIDQIKREISIMRLVRHPNIVQLHEVMASKSKIYFAMEYVRGGELFARVAKGRLKEDAARKYFQQLIGAVDFCHSRDVYHRDLKPENLLVDEHGNLKVSDFGLSALKECQKQDGLLHTTCGTPAYVAPEIINKKGYDGEKADIWSCGVILFVLLAGYLPFQDSNLMEMYRKISKGDVRYPQWFSSDARKLLCRLLDPNPNTRITMDKLIEHPWFKKGYKPAVMLGTPRASKDLNDVQAAFSTDHKDGE…	563	NAF.PF03822	STKc_SnRK3	low_complexity_region;S_TKc	8.82	63203.6	_	2
Hordeum_vulgare	HORVU3Hr1G029350	none	SnRK3	HvSnRK3.14	HORVU3Hr1G029350.14	--	chr3H	135044912	135046297	-	1335	ATGGAGAGGAAGTCCACCATCCTCATGAACCGGTATGAGCTTGGCCGTATGCTCGGGCAGGGCACCTTCGCCAAGGTGTACCATGCGCGGAGCCTTGCCACCAACCAGAGCGTCGCCATCAAGGTCATTGACAAGGAGAAGGTGTTGCGTGTCGGCATGATTGACCAGATCAAGCGGGAGATCTCCATCATGCGCCTCGTTCGCCATCCAAACATCGTCCAGCTGCACGAGGTCATGGCCAGCAAGAGCAAGATATACTTTGCGATGGAGTATGTCCGGGGCGGCGAGCTCTTTGCCAGGGTAGCCAAGGGTCGGCTCAAGGAAGATGCTGCAAGGAAGTACTTTCAACAATTGATAGGGGCTGTGGACTTCTGCCACAGCCGTGATGTCTATCACCGG…	1335	MERKSTILMNRYELGRMLGQGTFAKVYHARSLATNQSVAIKVIDKEKVLRVGMIDQIKREISIMRLVRHPNIVQLHEVMASKSKIYFAMEYVRGGELFARVAKGRLKEDAARKYFQQLIGAVDFCHSRDVYHRDLKPENLLVDEHGNLKVSDFGLSALKECQKQDGLLHTTCGTPAYVAPEIINKKGYDGEKADIWSCGVILFVLLAGYLPFQDSNLMEMYRKISKGDVRYPQWFSSDARKLLCRLLDPNPNTRITMDKLIEHPWFKKGYKPAVMLGTPRASKDLNDVQAAFTLKPASLNAFDIISLSKGFDLSGLFEKDQEQKSNSRFMTQKPASAIVSKLEQIAETESFKVKKQDGLVTLQGSKEGRKGQLAIDAEIFEVTPSFYVVEVKKSAGDTL…	445	NAF.PF03822	STKc_SnRK3	low_complexity_region;S_TKc;transmembrane_domain	9.32	50285.2	M	3
Hordeum_vulgare	HORVU3Hr1G029350	none	SnRK3	HvSnRK3.14	HORVU3Hr1G029350.15	--	chr3H	135044972	135046306	-	1284	TCCGATAAGATGGAGAGGAAGTCCACCATCCTCATGAACCGGTATGAGCTTGGCCGTATGCTCGGGCAGGGCACCTTCGCCAAGGTGTACCATGCGCGGAGCCTTGCCACCAACCAGAGCGTCGCCATCAAGGTCATTGACAAGGAGAAGGTGTTGCGTGTCGGCATGATTGACCAGATCAAGCGGGAGATCTCCATCATGCGCCTCGTTCGCCATCCAAACATCGTCCAGCTGCACGAGGTCATGGCCAGCAAGAGCAAGATATACTTTGCGATGGAGTATGTCCGGGGCGGCGAGCTCTTTGCCAGGGTAGCCAAGGGTCGGCTCAAGGAAGATGCTGCAAGGAAGTACTTTCAACAATTGATAGGGGCTGTGGACTTCTGCCACAGCCGTGATGTC…	1284	SDKMERKSTILMNRYELGRMLGQGTFAKVYHARSLATNQSVAIKVIDKEKVLRVGMIDQIKREISIMRLVRHPNIVQLHEVMASKSKIYFAMEYVRGGELFARVAKGRLKEDAARKYFQQLIGAVDFCHSRDVYHRDLKPENLLVDEHGNLKVSDFGLSALKECQKQDGLLHTTCGTPAYVAPEIINKKGYDGEKADIWSCGVILFVLLAGYLPFQDSNLMEMYRKISKGDVRYPQWFSSDARKLLCRLLDPNPNTRITMDKLIEHPWFKKGYKPAAFSTDHKDGEGSRAEQPNSPLKPASLNAFDIISLSKGFDLSGLFEKDQEQKSNSRFMTQKPASAIVSKLEQIAETESFKVKKQDGLVTLQGSKEGRKGQLAIDAEIFEVTPSFYVVEVKKSAG…	428	NAF.PF03822	STKc_SnRK3	S_TKc;transmembrane_domain	9.13	48504.9	_	4
Hordeum_vulgare	HORVU3Hr1G073100	none	SnRK3	HvSnRK3.15	HORVU3Hr1G073100.1	--	chr3H	552233064	552237117	+	3550	CAGAGAGCCATACTGCATAGAGGAGGCGGAGAGGAAAGGAAACGAGAAATAGTTTTCGCAGAGCCGTTAAGCTCCCTCCCCCTCCACTTCACCTCACCTCCTTCGAGGCCGGCTGCTCCACCTCCACCTAATCCCCTTCGCCTCGTCTTCGCCTCCCTCCACCACCCGTCCATGGCGGCCGTCAAGCCGCCGCCGCCCGACCCGTCTCCGCAGGCCGCGCGGCTGCCGTCCCCTTCCTCCTCCTCCTCCTCGGCCGAGCCCTTCCAGCCAGAGGGCCTCCTCCACACCTTCTGCGGCACCCCGGCCTATGTCGCCCCCGAGGTTCTCGCCCGCCGCGGATACGAAGGCGCCAAGGCCGACATATGGTCCTGCGGCGTCATCCTCTTCGTTCTCATGGCC…	1227	QRAILHRGGGEERKREIVFAEPLSSLPLHFTSPPSRPAAPPPPNPLRLVFASLHHPSMAAVKPPPPDPSPQAARLPSPSSSSSSAEPFQPEGLLHTFCGTPAYVAPEVLARRGYEGAKADIWSCGVILFVLMAGYLPFHDQNLMAMYRKVYKGEFRCPRWFSKDLTSLIMRFLDTNPSTRITLPEVMESRWFKKGFRPVKFYIEDDQLYNVIDAENDMLDLGLSDPLPQPLPPPPPPPQEVDGNDSGSESDSSVMSCPATSSFEERQRLRGPLPRPASLNAFDIISFSRGFNLSGLFEEKGDEVRFISSEPMSDIITKLEEIANVKSFAVRKKDWRVSLEGTREGVKGPLTIGAEIFELTPSLVVVEVKKKAGDKEEYDDFCNKELKPGMEHLVHQMVP…	408	NAF.PF03822	CIPK_C	low_complexity_region;transmembrane_domain	5.64	45349.8	C	5
Hordeum_vulgare	HORVU3Hr1G073100	none	SnRK3	HvSnRK3.15	HORVU3Hr1G073100.2	primary	chr3H	552233064	552237332	+	2344	CAGAGAGCCATACTGCATAGAGGAGGCGGAGAGGAAAGGAAACGAGAAATAGTTTTCGCAGAGCCGTTAAGCTCCCTCCCCCTCCACTTCACCTCACCTCCTTCGAGGCCGGCTGCTCCACCTCCACCTAATCCCCTTCGCCTCGTCTTCGCCTCCCTCCACCACCCGTCCATGGCGGCCGTCAAGCCGCCGCCGCCCGACCCGTCTCCGCAGGCCGCGCGGCTGCCGTCCCCTTCCTCCTCCTCCTCCTCGGCCTCGGCGGCGGCGGCGGCCAAGCGAGGCGGCACCGGCTCCCGCGGGCTGCTGATGGGGCGCTACGAGCTGGGCCGCGTCCTGGGCAAAGGCACCTTCGCCAAGGTGTACCACGCGCGGCACCTGCAGACCGGCGAGAGCGTGGCC…	1731	QRAILHRGGGEERKREIVFAEPLSSLPLHFTSPPSRPAAPPPPNPLRLVFASLHHPSMAAVKPPPPDPSPQAARLPSPSSSSSSASAAAAAKRGGTGSRGLLMGRYELGRVLGKGTFAKVYHARHLQTGESVAIKVLDREKAVRSGLVSHIKREIAVLRRVRHPNIVHLFEVMATKTKIYFVMELVRGGELFSRVSKGRLKEDTARRYFQHLISAVGFCHTRGVFHRDLKPENLLVDEAGNLKVSDFGLSAVAEPFQPEGLLHTFCGTPAYVAPEVLARRGYEGAKADIWSCGVILFVLMAGYLPFHDQNLMAMYRKVYKGEFRCPRWFSKDLTSLIMRFLDTNPSTRITLPEVMESRWFKKGFRPVKFYIEDDQLYNVIDAENDMLDLGLSDPLPQPL…	576	NAF.PF03822	STKc_SnRK3	low_complexity_region;S_TKc	8.91	63968.5	_	5
Hordeum_vulgare	HORVU3Hr1G073100	none	SnRK3	HvSnRK3.15	HORVU3Hr1G073100.3	--	chr3H	552233232	552234870	+	1639	TCCATGGCGGCCGTCAAGCCGCCGCCGCCCGACCCGTCTCCGCAGGCCGCGCGGCTGCCGTCCCCTTCCTCCTCCTCCTCCTCGGCCTCGGCGGCGGCGGCGGCCAAGCGAGGCGGCACCGGCTCCCGCGGGCTGCTGATGGGGCGCTACGAGCTGGGCCGCGTCCTGGGCAAAGGCACCTTCGCCAAGGTGTACCACGCGCGGCACCTGCAGACCGGCGAGAGCGTGGCCATCAAGGTGCTCGACCGGGAGAAGGCCGTGCGGAGCGGCCTCGTCTCGCACATCAAGCGCGAGATCGCCGTGCTCCGCCGCGTGCGCCACCCCAACATCGTCCACCTCTTCGAGGTCATGGCCACCAAGACCAAGATCTACTTCGTCATGGAGCTCGTCCGCGGCGGC…	1563	SMAAVKPPPPDPSPQAARLPSPSSSSSSASAAAAAKRGGTGSRGLLMGRYELGRVLGKGTFAKVYHARHLQTGESVAIKVLDREKAVRSGLVSHIKREIAVLRRVRHPNIVHLFEVMATKTKIYFVMELVRGGELFSRVSKGRLKEDTARRYFQHLISAVGFCHTRGVFHRDLKPENLLVDEAGNLKVSDFGLSAVAEPFQPEGLLHTFCGTPAYVAPEVLARRGYEGAKADIWSCGVILFVLMAGYLPFHDQNLMAMYRKVYKGEFRCPRWFSKDLTSLIMRFLDTNPSTRITLPEVMESRWFKKGFRPVKFYIEDDQLYNVIDAENDMLDLGLSDPLPQPLPPPPPPPQEVDGNDSGSESDSSVMSCPATSSFEERQRLRGPLPRPASLNAFDIISF…	520	NAF.PF03822	STKc_SnRK3	Aha1_N;Flavokinase;GLA;KilA-N;low_complexity_region;PolyA;RIO;SAM_HD_adjacent;S_TKc;TyrKc;ZnF_BED	8.54	57806.4	C	2
Hordeum_vulgare	HORVU3Hr1G073100	none	SnRK3	HvSnRK3.15	HORVU3Hr1G073100.4	--	chr3H	552233346	552235333	+	1375	GGCACCGGCTCCCGCGGGCTGCTGATGGGGCGCTACGAGCTGGGCCGCGTCCTGGGCAAAGGCACCTTCGCCAAGGTGTACCACGCGCGGCACCTGCAGACCGGCGAGAGCGTGGCCATCAAGGTGCTCGACCGGGAGAAGGCCGTGCGGAGCGGCCTCGTCTCGCACATCAAGCGCGAGATCGCCGTGCTCCGCCGCGTGCGCCACCCCAACATCGTCCACCTCTTCGAGGTCATGGCCACCAAGACCAAGATCTACTTCGTCATGGAGCTCGTCCGCGGCGGCGAGCTCTTCTCCCGCGTCTCCAAGGGCCGCCTCAAGGAGGACACCGCCCGCCGCTACTTCCAGCACCTCATCTCCGCCGTCGGCTTCTGCCACACCCGCGGGGTCTTCCACCGC…	825	GTGSRGLLMGRYELGRVLGKGTFAKVYHARHLQTGESVAIKVLDREKAVRSGLVSHIKREIAVLRRVRHPNIVHLFEVMATKTKIYFVMELVRGGELFSRVSKGRLKEDTARRYFQHLISAVGFCHTRGVFHRDLKPENLLVDEAGNLKVSDFGLSAVAEPFQPEGLLHTFCGTPAYVAPEVLARRGYEGAKADIWSCGVILFVLMAGYLPFHDQNLMAMYRKVYKGEFRCPRWFSKDLTSLIMRFLDTNPSTRITLPEVMESRWFKKGFRPVN	274	--	STKc_SnRK3	S_TKc;transmembrane_domain	9.95	31190.4	M	2
Hordeum_vulgare	HORVU3Hr1G073110	none	SnRK3	HvSnRK3.16	HORVU3Hr1G073110.1	primary	chr3H	552240818	552242796	+	1863	ATGGCCATGGAGAAGAACCAAGATTCCAAAGTGATCATGGGTCGGTACAGGCTGGGGCATCTTCTAGGCCGTGGCAGCTTCGCCAAGGTTTACAAGGCCCATAACATCTCCACCGGCGAGGTCGTGGCCATCAAGGTGTTCGACAAGGAGGCCGTGCGACAGTCCGGCACGGTGGAGCAGGTGAAGCGCGAGGTGGACGTGATGCGGCGGGTGCACCACCCCAACGTCGTCCGCCTCCACGAGGTGATGGCCACGCGCTCCAGGATCTACTTCGTCATGGAGTACGCCAGCGGCGGCGAGCTCTTCGCTCGCCTCGCCCAGAGCACGCGCTTCCCGGAGCCCGTCGCTCGCCGCTACTTTCAGCAGCTGGTCACGGCCGTCGAGTTCTGCCACAGCCGT…	1437	MAMEKNQDSKVIMGRYRLGHLLGRGSFAKVYKAHNISTGEVVAIKVFDKEAVRQSGTVEQVKREVDVMRRVHHPNVVRLHEVMATRSRIYFVMEYASGGELFARLAQSTRFPEPVARRYFQQLVTAVEFCHSRGVYHRDLKPENLLLDADGNLKVSDFGLSALADAAASRHGGDALLHTTCGTPSYVAPEVILKRGYDGAKADVWSCGVILFVLLAGRLPFHDTNLMLLYKRIARSDYKCPAWFSLDARKLLARLLDPNPNTRITITKLMARTWFRKDPCPLDDKPLDTSETAVFLGEEASGHHDDNQPEGAARKRKRSKVTASSPAINVRPSSMNAFDIISRSSVLDLAKMFDAEDKTSEARFSTKETTTAIVSKLGEIAEAGRFSFKLNKEKGRVEL…	478	NAF.PF03822	CIPK_C	low_complexity_region;S_TKc;low_complexity_region	8.88	53116.6	_	3
[truncated: 181 more rows]

## Sheet: HvSnRKs-promoters
Species	geneID	Reported	SubGroup	GeneName	transcriptID	Primary?	chro	start	end	strand	len.exon	cds	len.cds	pep	len.pep	PFAM	NCBI CDD	SMART GENOMIC	pH	MW	Loc	RC	chro	start	end	Upstream1500bp	len
[truncated: 50 more rows]
