# Supplementary material for: Genome-wide identification of sucrose nonfermenting-1-related protein kinase (SnRK) genes in barley and RNA-seq analyses of their expression in response to abscisic acid treatment
Source: BMC Genomics. 2021 Apr 26;22:300. doi: 10.1186/s12864-021-07601-6 (PMC8074225; doi:10.1186/s12864-021-07601-6)
Supplement: Supplementary file 2 — Additional file 2. Promoter predictions of HvSnRKs. [file 12864_2021_7601_MOESM2_ESM.xlsx]

## Sheet: Sheet1
Gene name for the promoter	Cis-element name	Cis-element nucleotide sequence	start site	Strand	Origin	Function
HvSnRK1.1	Unnamed__1	GCCACGTGGC	34	+	Petunia sp.
	STRE	AGGGG	56	+	Arabidopsis thaliana
	Unnamed__4	CTCC	69	+	Petroselinum hortense
	Sp1	GGGCGG	175	+	Oryza sativa	light responsive element
	STRE	AGGGG	200	+	Arabidopsis thaliana
	STRE	AGGGG	226	+	Arabidopsis thaliana
	G-box	CACGTC	348	+	Zea mays	cis-acting regulatory element involved in light responsiveness
	Unnamed__4	CTCC	370	+	Petroselinum hortense
	Unnamed__1	CGTGG	381	+	Zea mays
	Unnamed__1	CGTGG	435	+	Zea mays
	Myb-binding site	CAACAG	458	+	Nicotiana tabacum
	MYB	CAACAG	458	+	Arabidopsis thaliana
	Unnamed__4	CTCC	508	+	Petroselinum hortense
	MYB recognition site	CCGTTG	533	+	Arabidopsis thaliana
	MYB recognition site	CCGTTG	563	+	Arabidopsis thaliana
	Unnamed__4	CTCC	629	+	Petroselinum hortense
	TATA-box	TATA	699	+	Arabidopsis thaliana	core promoter element around -30 of transcription start
	Unnamed__4	CTCC	889	+	Petroselinum hortense
	Unnamed__4	CTCC	892	+	Petroselinum hortense
	O2-site	GATGATGTGG	906	+	Zea mays	cis-acting regulatory element involved in zein metabolism regulation
	Unnamed__4	CTCC	930	+	Petroselinum hortense
	TATC-box	TATCCCA	1074	+	Oryza sativa	cis-acting element involved in gibberellin-responsiveness
	Unnamed__4	CTCC	1207	+	Petroselinum hortense
	Unnamed__4	CTCC	1210	+	Petroselinum hortense
	ACE	CTAACGTATT	1232	+	Petroselinum crispum	cis-acting element involved in light responsiveness
	CAAT-box	CAAT	1366	+	Nicotiana glutinosa
	CAAT-box	CAAAT	1376	+	Pisum sativum	common cis-acting element in promoter and enhancer regions
	MYC	CATTTG	1382	+	Arabidopsis thaliana
	CAAT-box	CCAAT	1420	+	Arabidopsis thaliana	common cis-acting element in promoter and enhancer regions
	CAAT-box	CAAT	1421	+	Nicotiana glutinosa
	CAAT-box	CAAT	1471	+	Nicotiana glutinosa
	CAAT-box	CAAT	1481	+	Nicotiana glutinosa
	CAAT-box	CAAT	23	-	Nicotiana glutinosa
	MYC	CATGTG	36	-	Arabidopsis thaliana
	Unnamed__16	GCTGCCCGTC	172	-	Zea mays
	CCGTCC motif	CCGTCC	203	-	Nicotiana tabacum
	A-box	CCGTCC	203	-	Petroselinum crispum	cis-acting regulatory element
	CCGTCC-box	CCGTCC	203	-	Petroselinum hortense
	Unnamed__4	CTCC	222	-	Petroselinum hortense
	Unnamed__4	CTCC	229	-	Petroselinum hortense
	Unnamed__1	CGTGG	347	-	Zea mays
	ABRE	ACGTG	348	-	Arabidopsis thaliana	cis-acting element involved in the abscisic acid responsiveness
	Unnamed__4	CTCC	391	-	Petroselinum hortense
	Unnamed__4	CTCC	431	-	Petroselinum hortense
	MYB	CAACCA	437	-	Arabidopsis thaliana
	CCAAT-box	CAACGG	533	-	Hordeum vulgare	MYBHv1 binding site
	Unnamed__4	CTCC	538	-	Petroselinum hortense
	NON	CAACGGCCACG	558	-	Nicotiana tabacum
	CCAAT-box	CAACGG	563	-	Hordeum vulgare	MYBHv1 binding site
	CAAT-box	CCAAT	618	-	Arabidopsis thaliana	common cis-acting element in promoter and enhancer regions
	TCA-element	CCATCTTTTT	679	-	Nicotiana tabacum	cis-acting element involved in salicylic acid responsiveness
	GATA-motif	AAGGATAAGG	758	-	Solanum tuberosum	part of a light responsive element
	Unnamed__4	CTCC	885	-	Petroselinum hortense
	CAAT-box	CAAT	965	-	Nicotiana glutinosa
	CAAT-box	CAAT	1070	-	Nicotiana glutinosa
	CAAT-box	CAAAT	1082	-	Pisum sativum	common cis-acting element in promoter and enhancer regions
	CAAT-box	CAAT	1185	-	Nicotiana glutinosa
	CAAT-box	CAAT	1191	-	Nicotiana glutinosa
	CAAT-box	CAAT	1239	-	Nicotiana glutinosa
	Box 4	ATTAAT	1368	-	Petroselinum crispum	part of a conserved DNA module involved in light responsiveness
	MYC	CATTTG	1376	-	Arabidopsis thaliana
	CAAT-box	CAAAT	1383	-	Pisum sativum	common cis-acting element in promoter and enhancer regions
	MYC	CAATTG	1471	-	Arabidopsis thaliana
	CAAT-box	CAAT	1473	-	Nicotiana glutinosa
HvSnRK1.2	DRE core	GCCGAC	11	+	Arabidopsis thaliana
	ABRE	ACGTG	15	+	Arabidopsis thaliana	cis-acting element involved in the abscisic acid responsiveness
	Unnamed__2	CCCCGG	22	+	Zea mays
	Unnamed__4	CTCC	52	+	Petroselinum hortense
	CAAT-box	CCAAT	78	+	Arabidopsis thaliana	common cis-acting element in promoter and enhancer regions
	CAAT-box	CAAT	79	+	Nicotiana glutinosa
	TATA-box	TATA	141	+	Arabidopsis thaliana	core promoter element around -30 of transcription start
	CAAT-box	CAAT	300	+	Nicotiana glutinosa
	Box 4	ATTAAT	302	+	Petroselinum crispum	part of a conserved DNA module involved in light responsiveness
	MYC	CATTTG	308	+	Arabidopsis thaliana
	Myc	TCTCTTA	395	+	Arabidopsis thaliana
	TCT-motif	TCTTAC	397	+	Arabidopsis thaliana	part of a light responsive element
	Unnamed__4	CTCC	426	+	Petroselinum hortense
	Unnamed__4	CTCC	435	+	Petroselinum hortense
	Unnamed__4	CTCC	447	+	Petroselinum hortense
	W box	TTGACC	466	+	Arabidopsis thaliana
	Unnamed__4	CTCC	477	+	Petroselinum hortense
	G-box	CACGAC	480	+	Zea mays	cis-acting regulatory element involved in light responsiveness
	Unnamed__4	CTCC	531	+	Petroselinum hortense
	P-box	CCTTTTG	533	+	Oryza sativa	gibberellin-responsive element
	Unnamed__4	CTCC	544	+	Petroselinum hortense
	Unnamed__4	CTCC	556	+	Petroselinum hortense
	Unnamed__4	CTCC	559	+	Petroselinum hortense
	GTGGC-motif	CATCGTGTGGC	626	+	Arabidopsis thaliana	part of a light responsive element
	Unnamed__4	CTCC	695	+	Petroselinum hortense
	Box 4	ATTAAT	737	+	Petroselinum crispum	part of a conserved DNA module involved in light responsiveness
	GT1-motif	GGTTAAT	760	+	Avena sativa	light responsive element
	CCAAT-box	CAACGG	776	+	Hordeum vulgare	MYBHv1 binding site
	GT1-motif	GGTTAAT	780	+	Avena sativa	light responsive element
	Unnamed__4	CTCC	792	+	Petroselinum hortense
	CGTCA-motif	CGTCA	850	+	Hordeum vulgare	cis-acting regulatory element involved in the MeJA-responsiveness
	Unnamed__1	CGTGG	883	+	Zea mays
	Unnamed__4	CTCC	913	+	Petroselinum hortense
	Unnamed__1	CGTGG	999	+	Zea mays
	as-1	TGACG	1014	+	Arabidopsis thaliana
	TGACG-motif	TGACG	1014	+	Hordeum vulgare	cis-acting regulatory element involved in the MeJA-responsiveness
	CCAAT-box	CAACGG	1035	+	Hordeum vulgare	MYBHv1 binding site
	STRE	AGGGG	1097	+	Arabidopsis thaliana
	Unnamed__4	CTCC	1118	+	Petroselinum hortense
	ABRE	CGCACGTGTC	1150	+	Hordeum vulgare	cis-acting element involved in the abscisic acid responsiveness
	ABRE	ACGTG	1153	+	Arabidopsis thaliana	cis-acting element involved in the abscisic acid responsiveness
	G-box	CACGAC	1171	+	Zea mays	cis-acting regulatory element involved in light responsiveness
	CAAT-box	CAAAT	1181	+	Pisum sativum	common cis-acting element in promoter and enhancer regions
	CAAT-box	CAAT	1205	+	Nicotiana glutinosa
	MYC	CATTTG	1240	+	Arabidopsis thaliana
	ARE	AAACCA	1258	+	Zea mays	cis-acting regulatory element essential for the anaerobic induction
	CAAT-box	CCAAT	1261	+	Arabidopsis thaliana	common cis-acting element in promoter and enhancer regions
	CAAT-box	CAAT	1262	+	Nicotiana glutinosa
	G-box	CACGAC	1275	+	Zea mays	cis-acting regulatory element involved in light responsiveness
	CCGTCC motif	CCGTCC	1352	+	Nicotiana tabacum
	A-box	CCGTCC	1352	+	Petroselinum crispum	cis-acting regulatory element
	CCGTCC-box	CCGTCC	1352	+	Petroselinum hortense
	Unnamed__2	CCCCGG	1374	+	Zea mays
	TGA-element	AACGAC	1385	+	Brassica oleracea	auxin-responsive element
	Unnamed__4	CTCC	1407	+	Petroselinum hortense
	MYB recognition site	CCGTTG	1430	+	Arabidopsis thaliana
	Unnamed__4	CTCC	1446	+	Petroselinum hortense
	G-box	CACGTC	14	-	Zea mays	cis-acting regulatory element involved in light responsiveness
	Unnamed__4	CTCC	31	-	Petroselinum hortense
	CAAT-box	CAAAT	121	-	Pisum sativum	common cis-acting element in promoter and enhancer regions
	TATA-box	TATAA	140	-	Arabidopsis thaliana	core promoter element around -30 of transcription start
	ARE	AAACCA	171	-	Zea mays	cis-acting regulatory element essential for the anaerobic induction
	Myb	TAACTG	179	-	Arabidopsis thaliana
	CAAT-box	CCAAT	185	-	Arabidopsis thaliana	common cis-acting element in promoter and enhancer regions
	ARE	AAACCA	266	-	Zea mays	cis-acting regulatory element essential for the anaerobic induction
	CAAT-box	CAAAT	309	-	Pisum sativum	common cis-acting element in promoter and enhancer regions
	CAAT-box	CAAT	329	-	Nicotiana glutinosa
	AP-1	TGAGTTAG	341	-	Arabidopsis thaliana
	TATC-box	TATCCCA	349	-	Oryza sativa	cis-acting element involved in gibberellin-responsiveness
	CAAT-box	CAAAT	370	-	Pisum sativum	common cis-acting element in promoter and enhancer regions
	Unnamed__1	CGTGG	479	-	Zea mays
	STRE	AGGGG	498	-	Arabidopsis thaliana
	CAAT-box	CAAT	503	-	Nicotiana glutinosa
	CAAT-box	CAAT	641	-	Nicotiana glutinosa
	CAAT-box	CAAAT	673	-	Pisum sativum	common cis-acting element in promoter and enhancer regions
	CAAT-box	CAAAT	706	-	Pisum sativum	common cis-acting element in promoter and enhancer regions
	CAAT-box	CAAT	716	-	Nicotiana glutinosa
	ERE	ATTTTAAA	722	-	Nicotiana glutinos
	MYB-like sequence	TAACCA	759	-	Arabidopsis thaliana
	MYB	TAACCA	759	-	Arabidopsis thaliana
	MYB recognition site	CCGTTG	776	-	Arabidopsis thaliana
	as-1	TGACG	850	-	Arabidopsis thaliana
	TGACG-motif	TGACG	850	-	Hordeum vulgare	cis-acting regulatory element involved in the MeJA-responsiveness
	Unnamed__4	CTCC	857	-	Petroselinum hortense
	TATA-box	TATAAAT	864	-	Brassica juncea	core promoter element around -30 of transcription start
	TATA-box	TATAAA	865	-	Helianthus annuus	core promoter element around -30 of transcription start
	TATA-box	TATAA	866	-	Arabidopsis thaliana	core promoter element around -30 of transcription start
	TATA-box	TATA	867	-	Arabidopsis thaliana	core promoter element around -30 of transcription start
	Unnamed__4	CTCC	926	-	Petroselinum hortense
	CAT-box	GCCACT	946	-	Arabidopsis thaliana	cis-acting regulatory element related to meristem expression
	Unnamed__4	CTCC	952	-	Petroselinum hortense
	Unnamed__4	CTCC	972	-	Petroselinum hortense
	CGTCA-motif	CGTCA	1014	-	Hordeum vulgare	cis-acting regulatory element involved in the MeJA-responsiveness
	MYB recognition site	CCGTTG	1035	-	Arabidopsis thaliana
	GC-motif	CCCCCG	1038	-	Zea mays	enhancer-like element involved in anoxic specific inducibility
	Unnamed__4	CTCC	1046	-	Petroselinum hortense
	GC-motif	CCCCCG	1051	-	Zea mays	enhancer-like element involved in anoxic specific inducibility
	CAAT-box	CAAAT	1078	-	Pisum sativum	common cis-acting element in promoter and enhancer regions
	Unnamed__4	CTCC	1091	-	Petroselinum hortense
	TCA-element	CCATCTTTTT	1132	-	Nicotiana tabacum	cis-acting element involved in salicylic acid responsiveness
	G-Box	CACGTG	1152	-	Pisum sativum	cis-acting regulatory element involved in light responsiveness
	G-box	CACGTG	1152	-	Arabidopsis thaliana	cis-acting regulatory element involved in light responsiveness
	ABRE	CACGTG	1152	-	Arabidopsis thaliana	cis-acting element involved in the abscisic acid responsiveness
	Unnamed__1	CGTGG	1170	-	Zea mays
	MYC	CATTTG	1181	-	Arabidopsis thaliana
	CAAT-box	CAAAT	1241	-	Pisum sativum	common cis-acting element in promoter and enhancer regions
	TATA-box	TACAAAA	1266	-	Oryza sativa	core promoter element around -30 of transcription start
	Myb-binding site	CAACAG	1302	-	Nicotiana tabacum
	MYB	CAACAG	1302	-	Arabidopsis thaliana
	Unnamed__1	CGTGG	1416	-	Zea mays
	CCAAT-box	CAACGG	1430	-	Hordeum vulgare	MYBHv1 binding site
	CAAT-box	CCAAT	1440	-	Arabidopsis thaliana	common cis-acting element in promoter and enhancer regions
HvSnRK1.3	Unnamed__4	CTCC	16	+	Petroselinum hortense
	ABRE4	CACGTA	133	+	Zea mays
	ABRE	CGCACGTGTC	135	+	Hordeum vulgare	cis-acting element involved in the abscisic acid responsiveness
	AT~ABRE	TACGTGTC	137	+	Arabidopsis thaliana
	ABRE	TACGTGTC	137	+	Oryza sativa	cis-acting element involved in the abscisic acid responsiveness
	G-box	TACGTG	137	+	Arabidopsis thaliana	cis-acting regulatory element involved in light responsiveness
	ABRE3a	TACGTG	137	+	Zea mays
	ABRE	ACGTG	138	+	Arabidopsis thaliana	cis-acting element involved in the abscisic acid responsiveness
	Unnamed__4	CTCC	147	+	Petroselinum hortense
	as-1	TGACG	308	+	Arabidopsis thaliana
	TGACG-motif	TGACG	308	+	Hordeum vulgare	cis-acting regulatory element involved in the MeJA-responsiveness
	G-box	TACGTG	371	+	Arabidopsis thaliana	cis-acting regulatory element involved in light responsiveness
	ABRE3a	TACGTG	371	+	Zea mays
	ABRE	ACGTG	372	+	Arabidopsis thaliana	cis-acting element involved in the abscisic acid responsiveness
	G-box	GCCACGTGGA	378	+	Arabidopsis thaliana	cis-acting regulatory element involved in light responsiveness
	AT~TATA-box	TATATA	395	+	Arabidopsis thaliana
	TATA-box	TATATA	395	+	Arabidopsis thaliana	core promoter element around -30 of transcription start
	TATA-box	ATATAA	396	+	Brassica oleracea	core promoter element around -30 of transcription start
	TATA-box	TATA	397	+	Arabidopsis thaliana	core promoter element around -30 of transcription start
	G-Box	CACGTT	415	+	Pisum sativum	cis-acting regulatory element involved in light responsiveness
	CAAT-box	CAAT	422	+	Nicotiana glutinosa
	MYC	CATTTG	441	+	Arabidopsis thaliana
	TATA-box	TATA	453	+	Arabidopsis thaliana	core promoter element around -30 of transcription start
	TATA-box	TATA	467	+	Arabidopsis thaliana	core promoter element around -30 of transcription start
	ABRE	CACGTG	480	+	Arabidopsis thaliana	cis-acting element involved in the abscisic acid responsiveness
	G-box	CACGTG	480	+	Arabidopsis thaliana	cis-acting regulatory element involved in light responsiveness
	G-Box	CACGTG	480	+	Pisum sativum	cis-acting regulatory element involved in light responsiveness
	ABRE	ACGTG	481	+	Arabidopsis thaliana	cis-acting element involved in the abscisic acid responsiveness
	I-box	ccttatcct	507	+	Arabidopsis thaliana	part of a light responsive element
	CAAT-box	CAAT	552	+	Nicotiana glutinosa
	CAAT-box	CAAT	670	+	Nicotiana glutinosa
	CAAT-box	CAAAT	675	+	Pisum sativum	common cis-acting element in promoter and enhancer regions
	TATA-box	TATA	689	+	Arabidopsis thaliana	core promoter element around -30 of transcription start
	TGA-element	AACGAC	5	-	Brassica oleracea	auxin-responsive element
	Unnamed__2	CCCCGG	18	-	Zea mays
	GC-motif	CCCCCG	19	-	Zea mays	enhancer-like element involved in anoxic specific inducibility
	Unnamed__4	CTCC	27	-	Petroselinum hortense
	Unnamed__4	CTCC	39	-	Petroselinum hortense
	WRE3	CCACCT	70	-	Pisum sativum
	CCGTCC-box	CCGTCC	76	-	Petroselinum hortense
	CCGTCC motif	CCGTCC	76	-	Nicotiana tabacum
	A-box	CCGTCC	76	-	Petroselinum crispum	cis-acting regulatory element
	Unnamed__2	CCCCGG	87	-	Zea mays
	ABRE	CGTACGTGCA	131	-	Hordeum vulgare	cis-acting element involved in the abscisic acid responsiveness
	ABRE	ACGTG	133	-	Arabidopsis thaliana	cis-acting element involved in the abscisic acid responsiveness
	G-box	TACGTG	133	-	Arabidopsis thaliana	cis-acting regulatory element involved in light responsiveness
	ABRE3a	TACGTG	133	-	Zea mays
	ABRE	GACACGTACGT	134	-	Oryza sativa	cis-acting element involved in the abscisic acid responsiveness
	ACE	GACACGTATG	135	-	Petroselinum crispum	cis-acting element involved in light responsiveness
	ABRE4	CACGTA	137	-	Zea mays
	DRE core	GCCGAC	142	-	Arabidopsis thaliana
	CGTCA-motif	CGTCA	308	-	Hordeum vulgare	cis-acting regulatory element involved in the MeJA-responsiveness
	AC-I	(T/C)C(T/C)(C/T)ACC(T/C)ACC	349	-	Phaseolus vulgaris
	L-box	ATCCCACCTAC	350	-	Petroselinum crispum	part of a light responsive element
	ABRE4	CACGTA	371	-	Zea mays
	Unnamed__1	CGTGG	379	-	Zea mays
	CAAT-box	CCAAT	401	-	Arabidopsis thaliana	common cis-acting element in promoter and enhancer regions
	ABRE	ACGTG	415	-	Arabidopsis thaliana	cis-acting element involved in the abscisic acid responsiveness
	CAAT-box	CAAAT	442	-	Pisum sativum	common cis-acting element in promoter and enhancer regions
	TATA-box	TATAAA	451	-	Helianthus annuus	core promoter element around -30 of transcription start
	TATA-box	TATAA	452	-	Arabidopsis thaliana	core promoter element around -30 of transcription start
	GATA-motif	AAGGATAAGG	507	-	Solanum tuberosum	part of a light responsive element
	CAAT-box	CAAT	604	-	Nicotiana glutinosa
	TATA-box	TATAAAT	686	-	Brassica juncea	core promoter element around -30 of transcription start
	TATA-box	TATAAA	687	-	Helianthus annuus	core promoter element around -30 of transcription start
	TATA-box	TATAA	688	-	Arabidopsis thaliana	core promoter element around -30 of transcription start
HvSnRK1.4	Unnamed__4	CTCC	8	+	Petroselinum hortense
	TATA-box	TATA	28	+	Arabidopsis thaliana	core promoter element around -30 of transcription start
	Sp1	GGGCGG	63	+	Oryza sativa	light responsive element
	CGTCA-motif	CGTCA	102	+	Hordeum vulgare	cis-acting regulatory element involved in the MeJA-responsiveness
	as-1	TGACG	126	+	Arabidopsis thaliana
	TGACG-motif	TGACG	126	+	Hordeum vulgare	cis-acting regulatory element involved in the MeJA-responsiveness
	as-1	TGACG	174	+	Arabidopsis thaliana
	TGACG-motif	TGACG	174	+	Hordeum vulgare	cis-acting regulatory element involved in the MeJA-responsiveness
	Unnamed__4	CTCC	192	+	Petroselinum hortense
	Unnamed__4	CTCC	195	+	Petroselinum hortense
	CGTCA-motif	CGTCA	205	+	Hordeum vulgare	cis-acting regulatory element involved in the MeJA-responsiveness
	RY-element	CATGCATG	267	+	Helianthus annuus	cis-acting regulatory element involved in seed-specific regulation
	RY-element	CATGCATG	271	+	Helianthus annuus	cis-acting regulatory element involved in seed-specific regulation
	Sp1	GGGCGG	281	+	Oryza sativa	light responsive element
	ABRE3a	TACGTG	320	+	Zea mays
	G-box	TACGTG	320	+	Arabidopsis thaliana	cis-acting regulatory element involved in light responsiveness
	ABRE	ACGTG	321	+	Arabidopsis thaliana	cis-acting element involved in the abscisic acid responsiveness
	TATA-box	TATATA	348	+	Arabidopsis thaliana	core promoter element around -30 of transcription start
	AT~TATA-box	TATATA	348	+	Arabidopsis thaliana
	TATA-box	ATATAT	349	+	Brassica napus	core promoter element around -30 of transcription start
	TATA-box	TATATA	350	+	Arabidopsis thaliana	core promoter element around -30 of transcription start
	AT~TATA-box	TATATA	350	+	Arabidopsis thaliana
	TATA-box	ATATAT	351	+	Brassica napus	core promoter element around -30 of transcription start
	TATA-box	TATA	352	+	Arabidopsis thaliana	core promoter element around -30 of transcription start
	G-Box	CACGTT	372	+	Pisum sativum	cis-acting regulatory element involved in light responsiveness
	Unnamed__4	CTCC	733	+	Petroselinum hortense
	CAAT-box	CAAAT	753	+	Pisum sativum	common cis-acting element in promoter and enhancer regions
	CAAT-box	CAAAT	817	+	Pisum sativum	common cis-acting element in promoter and enhancer regions
	Unnamed__4	CTCC	823	+	Petroselinum hortense
	Unnamed__4	CTCC	899	+	Petroselinum hortense
	MYB	CAACCA	902	+	Arabidopsis thaliana
	G-box	CAGACGTGGCA	923	+	Nicotiana plumbaginifolia	cis-acting regulatory element involved in light responsiveness
	CAAT-box	CAAT	932	+	Nicotiana glutinosa
	CAAT-box	CAAT	1025	+	Nicotiana glutinosa
	CAAT-box	CAAAT	1053	+	Pisum sativum	common cis-acting element in promoter and enhancer regions
	W box	TTGACC	1188	+	Arabidopsis thaliana
	ABRE4	CACGTA	1197	+	Zea mays
	CAAT-box	CAAT	1284	+	Nicotiana glutinosa
	CAAT-box	CCAAT	1453	+	Arabidopsis thaliana	common cis-acting element in promoter and enhancer regions
	CAAT-box	CAAT	1454	+	Nicotiana glutinosa
	STRE	AGGGG	1461	+	Arabidopsis thaliana
	Unnamed__4	CTCC	1476	+	Petroselinum hortense
	CAAT-box	CCAAT	1480	+	Arabidopsis thaliana	common cis-acting element in promoter and enhancer regions
	CAAT-box	CAAT	1481	+	Nicotiana glutinosa
	TATA-box	ATATAA	1483	+	Brassica oleracea	core promoter element around -30 of transcription start
	Unnamed__2	CCCCGG	10	-	Zea mays
	GC-motif	CCCCCG	11	-	Zea mays	enhancer-like element involved in anoxic specific inducibility
	Unnamed__4	CTCC	19	-	Petroselinum hortense
	Unnamed__4	CTCC	23	-	Petroselinum hortense
	MYB	CAACCA	48	-	Arabidopsis thaliana
	WRE3	CCACCT	57	-	Pisum sativum
	as-1	TGACG	102	-	Arabidopsis thaliana
	TGACG-motif	TGACG	102	-	Hordeum vulgare	cis-acting regulatory element involved in the MeJA-responsiveness
	CGTCA-motif	CGTCA	126	-	Hordeum vulgare	cis-acting regulatory element involved in the MeJA-responsiveness
	Myb-binding site	CAACAG	134	-	Nicotiana tabacum
	MYB	CAACAG	134	-	Arabidopsis thaliana
	CGTCA-motif	CGTCA	174	-	Hordeum vulgare	cis-acting regulatory element involved in the MeJA-responsiveness
	as-1	TGACG	205	-	Arabidopsis thaliana
	TGACG-motif	TGACG	205	-	Hordeum vulgare	cis-acting regulatory element involved in the MeJA-responsiveness
	Unnamed__4	CTCC	231	-	Petroselinum hortense
	AC-I	(T/C)C(T/C)(C/T)ACC(T/C)ACC	298	-	Phaseolus vulgaris
	L-box	ATCCCACCTAC	299	-	Petroselinum crispum	part of a light responsive element
	ABRE4	CACGTA	320	-	Zea mays
	CAAT-box	CCAAT	358	-	Arabidopsis thaliana	common cis-acting element in promoter and enhancer regions
	ABRE	ACGTG	372	-	Arabidopsis thaliana	cis-acting element involved in the abscisic acid responsiveness
	CAAT-box	CAAT	786	-	Nicotiana glutinosa
	I-box	atGATAAGGTC	886	-	Helianthus annuus	part of a light responsive element
	CAAT-box	CAAT	984	-	Nicotiana glutinosa
	Box 4	ATTAAT	1059	-	Petroselinum crispum	part of a conserved DNA module involved in light responsiveness
	LTR	CCGAAA	1092	-	Hordeum vulgare	cis-acting element involved in low-temperature responsiveness
	Myb-binding site	CAACAG	1140	-	Nicotiana tabacum
	MYB	CAACAG	1140	-	Arabidopsis thaliana
	LTR	CCGAAA	1149	-	Hordeum vulgare	cis-acting element involved in low-temperature responsiveness
	Unnamed__1	CGTGG	1192	-	Zea mays
	ABRE	CGTACGTGCA	1195	-	Hordeum vulgare	cis-acting element involved in the abscisic acid responsiveness
	ABRE3a	TACGTG	1197	-	Zea mays
	G-box	TACGTG	1197	-	Arabidopsis thaliana	cis-acting regulatory element involved in light responsiveness
	ABRE	ACGTG	1197	-	Arabidopsis thaliana	cis-acting element involved in the abscisic acid responsiveness
	TATA-box	TATA	1233	-	Arabidopsis thaliana	core promoter element around -30 of transcription start
	TATA-box	TATA	1257	-	Arabidopsis thaliana	core promoter element around -30 of transcription start
	TATA-box	TATA	1295	-	Arabidopsis thaliana	core promoter element around -30 of transcription start
	CAAT-box	CAAT	1316	-	Nicotiana glutinosa
	CAAT-box	CAAT	1364	-	Nicotiana glutinosa
	TATA-box	TATAAGAA	1418	-	Zea mays	core promoter element around -30 of transcription start
	TATA-box	TATAA	1421	-	Arabidopsis thaliana	core promoter element around -30 of transcription start
	TATA-box	TATA	1422	-	Arabidopsis thaliana	core promoter element around -30 of transcription start
	TATA-box	TATA	1484	-	Arabidopsis thaliana	core promoter element around -30 of transcription start
HvSnRK1.5	AAGAA-motif	GAAAGAA	12	+	Avena sativa
	TCA-element	CCATCTTTTT	63	+	Nicotiana tabacum	cis-acting element involved in salicylic acid responsiveness
	I-box	TAGATAACC	174	+	Pisum sativum	part of a light responsive element
	MYB	TAACCA	178	+	Arabidopsis thaliana
	MYB-like sequence	TAACCA	178	+	Arabidopsis thaliana
	ARE	AAACCA	202	+	Zea mays	cis-acting regulatory element essential for the anaerobic induction
	CAAT-box	CAAAT	206	+	Pisum sativum	common cis-acting element in promoter and enhancer regions
	CAAT-box	CAAT	218	+	Nicotiana glutinosa
	GT1-motif	GGTTAA	226	+	Arabidopsis thaliana	light responsive element
	Unnamed__2	CCCCGG	345	+	Zea mays
	ABRE4	CACGTA	354	+	Zea mays
	Unnamed__4	CTCC	404	+	Petroselinum hortense
	G-box	CACGTC	445	+	Zea mays	cis-acting regulatory element involved in light responsiveness
	TATA-box	TATA	455	+	Arabidopsis thaliana	core promoter element around -30 of transcription start
	ABRE4	CACGTA	461	+	Zea mays
	CCGTCC-box	CCGTCC	506	+	Petroselinum hortense
	CCGTCC motif	CCGTCC	506	+	Nicotiana tabacum
	A-box	CCGTCC	506	+	Petroselinum crispum	cis-acting regulatory element
	TGA-element	AACGAC	539	+	Brassica oleracea	auxin-responsive element
	Unnamed__4	CTCC	553	+	Petroselinum hortense
	CAAT-box	CAAAT	563	+	Pisum sativum	common cis-acting element in promoter and enhancer regions
	O2-site	GTTGACGTGA	641	+	Zea mays	cis-acting regulatory element involved in zein metabolism regulation
	MYB	CAACAG	756	+	Arabidopsis thaliana
	Myb-binding site	CAACAG	756	+	Nicotiana tabacum
	CAAT-box	CAAT	787	+	Nicotiana glutinosa
	CAAT-box	CAAT	879	+	Nicotiana glutinosa
	MYC	CATTTG	904	+	Arabidopsis thaliana
	GARE-motif	TCTGTTG	1001	+	Brassica oleracea	gibberellin-responsive element
	MYB	CAACAG	1071	+	Arabidopsis thaliana
	Myb-binding site	CAACAG	1071	+	Nicotiana tabacum
	CAT-box	GCCACT	1136	+	Arabidopsis thaliana	cis-acting regulatory element related to meristem expression
	MYC	CATTTG	1218	+	Arabidopsis thaliana
	TATA	TATAAAAT	1313	+	Arabidopsis thaliana
	CAAT-box	CAAT	1340	+	Nicotiana glutinosa
	CAAT-box	CAAAT	1359	+	Pisum sativum	common cis-acting element in promoter and enhancer regions
	CAAT-box	CAAT	1403	+	Nicotiana glutinosa
	CAAT-box	CAAAT	41	-	Pisum sativum	common cis-acting element in promoter and enhancer regions
	CAAT-box	CAAAT	88	-	Pisum sativum	common cis-acting element in promoter and enhancer regions
	CAAT-box	CAAT	93	-	Nicotiana glutinosa
	CAAT-box	CAAT	265	-	Nicotiana glutinosa
	Unnamed__4	CTCC	271	-	Petroselinum hortense
	LTR	CCGAAA	330	-	Hordeum vulgare	cis-acting element involved in low-temperature responsiveness
	ABRE	ACGTG	354	-	Arabidopsis thaliana	cis-acting element involved in the abscisic acid responsiveness
	G-box	TACGTG	354	-	Arabidopsis thaliana	cis-acting regulatory element involved in light responsiveness
	ABRE3a	TACGTG	354	-	Zea mays
	Unnamed__1	CGTGG	444	-	Zea mays
	ABRE	ACGTG	445	-	Arabidopsis thaliana	cis-acting element involved in the abscisic acid responsiveness
	TATA-box	TATACA	453	-	Helianthus annuus	core promoter element around -30 of transcription start
	ABRE	ACGTG	461	-	Arabidopsis thaliana	cis-acting element involved in the abscisic acid responsiveness
	G-box	TACGTG	461	-	Arabidopsis thaliana	cis-acting regulatory element involved in light responsiveness
	ABRE3a	TACGTG	461	-	Zea mays
	Unnamed__1	CGTGG	523	-	Zea mays
	motif I	gGTACGTGGCG	694	-	Oryza sativa	cis-acting regulatory element root specific
	Unnamed__1	CGTGG	696	-	Zea mays
	GARE-motif	TCTGTTG	756	-	Brassica oleracea	gibberellin-responsive element
	MYB	TAACCA	792	-	Arabidopsis thaliana
	MYB-like sequence	TAACCA	792	-	Arabidopsis thaliana
	CAAT-box	CAAT	855	-	Nicotiana glutinosa
	TGA-element	AACGAC	883	-	Brassica oleracea	auxin-responsive element
	CAAT-box	CAAAT	905	-	Pisum sativum	common cis-acting element in promoter and enhancer regions
	WRE3	CCACCT	978	-	Pisum sativum
	MYB	TAACCA	981	-	Arabidopsis thaliana
	MYB-like sequence	TAACCA	981	-	Arabidopsis thaliana
	MYB	CAACAG	1002	-	Arabidopsis thaliana
	Myb-binding site	CAACAG	1002	-	Nicotiana tabacum
	Unnamed__4	CTCC	1007	-	Petroselinum hortense
	TCA	TCATCTTCAT	1082	-	Pisum sativum
	CAAT-box	CAAT	1106	-	Nicotiana glutinosa
	TATA-box	TATA	1167	-	Arabidopsis thaliana	core promoter element around -30 of transcription start
	CAAT-box	CAAAT	1208	-	Pisum sativum	common cis-acting element in promoter and enhancer regions
	CAAT-box	CAAAT	1219	-	Pisum sativum	common cis-acting element in promoter and enhancer regions
	CAAT-box	CAAT	1306	-	Nicotiana glutinosa
	TATA-box	TATA	1313	-	Arabidopsis thaliana	core promoter element around -30 of transcription start
	CAAT-box	CAAT	1362	-	Nicotiana glutinosa
	CAAT-box	CAAAT	1372	-	Pisum sativum	common cis-acting element in promoter and enhancer regions
	WRE3	CCACCT	1396	-	Pisum sativum
	MYC	CAATTG	1403	-	Arabidopsis thaliana
	CAAT-box	CCAAT	1405	-	Arabidopsis thaliana	common cis-acting element in promoter and enhancer regions
	TATA-box	ATATAT	1421	-	Brassica napus	core promoter element around -30 of transcription start
	TATA-box	TATA	1422	-	Arabidopsis thaliana	core promoter element around -30 of transcription start
	CAAT-box	CAAT	1425	-	Nicotiana glutinosa
	CAAT-box	CAAT	1455	-	Nicotiana glutinosa
	CAAT-box	CAAT	1471	-	Nicotiana glutinosa
HvSnRK1.6	AE-box	AGAAACAA	23	+	Arabidopsis thaliana	part of a module for light response
	CAAT-box	CAAT	28	+	Nicotiana glutinosa
	TATA-box	ATATAT	30	+	Brassica napus	core promoter element around -30 of transcription start
	TATA-box	TATA	31	+	Arabidopsis thaliana	core promoter element around -30 of transcription start
	TATA-box	TATA	55	+	Arabidopsis thaliana	core promoter element around -30 of transcription start
	TATA-box	ATATAT	68	+	Brassica napus	core promoter element around -30 of transcription start
	TATA-box	TATA	69	+	Arabidopsis thaliana	core promoter element around -30 of transcription start
	circadian	CAAAGATATC	154	+	Lycopersicon esculentum	cis-acting regulatory element involved in circadian control
	CAAT-box	CAAT	205	+	Nicotiana glutinosa
	CAAT-box	CAAAT	231	+	Pisum sativum	common cis-acting element in promoter and enhancer regions
	CAAT-box	CAAT	294	+	Nicotiana glutinosa
	TATA-box	TATA	311	+	Arabidopsis thaliana	core promoter element around -30 of transcription start
	CAAT-box	CAAT	369	+	Nicotiana glutinosa
	Unnamed__4	CTCC	381	+	Petroselinum hortense
	WRE3	CCACCT	383	+	Pisum sativum
	TATA-box	TATA	406	+	Arabidopsis thaliana	core promoter element around -30 of transcription start
	Unnamed__4	CTCC	424	+	Petroselinum hortense
	WRE3	CCACCT	432	+	Pisum sativum
	CAAT-box	CAAT	449	+	Nicotiana glutinosa
	CAAT-box	CAAAT	457	+	Pisum sativum	common cis-acting element in promoter and enhancer regions
	CAAT-box	CAAAT	470	+	Pisum sativum	common cis-acting element in promoter and enhancer regions
	Unnamed__4	CTCC	475	+	Petroselinum hortense
	Box 4	ATTAAT	480	+	Petroselinum crispum	part of a conserved DNA module involved in light responsiveness
	Unnamed__4	CTCC	498	+	Petroselinum hortense
	W box	TTGACC	506	+	Arabidopsis thaliana
	G-box	CACGAC	535	+	Zea mays	cis-acting regulatory element involved in light responsiveness
	TATA-box	ATATAT	562	+	Brassica napus	core promoter element around -30 of transcription start
	TATA-box	TATA	563	+	Arabidopsis thaliana	core promoter element around -30 of transcription start
	STRE	AGGGG	613	+	Arabidopsis thaliana
	G-box	ACACGTGT	723	+	Brassica napus	cis-acting regulatory element involved in light responsiveness
	G-box	CACGTG	724	+	Arabidopsis thaliana	cis-acting regulatory element involved in light responsiveness
	ABRE	CACGTG	724	+	Arabidopsis thaliana	cis-acting element involved in the abscisic acid responsiveness
	G-Box	CACGTG	724	+	Pisum sativum	cis-acting regulatory element involved in light responsiveness
	ABRE	ACGTG	725	+	Arabidopsis thaliana	cis-acting element involved in the abscisic acid responsiveness
	MYB	CAACCA	838	+	Arabidopsis thaliana
	TC-rich repeats	GTTTTCTTAC	919	+	Nicotiana tabacum	cis-acting element involved in defense and stress responsiveness
	MYB	CAACCA	938	+	Arabidopsis thaliana
	Myb	CAACTG	1009	+	Arabidopsis thaliana
	MBS	CAACTG	1009	+	Arabidopsis thaliana	MYB binding site involved in drought-inducibility
	CAAT-box	CAAT	1036	+	Nicotiana glutinosa
	Unnamed__4	CTCC	1098	+	Petroselinum hortense
	CAAT-box	CCAAT	1100	+	Arabidopsis thaliana	common cis-acting element in promoter and enhancer regions
	CAAT-box	CAAT	1101	+	Nicotiana glutinosa
	Myb	CAACTG	1154	+	Arabidopsis thaliana
	MBS	CAACTG	1154	+	Arabidopsis thaliana	MYB binding site involved in drought-inducibility
	CAAT-box	CAAT	1166	+	Nicotiana glutinosa
	CAAT-box	CAAT	1294	+	Nicotiana glutinosa
	Unnamed__4	CTCC	1335	+	Petroselinum hortense
	ABRE	ACGTG	1346	+	Arabidopsis thaliana	cis-acting element involved in the abscisic acid responsiveness
	LTR	CCGAAA	1434	+	Hordeum vulgare	cis-acting element involved in low-temperature responsiveness
	TATA-box	TATAAAA	52	-	Pisum sativum	core promoter element around -30 of transcription start
	TATA-box	TATAAA	53	-	Helianthus annuus	core promoter element around -30 of transcription start
	TATA-box	TATAA	54	-	Arabidopsis thaliana	core promoter element around -30 of transcription start
	MRE	AACCTAA	79	-	Petroselinum crispum	MYB binding site involved in light responsiveness
	TCA-element	TCAGAAGAGG	113	-	Brassica oleracea	cis-acting element involved in salicylic acid responsiveness
	CAT-box	GCCACT	176	-	Arabidopsis thaliana	cis-acting regulatory element related to meristem expression
	ARE	AAACCA	193	-	Zea mays	cis-acting regulatory element essential for the anaerobic induction
	W box	TTGACC	202	-	Arabidopsis thaliana
	CAAT-box	CAAT	606	-	Nicotiana glutinosa
	TATA-box	TATTTAAA	640	-	Arabidopsis thaliana	core promoter element around -30 of transcription start
	LTR	CCGAAA	680	-	Hordeum vulgare	cis-acting element involved in low-temperature responsiveness
	CCGTCC-box	CCGTCC	711	-	Petroselinum hortense
	CCGTCC motif	CCGTCC	711	-	Nicotiana tabacum
	A-box	CCGTCC	711	-	Petroselinum crispum	cis-acting regulatory element
	TCT-motif	TCTTAC	716	-	Arabidopsis thaliana	part of a light responsive element
	CAAT-box	CAAT	758	-	Nicotiana glutinosa
	ARE	AAACCA	819	-	Zea mays	cis-acting regulatory element essential for the anaerobic induction
	TATC-box	TATCCCA	825	-	Oryza sativa	cis-acting element involved in gibberellin-responsiveness
	STRE	AGGGG	864	-	Arabidopsis thaliana
	MYC	CATGTG	888	-	Arabidopsis thaliana
	AuxRR-core	GGTCCAT	968	-	Nicotiana tabacum	cis-acting regulatory element involved in auxin responsiveness
	Unnamed__4	CTCC	1045	-	Petroselinum hortense
	Box 4	ATTAAT	1091	-	Petroselinum crispum	part of a conserved DNA module involved in light responsiveness
	Unnamed__4	CTCC	1234	-	Petroselinum hortense
	CAAT-box	CAAAT	1260	-	Pisum sativum	common cis-acting element in promoter and enhancer regions
	G-box	CACGTC	1345	-	Zea mays	cis-acting regulatory element involved in light responsiveness
	Unnamed__2	CCCCGG	1360	-	Zea mays
	GC-motif	CCCCCG	1361	-	Zea mays	enhancer-like element involved in anoxic specific inducibility
	Unnamed__4	CTCC	1391	-	Petroselinum hortense
	Unnamed__4	CTCC	1413	-	Petroselinum hortense
	Unnamed__4	CTCC	1419	-	Petroselinum hortense
	O2-site	GATGATGTGG	1470	-	Zea mays	cis-acting regulatory element involved in zein metabolism regulation
HvSnRK2.1	CGTCA-motif	CGTCA	17	+	Hordeum vulgare	cis-acting regulatory element involved in the MeJA-responsiveness
	Sp1	GGGCGG	56	+	Oryza sativa	light responsive element
	Sp1	GGGCGG	76	+	Oryza sativa	light responsive element
	DRE core	GCCGAC	99	+	Arabidopsis thaliana
	ACE	GACACGTATG	102	+	Petroselinum crispum	cis-acting element involved in light responsiveness
	G-box	ACACGTGT	103	+	Brassica napus	cis-acting regulatory element involved in light responsiveness
	G-Box	CACGTG	104	+	Pisum sativum	cis-acting regulatory element involved in light responsiveness
	G-box	CACGTG	104	+	Arabidopsis thaliana	cis-acting regulatory element involved in light responsiveness
	ABRE	CACGTG	104	+	Arabidopsis thaliana	cis-acting element involved in the abscisic acid responsiveness
	ABRE	ACGTG	105	+	Arabidopsis thaliana	cis-acting element involved in the abscisic acid responsiveness
	ABRE	GCCGCGTGGC	163	+	Oryza sativa	cis-acting element involved in the abscisic acid responsiveness
	Unnamed__1	CGTGG	167	+	Zea mays
	Sp1	GGGCGG	198	+	Oryza sativa	light responsive element
	G-box	CACGTC	231	+	Zea mays	cis-acting regulatory element involved in light responsiveness
	as-1	TGACG	245	+	Arabidopsis thaliana
	TGACG-motif	TGACG	245	+	Hordeum vulgare	cis-acting regulatory element involved in the MeJA-responsiveness
	ABRE	ACGTG	247	+	Arabidopsis thaliana	cis-acting element involved in the abscisic acid responsiveness
	Unnamed__1	CGTGG	248	+	Zea mays
	as-1	TGACG	273	+	Arabidopsis thaliana
	TGACG-motif	TGACG	273	+	Hordeum vulgare	cis-acting regulatory element involved in the MeJA-responsiveness
	WRE3	CCACCT	284	+	Pisum sativum
	CAAT-box	CAAT	309	+	Nicotiana glutinosa
	CAAT-box	CAAAT	357	+	Pisum sativum	common cis-acting element in promoter and enhancer regions
	TATA-box	TATA	374	+	Arabidopsis thaliana	core promoter element around -30 of transcription start
	CAAT-box	CAAT	382	+	Nicotiana glutinosa
	CAAT-box	CAAT	467	+	Nicotiana glutinosa
	MYB	CAACCA	530	+	Arabidopsis thaliana
	TCA-element	CCATCTTTTT	533	+	Nicotiana tabacum	cis-acting element involved in salicylic acid responsiveness
	TATA-box	TATA	567	+	Arabidopsis thaliana	core promoter element around -30 of transcription start
	TATA-box	TATA	610	+	Arabidopsis thaliana	core promoter element around -30 of transcription start
	Unnamed__4	CTCC	618	+	Petroselinum hortense
	TATA-box	TATA	636	+	Arabidopsis thaliana	core promoter element around -30 of transcription start
	TATA-box	ATTATA	658	+	Brassica napus	core promoter element around -30 of transcription start
	TATA-box	TATA	660	+	Arabidopsis thaliana	core promoter element around -30 of transcription start
	TATA-box	ATTATA	665	+	Brassica napus	core promoter element around -30 of transcription start
	TATA-box	TATATA	667	+	Arabidopsis thaliana	core promoter element around -30 of transcription start
	AT~TATA-box	TATATA	667	+	Arabidopsis thaliana
	TATA-box	TATA	669	+	Arabidopsis thaliana	core promoter element around -30 of transcription start
	CAAT-box	CAAAT	717	+	Pisum sativum	common cis-acting element in promoter and enhancer regions
	STRE	AGGGG	746	+	Arabidopsis thaliana
	ERE	ATTTTAAA	905	+	Nicotiana glutinos
	Unnamed__4	CTCC	969	+	Petroselinum hortense
	Unnamed__4	CTCC	1068	+	Petroselinum hortense
	GC-motif	CCCCCG	1131	+	Zea mays	enhancer-like element involved in anoxic specific inducibility
	STRE	AGGGG	1154	+	Arabidopsis thaliana
	Unnamed__4	CTCC	1169	+	Petroselinum hortense
	Unnamed__4	CTCC	1296	+	Petroselinum hortense
	ABRE	ACGTG	1332	+	Arabidopsis thaliana	cis-acting element involved in the abscisic acid responsiveness
	Unnamed__1	CGTGG	1333	+	Zea mays
	CGTCA-motif	CGTCA	1356	+	Hordeum vulgare	cis-acting regulatory element involved in the MeJA-responsiveness
	Unnamed__4	CTCC	1363	+	Petroselinum hortense
	Unnamed__4	CTCC	1390	+	Petroselinum hortense
	CAAT-box	CAAT	1421	+	Nicotiana glutinosa
	Unnamed__4	CTCC	1477	+	Petroselinum hortense
	as-1	TGACG	17	-	Arabidopsis thaliana
	TGACG-motif	TGACG	17	-	Hordeum vulgare	cis-acting regulatory element involved in the MeJA-responsiveness
	Unnamed__4	CTCC	83	-	Petroselinum hortense
	ABRE	CGCACGTGTC	102	-	Hordeum vulgare	cis-acting element involved in the abscisic acid responsiveness
	Unnamed__4	CTCC	112	-	Petroselinum hortense
	CAT-box	GCCACT	118	-	Arabidopsis thaliana	cis-acting regulatory element related to meristem expression
	CAAT-box	CCAAT	134	-	Arabidopsis thaliana	common cis-acting element in promoter and enhancer regions
	Unnamed__4	CTCC	149	-	Petroselinum hortense
	ACE	GCGACGTACC	152	-	Petroselinum crispum	cis-acting element involved in light responsiveness
	Unnamed__4	CTCC	181	-	Petroselinum hortense
	GC-motif	CCCCCG	195	-	Zea mays	enhancer-like element involved in anoxic specific inducibility
	MYB-like sequence	TAACCA	220	-	Arabidopsis thaliana
	MYB	TAACCA	220	-	Arabidopsis thaliana
	ABRE	ACGTG	231	-	Arabidopsis thaliana	cis-acting element involved in the abscisic acid responsiveness
	CGTCA-motif	CGTCA	245	-	Hordeum vulgare	cis-acting regulatory element involved in the MeJA-responsiveness
	G-box	CACGTC	246	-	Zea mays	cis-acting regulatory element involved in light responsiveness
	CGTCA-motif	CGTCA	273	-	Hordeum vulgare	cis-acting regulatory element involved in the MeJA-responsiveness
	ABRE	GCAACGTGTC	274	-	Hordeum vulgare	cis-acting element involved in the abscisic acid responsiveness
	CAAT-box	CAAAT	311	-	Pisum sativum	common cis-acting element in promoter and enhancer regions
	MYB-like sequence	TAACCA	314	-	Arabidopsis thaliana
	MYB	TAACCA	314	-	Arabidopsis thaliana
	MYB	CAACCA	326	-	Arabidopsis thaliana
	MYC	CATTTG	357	-	Arabidopsis thaliana
	TATA-box	TATAAAA	371	-	Pisum sativum	core promoter element around -30 of transcription start
	TATA-box	TATAAA	372	-	Helianthus annuus	core promoter element around -30 of transcription start
	TATA-box	TATAA	373	-	Arabidopsis thaliana	core promoter element around -30 of transcription start
	AE-box	AGAAACAA	414	-	Arabidopsis thaliana	part of a module for light response
	TATA-box	TATAA	659	-	Arabidopsis thaliana	core promoter element around -30 of transcription start
	TATA-box	TATATAA	666	-	Arabidopsis thaliana	core promoter element around -30 of transcription start
	MYC	CATGTG	762	-	Arabidopsis thaliana
	Box 4	ATTAAT	783	-	Petroselinum crispum	part of a conserved DNA module involved in light responsiveness
	ABRE	CGTACGTGCA	943	-	Hordeum vulgare	cis-acting element involved in the abscisic acid responsiveness
	Unnamed__4	CTCC	960	-	Petroselinum hortense
	TATA-box	TATA	982	-	Arabidopsis thaliana	core promoter element around -30 of transcription start
	TATA-box	TATA	989	-	Arabidopsis thaliana	core promoter element around -30 of transcription start
	Unnamed__4	CTCC	1152	-	Petroselinum hortense
	G-box	CACGTC	1331	-	Zea mays	cis-acting regulatory element involved in light responsiveness
	Unnamed__4	CTCC	1336	-	Petroselinum hortense
	as-1	TGACG	1356	-	Arabidopsis thaliana
	TGACG-motif	TGACG	1356	-	Hordeum vulgare	cis-acting regulatory element involved in the MeJA-responsiveness
	MYC	CATGTG	1404	-	Arabidopsis thaliana
	G-box	CACGAC	1471	-	Zea mays	cis-acting regulatory element involved in light responsiveness
	CAAT-box	CCAAT	1488	-	Arabidopsis thaliana	common cis-acting element in promoter and enhancer regions
HvSnRK2.2	Box 4	ATTAAT	7	+	Petroselinum crispum	part of a conserved DNA module involved in light responsiveness
	Unnamed__4	CTCC	33	+	Petroselinum hortense
	WUN-motif	CCATTTCAA	46	+	Nicotiana glutinosa
	Myb	CAACTG	52	+	Arabidopsis thaliana
	MBS	CAACTG	52	+	Arabidopsis thaliana	MYB binding site involved in drought-inducibility
	MYC	CATTTG	123	+	Arabidopsis thaliana
	TATA-box	ATATAA	145	+	Brassica oleracea	core promoter element around -30 of transcription start
	TATA-box	TATA	146	+	Arabidopsis thaliana	core promoter element around -30 of transcription start
	CAAT-box	CAAT	163	+	Nicotiana glutinosa
	AAGAA-motif	GAAAGAA	200	+	Avena sativa
	Unnamed__4	CTCC	227	+	Petroselinum hortense
	MYC	CATGTG	230	+	Arabidopsis thaliana
	STRE	AGGGG	320	+	Arabidopsis thaliana
	CTAG-motif	ACTAGCAGAA	456	+	Avena sativa
	ERE	ATTTTAAA	465	+	Nicotiana glutinos
	Unnamed__1	CGTGG	490	+	Zea mays
	Unnamed__4	CTCC	505	+	Petroselinum hortense
	TGACG-motif	TGACG	549	+	Hordeum vulgare	cis-acting regulatory element involved in the MeJA-responsiveness
	as-1	TGACG	549	+	Arabidopsis thaliana
	ABRE4	CACGTA	618	+	Zea mays
	Unnamed__4	CTCC	629	+	Petroselinum hortense
	Unnamed__2	CCCCGG	640	+	Zea mays
	Unnamed__4	CTCC	694	+	Petroselinum hortense
	Unnamed__4	CTCC	724	+	Petroselinum hortense
	CAAT-box	CAAT	735	+	Nicotiana glutinosa
	CAAT-box	CAAAT	753	+	Pisum sativum	common cis-acting element in promter and enhancer regions
	Unnamed__4	CTCC	785	+	Petroselinum hortense
	Unnamed__4	CTCC	820	+	Petroselinum hortense
	STRE	AGGGG	837	+	Arabidopsis thaliana
	MYB	CAACCA	879	+	Arabidopsis thaliana
	Unnamed__4	CTCC	922	+	Petroselinum hortense
	Unnamed__4	CTCC	925	+	Petroselinum hortense
	CAAT-box	CAAAT	928	+	Pisum sativum	common cis-acting element in promoter and enhancer regions
	CAAT-box	CAAT	993	+	Nicotiana glutinosa
	CAAT-box	CAAAT	1131	+	Pisum sativum	common cis-acting element in promoter and enhancer regions
	MYC	CATTTG	1144	+	Arabidopsis thaliana
	CAAT-box	CCAAT	1215	+	Arabidopsis thaliana	common cis-acting element in promoter and enhancer regions
	CAAT-box	CAAT	1216	+	Nicotiana glutinosa
	ACE	GACACGTATG	1233	+	Petroselinum crispum	cis-acting element involved in light responsiveness
	CAAT-box	CAAT	1247	+	Nicotiana glutinosa
	CAAT-box	CAAT	1295	+	Nicotiana glutinosa
	CAAT-box	CAAT	1332	+	Nicotiana glutinosa
	CAAT-box	CAAAT	1420	+	Pisum sativum	common cis-acting element in promoter and enhancer regions
	CAAT-box	CAAT	1461	+	Nicotiana glutinosa
	CAAT-box	CAAAT	11	-	Pisum sativum	common cis-acting element in promoter and enhancer regions
	CAAT-box	CAAAT	124	-	Pisum sativum	common cis-acting element in promoter and enhancer regions
	TATA-box	TAAAGATT	149	-	Arabidopsis thaliana	core promoter element around -30 of transcription start
	plant_AP-2-like	CGACCAGG	280	-	Oryza sativa
	Sp1	GGGCGG	307	-	Oryza sativa	light responsive element
	CAAT-box	CAAT	379	-	Nicotiana glutinosa
	CAAT-box	CAAT	386	-	Nicotiana glutinosa
	GATA-motif	GATAGGA	483	-	Arabidopsis thaliana	part of a light responsive element
	CAAT-box	CAAAT	535	-	Pisum sativum	common cis-acting element in promoter and enhancer regions
	CGTCA-motif	CGTCA	549	-	Hordeum vulgare	cis-acting regulatory element involved in the MeJA-responsiveness
	CAAT-box	CAAT	560	-	Nicotiana glutinosa
	CAAT-box	CAAAT	572	-	Pisum sativum	common cis-acting element in promoter and enhancer regions
	ABRE	ACGTG	618	-	Arabidopsis thaliana	cis-acting element involved in the abscisic acid responsiveness
	G-box	TACGTG	618	-	Arabidopsis thaliana	cis-acting regulatory element involved in light responsiveness
	ABRE3a	TACGTG	618	-	Zea mays
	STRE	AGGGG	626	-	Arabidopsis thaliana
	Unnamed__4	CTCC	668	-	Petroselinum hortense
	G-box	CACGAC	762	-	Zea mays	cis-acting regulatory element involved in light responsiveness
	CAAT-box	CAAT	796	-	Nicotiana glutinosa
	CAAT-box	CAAT	805	-	Nicotiana glutinosa
	CAAT-box	CCAAT	810	-	Arabidopsis thaliana	common cis-acting element in promoter and enhancer regions
	Myb	CAACTG	883	-	Arabidopsis thaliana
	MBS	CAACTG	883	-	Arabidopsis thaliana	MYB binding site involved in drought-inducibility
	CAAT-box	CAAT	940	-	Nicotiana glutinosa
	ACE	GACACGTATG	966	-	Petroselinum crispum	cis-acting element involved in light responsiveness
	CAAT-box	CAAAT	995	-	Pisum sativum	common cis-acting element in promoter and enhancer regions
	CAAT-box	CCAAT	1078	-	Arabidopsis thaliana	common cis-acting element in promoter and enhancer regions
	CAAT-box	CAAT	1097	-	Nicotiana glutinosa
	MYC	CATTTG	1131	-	Arabidopsis thaliana
	CAAT-box	CAAAT	1145	-	Pisum sativum	common cis-acting element in promoter and enhancer regions
	Unnamed__4	CTCC	1211	-	Petroselinum hortense
	Unnamed__4	CTCC	1230	-	Petroselinum hortense
	Unnamed__4	CTCC	1242	-	Petroselinum hortense
	Sp1	GGGCGG	1287	-	Oryza sativa	light responsive element
	TCA	TCATCTTCAT	1297	-	Pisum sativum
	TATA-box	TATA	1337	-	Arabidopsis thaliana	core promoter element around -30 of transcription start
	TATA-box	TATAA	1408	-	Arabidopsis thaliana	core promoter element around -30 of transcription start
	TATA-box	TATA	1409	-	Arabidopsis thaliana	core promoter element around -30 of transcription start
	CAAT-box	CAAT	1412	-	Nicotiana glutinosa
HvSnRK2.3	Unnamed__4	CTCC	10	+	Petroselinum hortense
	TGACG-motif	TGACG	38	+	Hordeum vulgare	cis-acting regulatory element involved in the MeJA-responsiveness
	as-1	TGACG	38	+	Arabidopsis thaliana
	ABRE	TACGGTC	107	+	Arabidopsis thaliana	cis-acting element involved in the abscisic acid responsiveness
	MYC	CAATTG	128	+	Arabidopsis thaliana
	CAAT-box	CAAT	128	+	Nicotiana glutinosa
	CARE	CAACTCCC	173	+	Oryza sativa
	Unnamed__4	CTCC	176	+	Petroselinum hortense
	CAAT-box	CAAT	184	+	Nicotiana glutinosa
	CAAT-box	CAAT	228	+	Nicotiana glutinosa
	Unnamed__4	CTCC	240	+	Petroselinum hortense
	Unnamed__4	CTCC	258	+	Petroselinum hortense
	CAAT-box	CCAAT	299	+	Arabidopsis thaliana	common cis-acting element in promoter and enhancer regions
	CAAT-box	CAAT	300	+	Nicotiana glutinosa
	MRE	AACCTAA	305	+	Petroselinum crispum	MYB binding site involved in light responsiveness
	TATA-box	TATA	336	+	Arabidopsis thaliana	core promoter element around -30 of transcription start
	Unnamed__4	CTCC	350	+	Petroselinum hortense
	Unnamed__1	CGTGG	356	+	Zea mays
	Unnamed__4	CTCC	377	+	Petroselinum hortense
	MYB	TAACCA	400	+	Arabidopsis thaliana
	MYB-like sequence	TAACCA	400	+	Arabidopsis thaliana
	Unnamed__1	CGTGG	424	+	Zea mays
	Unnamed__4	CTCC	491	+	Petroselinum hortense
	CAAT-box	CCAAT	495	+	Arabidopsis thaliana	common cis-acting element in promoter and enhancer regions
	CAAT-box	CAAT	496	+	Nicotiana glutinosa
	W box	TTGACC	579	+	Arabidopsis thaliana
	TGA-element	AACGAC	623	+	Brassica oleracea	auxin-responsive element
	CAAT-box	CAAAT	671	+	Pisum sativum	common cis-acting element in promoter and enhancer regions
	TATA-box	TATA	684	+	Arabidopsis thaliana	core promoter element around -30 of transcription start
	TGACG-motif	TGACG	718	+	Hordeum vulgare	cis-acting regulatory element involved in the MeJA-responsiveness
	as-1	TGACG	718	+	Arabidopsis thaliana
	CCAAT-box	CAACGG	744	+	Hordeum vulgare	MYBHv1 binding site
	Unnamed__4	CTCC	765	+	Petroselinum hortense
	Unnamed__4	CTCC	820	+	Petroselinum hortense
	AuxRR-core	GGTCCAT	870	+	Nicotiana tabacum	cis-acting regulatory element involved in auxin responsiveness
	CAT-box	GCCACT	923	+	Arabidopsis thaliana	cis-acting regulatory element related to meristem expression
	Unnamed__4	CTCC	985	+	Petroselinum hortense
	Unnamed__1	CGTGG	1113	+	Zea mays
	MYB	CAACCA	1136	+	Arabidopsis thaliana
	Unnamed__4	CTCC	1188	+	Petroselinum hortense
	CAAT-box	CAAAT	1213	+	Pisum sativum	common cis-acting element in promoter and enhancer regions
	CAAT-box	CCAAT	1237	+	Arabidopsis thaliana	common cis-acting element in promoter and enhancer regions
	CAAT-box	CAAT	1238	+	Nicotiana glutinosa
	CAAT-box	CAAAT	1294	+	Pisum sativum	common cis-acting element in promoter and enhancer regions
	Unnamed__4	CTCC	1389	+	Petroselinum hortense
	CGTCA-motif	CGTCA	38	-	Hordeum vulgare	cis-acting regulatory element involved in the MeJA-responsiveness
	CAAT-box	CAAT	45	-	Nicotiana glutinosa
	CAAT-box	CAAT	130	-	Nicotiana glutinosa
	STRE	AGGGG	153	-	Arabidopsis thaliana
	CAAT-box	CAAT	159	-	Nicotiana glutinosa
	circadian	CAAAGATATC	162	-	Lycopersicon esculentum	cis-acting regulatory element involved in circadian control
	CAAT-box	CAAT	265	-	Nicotiana glutinosa
	CAAT-box	CAAT	295	-	Nicotiana glutinosa
	G-box	CACGAC	354	-	Zea mays	cis-acting regulatory element involved in light responsiveness
	Unnamed__4	CTCC	427	-	Petroselinum hortense
	CAAT-box	CAAAT	480	-	Pisum sativum	common cis-acting element in promoter and enhancer regions
	TCA-element	CCATCTTTTT	513	-	Nicotiana tabacum	cis-acting element involved in salicylic acid responsiveness
	CAAT-box	CAAT	578	-	Nicotiana glutinosa
	W box	TTGACC	636	-	Arabidopsis thaliana
	CAAT-box	CAAT	697	-	Nicotiana glutinosa
	CGTCA-motif	CGTCA	718	-	Hordeum vulgare	cis-acting regulatory element involved in the MeJA-responsiveness
	Unnamed__4	CTCC	726	-	Petroselinum hortense
	MYB recognition site	CCGTTG	744	-	Arabidopsis thaliana
	STRE	AGGGG	915	-	Arabidopsis thaliana
	CAAT-box	CAAT	1054	-	Nicotiana glutinosa
	P-box	CCTTTTG	1067	-	Oryza sativa	gibberellin-responsive element
	CAT-box	GCCACT	1107	-	Arabidopsis thaliana	cis-acting regulatory element related to meristem expression
	Unnamed__4	CTCC	1120	-	Petroselinum hortense
	Unnamed__4	CTCC	1147	-	Petroselinum hortense
	Myb	TAACTG	1201	-	Arabidopsis thaliana
	Myb	CAACTG	1220	-	Arabidopsis thaliana
	MBS	CAACTG	1220	-	Arabidopsis thaliana	MYB binding site involved in drought-inducibility
	Unnamed__4	CTCC	1311	-	Petroselinum hortense
	CAAT-box	CAAT	1333	-	Nicotiana glutinosa
	DRE core	GCCGAC	1384	-	Arabidopsis thaliana
HvSnRK2.4	MYC	CATGTG	21	+	Arabidopsis thaliana
	CAAT-box	CCAAT	66	+	Arabidopsis thaliana	common cis-acting element in promoter and enhancer regions
	CAAT-box	CAAT	67	+	Nicotiana glutinosa
	Unnamed__4	CTCC	95	+	Petroselinum hortense
	ABRE	ACGTG	106	+	Arabidopsis thaliana	cis-acting element involved in the abscisic acid responsiveness
	TATA-box	TACAAAA	139	+	Oryza sativa	core promoter element around -30 of transcription start
	CAAT-box	CAAAT	156	+	Pisum sativum	common cis-acting element in promoter and enhancer regions
	G-box	GCCACGTGGA	202	+	Arabidopsis thaliana	cis-acting regulatory element involved in light responsiveness
	Unnamed__1	CGTGG	206	+	Zea mays
	CAAT-box	CAAT	228	+	Nicotiana glutinosa
	G-box	TACGTG	278	+	Arabidopsis thaliana	cis-acting regulatory element involved in light responsiveness
	ABRE3a	TACGTG	278	+	Zea mays
	ABRE	ACGTG	279	+	Arabidopsis thaliana	cis-acting element involved in the abscisic acid responsiveness
	TATA-box	ATTATA	286	+	Brassica napus	core promoter element around -30 of transcription start
	TATA-box	TATA	288	+	Arabidopsis thaliana	core promoter element around -30 of transcription start
	ATCT-motif	AATCTAATCC	291	+	Pisum sativum	part of a conserved DNA module involved in light responsiveness
	CAAT-box	CAAT	329	+	Nicotiana glutinosa
	CAAT-box	CAAAT	365	+	Pisum sativum	common cis-acting element in promoter and enhancer regions
	TATA-box	TATTTAAA	475	+	Arabidopsis thaliana	core promoter element around -30 of transcription start
	TATA-box	TATTTAAA	583	+	Arabidopsis thaliana	core promoter element around -30 of transcription start
	MYB	TAACCA	624	+	Arabidopsis thaliana
	MYB-like sequence	TAACCA	624	+	Arabidopsis thaliana
	TATA-box	TATA	633	+	Arabidopsis thaliana	core promoter element around -30 of transcription start
	CAAT-box	CAAAT	655	+	Pisum sativum	common cis-acting element in promoter and enhancer regions
	CCAAT-box	CAACGG	667	+	Hordeum vulgare	MYBHv1 binding site
	Unnamed__4	CTCC	766	+	Petroselinum hortense
	Unnamed__1	CGTGG	1470	+	Zea mays
	CAAT-box	CAAT	1476	+	Nicotiana glutinosa
	Unnamed__4	CTCC	4	-	Petroselinum hortense
	Unnamed__4	CTCC	9	-	Petroselinum hortense
	DRE core	GCCGAC	15	-	Arabidopsis thaliana
	ABRE	GACACGTGGC	19	-	Triticum aestivum	cis-acting element involved in the abscisic acid responsiveness
	Unnamed__4	CTCC	91	-	Petroselinum hortense
	G-box	CACGTC	105	-	Zea mays	cis-acting regulatory element involved in light responsiveness
	Unnamed__4	CTCC	209	-	Petroselinum hortense
	Unnamed__4	CTCC	266	-	Petroselinum hortense
	ABRE4	CACGTA	278	-	Zea mays
	TATA-box	TATAA	287	-	Arabidopsis thaliana	core promoter element around -30 of transcription start
	CAT-box	GCCACT	324	-	Arabidopsis thaliana	cis-acting regulatory element related to meristem expression
	WRE3	CCACCT	424	-	Pisum sativum
	Unnamed__4	CTCC	428	-	Petroselinum hortense
	MYB	TAACCA	528	-	Arabidopsis thaliana
	MYB-like sequence	TAACCA	528	-	Arabidopsis thaliana
	CAAT-box	CCAAT	533	-	Arabidopsis thaliana	common cis-acting element in promoter and enhancer regions
	CAAT-box	CAAT	576	-	Nicotiana glutinosa
	GT1-motif	GGTTAA	623	-	Arabidopsis thaliana	light responsive element
	TATA-box	TATACA	631	-	Helianthus annuus	core promoter element around -30 of transcription start
	MYB recognition site	CCGTTG	667	-	Arabidopsis thaliana
	AE-box	AGAAACTT	993	-	Arabidopsis thaliana	part of a module for light response
	TATA-box	ccTATAAAaa	1325	-	Arabidopsis thaliana	core promoter element around -30 of transcription start
	TATA-box	TATAAA	1361	-	Helianthus annuus	core promoter element around -30 of transcription start
	TATA-box	TATAA	1362	-	Arabidopsis thaliana	core promoter element around -30 of transcription start
	TATA-box	TATA	1363	-	Arabidopsis thaliana	core promoter element around -30 of transcription start
	CAAT-box	CAAAT	1366	-	Pisum sativum	common cis-acting element in promoter and enhancer regions
	TATA-box	TATA	1381	-	Arabidopsis thaliana	core promoter element around -30 of transcription start
	MYC	CATGTG	1386	-	Arabidopsis thaliana
HvSnRK2.5	O2-site	GATGA(C/T)(A/G)TG(A/G)	16	+	Zea mays	cis-acting regulatory element involved in zein metabolism regulation
	CAAT-box	CAAAT	29	+	Pisum sativum	common cis-acting element in promoter and enhancer regions
	CAAT-box	CAAT	162	+	Nicotiana glutinosa
	ERE	ATTTTAAA	219	+	Nicotiana glutinos
	AAGAA-motif	GAAAGAA	250	+	Avena sativa
	ACE	GACACGTATG	277	+	Petroselinum crispum	cis-acting element involved in light responsiveness
	TATA-box	ATATAT	346	+	Brassica napus	core promoter element around -30 of transcription start
	AT~TATA-box	TATATA	347	+	Arabidopsis thaliana
	TATA-box	TATATA	347	+	Arabidopsis thaliana	core promoter element around -30 of transcription start
	TATA-box	ATATAT	348	+	Brassica napus	core promoter element around -30 of transcription start
	TATA-box	TATA	349	+	Arabidopsis thaliana	core promoter element around -30 of transcription start
	TATA-box	TATA	383	+	Arabidopsis thaliana	core promoter element around -30 of transcription start
	CGTCA-motif	CGTCA	474	+	Hordeum vulgare	cis-acting regulatory element involved in the MeJA-responsiveness
	G-box	TACGTG	530	+	Arabidopsis thaliana	cis-acting regulatory element involved in light responsiveness
	ABRE3a	TACGTG	530	+	Zea mays
	ABRE	ACGTG	531	+	Arabidopsis thaliana	cis-acting element involved in the abscisic acid responsiveness
	Myb	CAACTG	553	+	Arabidopsis thaliana
	MBS	CAACTG	553	+	Arabidopsis thaliana	MYB binding site involved in drought-inducibility
	ARE	AAACCA	566	+	Zea mays	cis-acting regulatory element essential for the anaerobic induction
	MYC	CATGTG	613	+	Arabidopsis thaliana
	CCAAT-box	CAACGG	643	+	Hordeum vulgare	MYBHv1 binding site
	CAAT-box	CAAT	656	+	Nicotiana glutinosa
	DRE core	GCCGAC	701	+	Arabidopsis thaliana
	CAAT-box	CAAT	863	+	Nicotiana glutinosa
	CAAT-box	CAAAT	868	+	Pisum sativum	common cis-acting element in promoter and enhancer regions
	Unnamed__4	CTCC	945	+	Petroselinum hortense
	Sp1	GGGCGG	979	+	Oryza sativa	light responsive element
	O2-site	GATGACATGG	1110	+	Zea mays	cis-acting regulatory element involved in zein metabolism regulation
	Unnamed__4	CTCC	1140	+	Petroselinum hortense
	MYB	CAACCA	1175	+	Arabidopsis thaliana
	Unnamed__4	CTCC	1193	+	Petroselinum hortense
	Unnamed__4	CTCC	1202	+	Petroselinum hortense
	Unnamed__1	CGTGG	1223	+	Zea mays
	Myb	CAACTG	1234	+	Arabidopsis thaliana
	MBS	CAACTG	1234	+	Arabidopsis thaliana	MYB binding site involved in drought-inducibility
	TGACG-motif	TGACG	1243	+	Hordeum vulgare	cis-acting regulatory element involved in the MeJA-responsiveness
	as-1	TGACG	1243	+	Arabidopsis thaliana
	TGACG-motif	TGACG	1265	+	Hordeum vulgare	cis-acting regulatory element involved in the MeJA-responsiveness
	as-1	TGACG	1265	+	Arabidopsis thaliana
	TATA-box	TAAAGATT	1279	+	Arabidopsis thaliana	core promoter element around -30 of transcription start
	CAAT-box	CAAAT	20	-	Pisum sativum	common cis-acting element in promoter and enhancer regions
	Unnamed__4	CTCC	63	-	Petroselinum hortense
	CAAT-box	CAAT	190	-	Nicotiana glutinosa
	ERE	ATTTTAAA	221	-	Nicotiana glutinos
	TCT-motif	TCTTAC	360	-	Arabidopsis thaliana	part of a light responsive element
	TATA-box	TATAAA	381	-	Helianthus annuus	core promoter element around -30 of transcription start
	TATA-box	TATAA	382	-	Arabidopsis thaliana	core promoter element around -30 of transcription start
	CCGTCC-box	CCGTCC	444	-	Petroselinum hortense
	CCGTCC motif	CCGTCC	444	-	Nicotiana tabacum
	A-box	CCGTCC	444	-	Petroselinum crispum	cis-acting regulatory element
	STRE	AGGGG	452	-	Arabidopsis thaliana
	TGACG-motif	TGACG	474	-	Hordeum vulgare	cis-acting regulatory element involved in the MeJA-responsiveness
	as-1	TGACG	474	-	Arabidopsis thaliana
	circadian	CAAAGATATC	488	-	Lycopersicon esculentum	cis-acting regulatory element involved in circadian control
	ABRE4	CACGTA	530	-	Zea mays
	GT1-motif	GGTTAAT	604	-	Avena sativa	light responsive element
	GT1-motif	GGTTAA	605	-	Arabidopsis thaliana	light responsive element
	MYB recognition site	CCGTTG	643	-	Arabidopsis thaliana
	CCGTCC-box	CCGTCC	715	-	Petroselinum hortense
	CCGTCC motif	CCGTCC	715	-	Nicotiana tabacum
	A-box	CCGTCC	715	-	Petroselinum crispum	cis-acting regulatory element
	CAAT-box	CCAAT	766	-	Arabidopsis thaliana	common cis-acting element in promoter and enhancer regions
	TATA-box	TATA	872	-	Arabidopsis thaliana	core promoter element around -30 of transcription start
	GC-motif	CCCCCG	976	-	Zea mays	enhancer-like element involved in anoxic specific inducibility
	Unnamed__4	CTCC	983	-	Petroselinum hortense
	Unnamed__4	CTCC	1064	-	Petroselinum hortense
	Unnamed__4	CTCC	1109	-	Petroselinum hortense
	GATA-motif	AAGGATAAGG	1142	-	Solanum tuberosum	part of a light responsive element
	MYC	CATGTG	1216	-	Arabidopsis thaliana
	CGTCA-motif	CGTCA	1243	-	Hordeum vulgare	cis-acting regulatory element involved in the MeJA-responsiveness
	CGTCA-motif	CGTCA	1265	-	Hordeum vulgare	cis-acting regulatory element involved in the MeJA-responsiveness
	GT1-motif	GGTTAAT	1284	-	Avena sativa	light responsive element
	GT1-motif	GGTTAA	1285	-	Arabidopsis thaliana	light responsive element
	TATA-box	TATAA	1334	-	Arabidopsis thaliana	core promoter element around -30 of transcription start
	TATA-box	TATA	1335	-	Arabidopsis thaliana	core promoter element around -30 of transcription start
	TGA-element	AACGAC	1340	-	Brassica oleracea	auxin-responsive element
	STRE	AGGGG	1383	-	Arabidopsis thaliana
	TATA-box	TATAAAT	1415	-	Brassica juncea	core promoter element around -30 of transcription start
	TATA-box	TATAAA	1416	-	Helianthus annuus	core promoter element around -30 of transcription start
	TATA-box	TATAA	1417	-	Arabidopsis thaliana	core promoter element around -30 of transcription start
	TATA-box	TATA	1418	-	Arabidopsis thaliana	core promoter element around -30 of transcription start
	TATA-box	TATA	1487	-	Arabidopsis thaliana	core promoter element around -30 of transcription start
	I-box	cCATATCCAAT	1488	-	Flaveria trinervia	part of a light responsive element
HvSnRK2.6	STRE	AGGGG	265	+	Arabidopsis thaliana
	Unnamed__1	CGTGG	330	+	Zea mays
	Unnamed__1	CGTGG	337	+	Zea mays
	ABRE	GCCGCGTGGC	347	+	Oryza sativa	cis-acting element involved in the abscisic acid responsiveness
	Unnamed__4	CTCC	443	+	Petroselinum hortense
	STRE	AGGGG	466	+	Arabidopsis thaliana
	TATA-box	TATA	547	+	Arabidopsis thaliana	core promoter element around -30 of transcription start
	TATA-box	ATTATA	620	+	Brassica napus	core promoter element around -30 of transcription start
	TATA-box	TATA	622	+	Arabidopsis thaliana	core promoter element around -30 of transcription start
	Unnamed__1	CGTGG	814	+	Zea mays
	MYB	TAACCA	824	+	Arabidopsis thaliana
	MYB-like sequence	TAACCA	824	+	Arabidopsis thaliana
	CAAT-box	CCAAT	827	+	Arabidopsis thaliana	common cis-acting element in promoter and enhancer regions
	CAAT-box	CAAT	828	+	Nicotiana glutinosa
	TATA-box	ATATAA	860	+	Brassica oleracea	core promoter element around -30 of transcription start
	CAAT-box	CAAAT	871	+	Pisum sativum	common cis-acting element in promoter and enhancer regions
	CAAT-box	CAAAT	1039	+	Pisum sativum	common cis-acting element in promoter and enhancer regions
	CAAT-box	CAAAT	1050	+	Pisum sativum	common cis-acting element in promoter and enhancer regions
	Unnamed__4	CTCC	269	-	Petroselinum hortense
	Unnamed__4	CTCC	272	-	Petroselinum hortense
	Unnamed__4	CTCC	275	-	Petroselinum hortense
	A-box	CCGTCC	281	-	Petroselinum crispum	cis-acting regulatory element
	CCGTCC-box	CCGTCC	281	-	Petroselinum hortense
	CCGTCC motif	CCGTCC	281	-	Nicotiana tabacum
	Unnamed__4	CTCC	286	-	Petroselinum hortense
	WRE3	CCACCT	288	-	Pisum sativum
	Unnamed__4	CTCC	292	-	Petroselinum hortense
	Unnamed__1	CGTGG	300	-	Zea mays
	DRE core	GCCGAC	307	-	Arabidopsis thaliana
	GC-motif	CCCCCG	416	-	Zea mays	enhancer-like element involved in anoxic specific inducibility
	Unnamed__4	CTCC	429	-	Petroselinum hortense
	Unnamed__4	CTCC	454	-	Petroselinum hortense
	Unnamed__4	CTCC	458	-	Petroselinum hortense
	Unnamed__4	CTCC	527	-	Petroselinum hortense
	DRE core	GCCGAC	586	-	Arabidopsis thaliana
	TATA-box	TATAA	621	-	Arabidopsis thaliana	core promoter element around -30 of transcription start
	CAAT-box	CAAAT	634	-	Pisum sativum	common cis-acting element in promoter and enhancer regions
	AAGAA-motif	GAAAGAA	645	-	Avena sativa
	TATA-box	TATAAA	820	-	Helianthus annuus	core promoter element around -30 of transcription start
	TATA-box	TATAA	821	-	Arabidopsis thaliana	core promoter element around -30 of transcription start
	TATA-box	TATA	822	-	Arabidopsis thaliana	core promoter element around -30 of transcription start
	CAAT-box	CAAAT	844	-	Pisum sativum	common cis-acting element in promoter and enhancer regions
	TATA-box	TATACA	855	-	Helianthus annuus	core promoter element around -30 of transcription start
	TATA-box	TATATA	857	-	Arabidopsis thaliana	core promoter element around -30 of transcription start
	AT~TATA-box	TATATA	857	-	Arabidopsis thaliana
	TATA-box	ATATAT	858	-	Brassica napus	core promoter element around -30 of transcription start
	TATA-box	TATATA	859	-	Arabidopsis thaliana	core promoter element around -30 of transcription start
	AT~TATA-box	TATATA	859	-	Arabidopsis thaliana
	TATA-box	TATA	861	-	Arabidopsis thaliana	core promoter element around -30 of transcription start
	CAAT-box	CAAT	874	-	Nicotiana glutinosa
	P-box	CCTTTTG	970	-	Oryza sativa	gibberellin-responsive element
	CAAT-box	CAAT	1029	-	Nicotiana glutinosa
	CAAT-box	CAAAT	1068	-	Pisum sativum	common cis-acting element in promoter and enhancer regions
	RY-element	CATGCATG	1112	-	Helianthus annuus	cis-acting regulatory element involved in seed-specific regulation
HvSnRK2.7	Unnamed__4	CTCC	1	+	Petroselinum hortense
	CAAT-box	CCAAT	24	+	Arabidopsis thaliana	common cis-acting element in promoter and enhancer regions
	CAAT-box	CAAT	25	+	Nicotiana glutinosa
	CAAT-box	CCAAT	278	+	Arabidopsis thaliana	common cis-acting element in promoter and enhancer regions
	CAAT-box	CAAT	279	+	Nicotiana glutinosa
	CAAT-box	CAAT	410	+	Nicotiana glutinosa
	G-box	CACGTC	903	+	Zea mays	cis-acting regulatory element involved in light responsiveness
	CAAT-box	CAAT	919	+	Nicotiana glutinosa
	CAAT-box	CAAAT	974	+	Pisum sativum	common cis-acting element in promoter and enhancer regions
	LTR	CCGAAA	1062	+	Hordeum vulgare	cis-acting element involved in low-temperature responsiveness
	CGTCA-motif	CGTCA	1085	+	Hordeum vulgare	cis-acting regulatory element involved in the MeJA-responsiveness
	CAAT-box	CAAAT	1088	+	Pisum sativum	common cis-acting element in promoter and enhancer regions
	CAAT-box	CAAT	1093	+	Nicotiana glutinosa
	CCGTCC-box	CCGTCC	1102	+	Petroselinum hortense
	A-box	CCGTCC	1102	+	Petroselinum crispum	cis-acting regulatory element
	CCGTCC motif	CCGTCC	1102	+	Nicotiana tabacum
	ABRE	GCAACGTGTC	1114	+	Hordeum vulgare	cis-acting element involved in the abscisic acid responsiveness
	CCAAT-box	CAACGG	1115	+	Hordeum vulgare	MYBHv1 binding site
	CARE	CAACTCAC	1166	+	Oryza sativa
	CGTCA-motif	CGTCA	1190	+	Hordeum vulgare	cis-acting regulatory element involved in the MeJA-responsiveness
	Unnamed__4	CTCC	1203	+	Petroselinum hortense
	box S	AGCCACC	1223	+	Arabidopsis thaliana
	Unnamed__4	CTCC	1231	+	Petroselinum hortense
	CCGTCC-box	CCGTCC	1274	+	Petroselinum hortense
	A-box	CCGTCC	1274	+	Petroselinum crispum	cis-acting regulatory element
	CCGTCC motif	CCGTCC	1274	+	Nicotiana tabacum
	DRE core	GCCGAC	1290	+	Arabidopsis thaliana
	G-box	CACGTC	1333	+	Zea mays	cis-acting regulatory element involved in light responsiveness
	CGTCA-motif	CGTCA	1335	+	Hordeum vulgare	cis-acting regulatory element involved in the MeJA-responsiveness
	W box	TTGACC	1340	+	Arabidopsis thaliana
	ABRE	CGTACGTGCA	1353	+	Hordeum vulgare	cis-acting element involved in the abscisic acid responsiveness
	G-box	TACGTG	1355	+	Arabidopsis thaliana	cis-acting regulatory element involved in light responsiveness
	ABRE3a	TACGTG	1355	+	Zea mays
	ABRE	ACGTG	1356	+	Arabidopsis thaliana	cis-acting element involved in the abscisic acid responsiveness
	Unnamed__4	CTCC	1383	+	Petroselinum hortense
	G-box	CACGTC	1443	+	Zea mays	cis-acting regulatory element involved in light responsiveness
	CGTCA-motif	CGTCA	1445	+	Hordeum vulgare	cis-acting regulatory element involved in the MeJA-responsiveness
	Unnamed__4	CTCC	1452	+	Petroselinum hortense
	GC-motif	CCCCCG	1455	+	Zea mays	enhancer-like element involved in anoxic specific inducibility
	CAAT-box	CAAT	172	-	Nicotiana glutinosa
	CAAT-box	CAAT	316	-	Nicotiana glutinosa
	Unnamed__4	CTCC	620	-	Petroselinum hortense
	STRE	AGGGG	798	-	Arabidopsis thaliana
	TATA-box	ATATAT	896	-	Brassica napus	core promoter element around -30 of transcription start
	TATA-box	TATA	897	-	Arabidopsis thaliana	core promoter element around -30 of transcription start
	ABRE	ACGTG	903	-	Arabidopsis thaliana	cis-acting element involved in the abscisic acid responsiveness
	TGACG-motif	TGACG	1085	-	Hordeum vulgare	cis-acting regulatory element involved in the MeJA-responsiveness
	as-1	TGACG	1085	-	Arabidopsis thaliana
	Unnamed__1	CGTGG	1106	-	Zea mays
	MYB recognition site	CCGTTG	1115	-	Arabidopsis thaliana
	Unnamed__4	CTCC	1148	-	Petroselinum hortense
	TGACG-motif	TGACG	1190	-	Hordeum vulgare	cis-acting regulatory element involved in the MeJA-responsiveness
	as-1	TGACG	1190	-	Arabidopsis thaliana
	Unnamed__1	CGTGG	1205	-	Zea mays
	STRE	AGGGG	1228	-	Arabidopsis thaliana
	ABRE	ACGTG	1333	-	Arabidopsis thaliana	cis-acting element involved in the abscisic acid responsiveness
	TGACG-motif	TGACG	1335	-	Hordeum vulgare	cis-acting regulatory element involved in the MeJA-responsiveness
	as-1	TGACG	1335	-	Arabidopsis thaliana
	CAAT-box	CAAT	1339	-	Nicotiana glutinosa
	ABRE4	CACGTA	1355	-	Zea mays
	ABRE	ACGTG	1443	-	Arabidopsis thaliana	cis-acting element involved in the abscisic acid responsiveness
	TGACG-motif	TGACG	1445	-	Hordeum vulgare	cis-acting regulatory element involved in the MeJA-responsiveness
	as-1	TGACG	1445	-	Arabidopsis thaliana
HvSnRK2.8	TATA-box	ATTATA	976	+	Brassica napus	core promoter element around -30 of transcription start
	TATA-box	TAAAGATT	984	+	Arabidopsis thaliana	core promoter element around -30 of transcription start
	CAAT-box	CAAAT	1011	+	Pisum sativum	common cis-acting element in promoter and enhancer regions
	Unnamed__4	CTCC	1074	+	Petroselinum hortense
	Unnamed__4	CTCC	1082	+	Petroselinum hortense
	WRE3	CCACCT	1084	+	Pisum sativum
	Unnamed__4	CTCC	1194	+	Petroselinum hortense
	CAAT-box	CAAT	1264	+	Nicotiana glutinosa
	MBS	CAACTG	1312	+	Arabidopsis thaliana	MYB binding site involved in drought-inducibility
	Myb	CAACTG	1312	+	Arabidopsis thaliana
	TGACG-motif	TGACG	1352	+	Hordeum vulgare	cis-acting regulatory element involved in the MeJA-responsiveness
	as-1	TGACG	1352	+	Arabidopsis thaliana
	CGTCA-motif	CGTCA	1355	+	Hordeum vulgare	cis-acting regulatory element involved in the MeJA-responsiveness
	Unnamed__4	CTCC	1362	+	Petroselinum hortense
	Unnamed__4	CTCC	1387	+	Petroselinum hortense
	CAAT-box	CAAT	1410	+	Nicotiana glutinosa
	I-box	AGATAAGG	1465	+	Triticum aestivum	part of a light responsive element
	STRE	AGGGG	1479	+	Arabidopsis thaliana
	Unnamed__4	CTCC	1496	+	Petroselinum hortense
	TATA-box	TATAA	977	-	Arabidopsis thaliana	core promoter element around -30 of transcription start
	TATA-box	TATA	978	-	Arabidopsis thaliana	core promoter element around -30 of transcription start
	TATA-box	TACAAAA	990	-	Oryza sativa	core promoter element around -30 of transcription start
	TATA-box	ATATAT	1034	-	Brassica napus	core promoter element around -30 of transcription start
	TATA-box	TATA	1035	-	Arabidopsis thaliana	core promoter element around -30 of transcription start
	Unnamed__4	CTCC	1041	-	Petroselinum hortense
	Unnamed__4	CTCC	1045	-	Petroselinum hortense
	TATA-box	TATA	1052	-	Arabidopsis thaliana	core promoter element around -30 of transcription start
	CAAT-box	CAAAT	1056	-	Pisum sativum	common cis-acting element in promoter and enhancer regions
	Unnamed__1	CGTGG	1076	-	Zea mays
	MYC	CATGTG	1141	-	Arabidopsis thaliana
	CAAT-box	CAAT	1204	-	Nicotiana glutinosa
	WRE3	CCACCT	1273	-	Pisum sativum
	Unnamed__4	CTCC	1301	-	Petroselinum hortense
	CGTCA-motif	CGTCA	1352	-	Hordeum vulgare	cis-acting regulatory element involved in the MeJA-responsiveness
	TGACG-motif	TGACG	1355	-	Hordeum vulgare	cis-acting regulatory element involved in the MeJA-responsiveness
	as-1	TGACG	1355	-	Arabidopsis thaliana
	CAT-box	GCCACT	1402	-	Arabidopsis thaliana	cis-acting regulatory element related to meristem expression
	CAAT-box	CAAT	1418	-	Nicotiana glutinosa
	Unnamed__4	CTCC	1471	-	Petroselinum hortense
HvSnRK2.9	TATA-box	ATATAT	48	+	Brassica napus	core promoter element around -30 of transcription start
	TATA-box	TATA	49	+	Arabidopsis thaliana	core promoter element around -30 of transcription start
	CAAT-box	CAAAT	127	+	Pisum sativum	common cis-acting element in promoter and enhancer regions
	MYC	CATGTG	196	+	Arabidopsis thaliana
	CGTCA-motif	CGTCA	231	+	Hordeum vulgare	cis-acting regulatory element involved in the MeJA-responsiveness
	CAAT-box	CAAT	234	+	Nicotiana glutinosa
	Unnamed__4	CTCC	240	+	Petroselinum hortense
	TATA-box	ATATAT	346	+	Brassica napus	core promoter element around -30 of transcription start
	TATA-box	TATA	347	+	Arabidopsis thaliana	core promoter element around -30 of transcription start
	MYC	CATGTG	352	+	Arabidopsis thaliana
	TATA-box	TATA	428	+	Arabidopsis thaliana	core promoter element around -30 of transcription start
	TATA-box	TATTTAAA	430	+	Arabidopsis thaliana	core promoter element around -30 of transcription start
	CAAT-box	CAAT	442	+	Nicotiana glutinosa
	TATA-box	TATATA	483	+	Arabidopsis thaliana	core promoter element around -30 of transcription start
	AT~TATA-box	TATATA	483	+	Arabidopsis thaliana
	TATA-box	ATATAT	484	+	Brassica napus	core promoter element around -30 of transcription start
	TATA-box	TATA	485	+	Arabidopsis thaliana	core promoter element around -30 of transcription start
	TATA-box	ATATAT	505	+	Brassica napus	core promoter element around -30 of transcription start
	TATA-box	TATATA	506	+	Arabidopsis thaliana	core promoter element around -30 of transcription start
	AT~TATA-box	TATATA	506	+	Arabidopsis thaliana
	TATA-box	ATATAT	507	+	Brassica napus	core promoter element around -30 of transcription start
	TATA-box	TATATA	508	+	Arabidopsis thaliana	core promoter element around -30 of transcription start
	AT~TATA-box	TATATA	508	+	Arabidopsis thaliana
	TATA-box	ATATAT	509	+	Brassica napus	core promoter element around -30 of transcription start
	TATA-box	TATA	510	+	Arabidopsis thaliana	core promoter element around -30 of transcription start
	CAAT-box	CAAT	532	+	Nicotiana glutinosa
	TATA-box	TATA	538	+	Arabidopsis thaliana	core promoter element around -30 of transcription start
	Unnamed__4	CTCC	552	+	Petroselinum hortense
	TATA-box	ATTATA	700	+	Brassica napus	core promoter element around -30 of transcription start
	TATA-box	TATA	702	+	Arabidopsis thaliana	core promoter element around -30 of transcription start
	MSA-like	TCAAACGGT	709	+	Catharanthus roseus	cis-acting element involved in cell cycle regulation
	TATA-box	TATATA	717	+	Arabidopsis thaliana	core promoter element around -30 of transcription start
	AT~TATA-box	TATATA	717	+	Arabidopsis thaliana
	TATA-box	ATATAA	718	+	Brassica oleracea	core promoter element around -30 of transcription start
	TATA-box	TATA	719	+	Arabidopsis thaliana	core promoter element around -30 of transcription start
	CAAT-box	CCAAT	880	+	Arabidopsis thaliana	common cis-acting element in promoter and enhancer regions
	CAAT-box	CAAT	881	+	Nicotiana glutinosa
	TATA-box	TACAAAA	910	+	Oryza sativa	core promoter element around -30 of transcription start
	TATA-box	ATATAA	933	+	Brassica oleracea	core promoter element around -30 of transcription start
	CAAT-box	CAAT	953	+	Nicotiana glutinosa
	TCA-element	CCATCTTTTT	957	+	Nicotiana tabacum	cis-acting element involved in salicylic acid responsiveness
	CAAT-box	CAAT	980	+	Nicotiana glutinosa
	G-box	TACGTG	992	+	Arabidopsis thaliana	cis-acting regulatory element involved in light responsiveness
	ABRE3a	TACGTG	992	+	Zea mays
	ABRE	ACGTG	993	+	Arabidopsis thaliana	cis-acting element involved in the abscisic acid responsiveness
	CAAT-box	CAAT	1349	+	Nicotiana glutinosa
	ATCT-motif	AATCTAATCC	1350	+	Pisum sativum	part of a conserved DNA module involved in light responsiveness
	F-box	CTATTCTCATT	1353	+	Lycopersicon esculentum
	TC-rich repeats	GTTTTCTTAC	1379	+	Nicotiana tabacum	cis-acting element involved in defense and stress responsiveness
	Myc	TCTCTTA	1381	+	Arabidopsis thaliana
	TCT-motif	TCTTAC	1383	+	Arabidopsis thaliana	part of a light responsive element
	TATA-box	ATTATA	1455	+	Brassica napus	core promoter element around -30 of transcription start
	TC-rich repeats	ATTCTCTAAC	1487	+	Nicotiana tabacum	cis-acting element involved in defense and stress responsiveness
	ARE	AAACCA	32	-	Zea mays	cis-acting regulatory element essential for the anaerobic induction
	ABRE	AACCCGG	105	-	Arabidopsis thaliana	cis-acting element involved in the abscisic acid responsiveness
	CAAT-box	CAAT	130	-	Nicotiana glutinosa
	ARE	AAACCA	136	-	Zea mays	cis-acting regulatory element essential for the anaerobic induction
	TGACG-motif	TGACG	231	-	Hordeum vulgare	cis-acting regulatory element involved in the MeJA-responsiveness
	as-1	TGACG	231	-	Arabidopsis thaliana
	Unnamed__4	CTCC	262	-	Petroselinum hortense
	CAAT-box	CAAAT	339	-	Pisum sativum	common cis-acting element in promoter and enhancer regions
	CAAT-box	CCAAT	365	-	Arabidopsis thaliana	common cis-acting element in promoter and enhancer regions
	CAAT-box	CAAT	374	-	Nicotiana glutinosa
	ACE	CTAACGTATT	401	-	Petroselinum crispum	cis-acting element involved in light responsiveness
	ARE	AAACCA	413	-	Zea mays	cis-acting regulatory element essential for the anaerobic induction
	ERE	ATTTTAAA	432	-	Nicotiana glutinos
	MYB	TAACCA	479	-	Arabidopsis thaliana
	MYB-like sequence	TAACCA	479	-	Arabidopsis thaliana
	TATA-box	TATATAA	482	-	Arabidopsis thaliana	core promoter element around -30 of transcription start
	MYC	CATGTG	495	-	Arabidopsis thaliana
	TATA-box	TATAA	537	-	Arabidopsis thaliana	core promoter element around -30 of transcription start
	CAAT-box	CAAT	685	-	Nicotiana glutinosa
	TATA-box	TATAA	701	-	Arabidopsis thaliana	core promoter element around -30 of transcription start
	MYB	CAACAG	790	-	Arabidopsis thaliana
	Myb-binding site	CAACAG	790	-	Nicotiana tabacum
	TATA	TATAAAAT	901	-	Arabidopsis thaliana
	TATA-box	TATAAAA	902	-	Pisum sativum	core promoter element around -30 of transcription start
	TATA-box	TATAAA	903	-	Helianthus annuus	core promoter element around -30 of transcription start
	TATA-box	TATAA	904	-	Arabidopsis thaliana	core promoter element around -30 of transcription start
	TATA-box	TATA	905	-	Arabidopsis thaliana	core promoter element around -30 of transcription start
	TATA-box	TATA	934	-	Arabidopsis thaliana	core promoter element around -30 of transcription start
	TATA-box	TATAA	989	-	Arabidopsis thaliana	core promoter element around -30 of transcription start
	TATA-box	TATA	990	-	Arabidopsis thaliana	core promoter element around -30 of transcription start
	ABRE4	CACGTA	992	-	Zea mays
	TATA-box	TATA	1039	-	Arabidopsis thaliana	core promoter element around -30 of transcription start
	ARE	AAACCA	1044	-	Zea mays	cis-acting regulatory element essential for the anaerobic induction
	TATA-box	TACAAAA	1048	-	Oryza sativa	core promoter element around -30 of transcription start
	TATA-box	TATACA	1051	-	Helianthus annuus	core promoter element around -30 of transcription start
	TATA-box	TATATA	1053	-	Arabidopsis thaliana	core promoter element around -30 of transcription start
	AT~TATA-box	TATATA	1053	-	Arabidopsis thaliana
	TATA-box	TATA	1055	-	Arabidopsis thaliana	core promoter element around -30 of transcription start
	G-box	CACGAC	1326	-	Zea mays	cis-acting regulatory element involved in light responsiveness
	TATA-box	TATAA	1456	-	Arabidopsis thaliana	core promoter element around -30 of transcription start
	TATA-box	TATA	1457	-	Arabidopsis thaliana	core promoter element around -30 of transcription start
	MYC	CATGTG	1476	-	Arabidopsis thaliana
HvSnRK2.10	STRE	AGGGG	1049	+	Arabidopsis thaliana
	TATA-box	ATTATA	1078	+	Brassica napus	core promoter element around -30 of transcription start
	TATA-box	ATTATA	1087	+	Brassica napus	core promoter element around -30 of transcription start
	TATA-box	TAAAGATT	1095	+	Arabidopsis thaliana	core promoter element around -30 of transcription start
	CAAT-box	CAAAT	1122	+	Pisum sativum	common cis-acting element in promoter and enhancer regions
	Unnamed__4	CTCC	1185	+	Petroselinum hortense
	Unnamed__4	CTCC	1193	+	Petroselinum hortense
	WRE3	CCACCT	1195	+	Pisum sativum
	Unnamed__4	CTCC	1305	+	Petroselinum hortense
	CAAT-box	CAAT	1375	+	Nicotiana glutinosa
	MBS	CAACTG	1423	+	Arabidopsis thaliana	MYB binding site involved in drought-inducibility
	Myb	CAACTG	1423	+	Arabidopsis thaliana
	TGACG-motif	TGACG	1463	+	Hordeum vulgare	cis-acting regulatory element involved in the MeJA-responsiveness
	as-1	TGACG	1463	+	Arabidopsis thaliana
	CGTCA-motif	CGTCA	1466	+	Hordeum vulgare	cis-acting regulatory element involved in the MeJA-responsiveness
	Unnamed__4	CTCC	1473	+	Petroselinum hortense
	STRE	AGGGG	1036	-	Arabidopsis thaliana
	TATA-box	TATA	1060	-	Arabidopsis thaliana	core promoter element around -30 of transcription start
	TATA-box	TATA	1066	-	Arabidopsis thaliana	core promoter element around -30 of transcription start
	Box 4	ATTAAT	1071	-	Petroselinum crispum	part of a conserved DNA module involved in light responsiveness
	TATA-box	TATAA	1079	-	Arabidopsis thaliana	core promoter element around -30 of transcription start
	TATA-box	TATA	1080	-	Arabidopsis thaliana	core promoter element around -30 of transcription start
	TATA-box	TATAA	1088	-	Arabidopsis thaliana	core promoter element around -30 of transcription start
	TATA-box	TATA	1089	-	Arabidopsis thaliana	core promoter element around -30 of transcription start
	TATA-box	TACAAAA	1101	-	Oryza sativa	core promoter element around -30 of transcription start
	TATA-box	ATATAT	1145	-	Brassica napus	core promoter element around -30 of transcription start
	TATA-box	TATA	1146	-	Arabidopsis thaliana	core promoter element around -30 of transcription start
	Unnamed__4	CTCC	1152	-	Petroselinum hortense
	Unnamed__4	CTCC	1156	-	Petroselinum hortense
	TATA-box	TATA	1163	-	Arabidopsis thaliana	core promoter element around -30 of transcription start
	CAAT-box	CAAAT	1167	-	Pisum sativum	common cis-acting element in promoter and enhancer regions
	Unnamed__1	CGTGG	1187	-	Zea mays
	MYC	CATGTG	1252	-	Arabidopsis thaliana
	CAAT-box	CAAT	1315	-	Nicotiana glutinosa
	WRE3	CCACCT	1384	-	Pisum sativum
	Unnamed__4	CTCC	1412	-	Petroselinum hortense
	CGTCA-motif	CGTCA	1463	-	Hordeum vulgare	cis-acting regulatory element involved in the MeJA-responsiveness
	TGACG-motif	TGACG	1466	-	Hordeum vulgare	cis-acting regulatory element involved in the MeJA-responsiveness
	as-1	TGACG	1466	-	Arabidopsis thaliana
HvSnRK3.1	Sp1	GGGCGG	152	+	Oryza sativa	light responsive element
	Sp1	GGGCGG	162	+	Oryza sativa	light responsive element
	CCAAT-box	CAACGG	241	+	Hordeum vulgare	MYBHv1 binding site
	CAAT-box	CCAAT	264	+	Arabidopsis thaliana	common cis-acting element in promoter and enhancer regions
	CAAT-box	CAAT	265	+	Nicotiana glutinosa
	CCGTCC-box	CCGTCC	400	+	Petroselinum hortense
	A-box	CCGTCC	400	+	Petroselinum crispum	cis-acting regulatory element
	CCGTCC motif	CCGTCC	400	+	Nicotiana tabacum
	Unnamed__4	CTCC	507	+	Petroselinum hortense
	TGA-element	AACGAC	585	+	Brassica oleracea	auxin-responsive element
	GC-motif	CCCCCG	590	+	Zea mays	enhancer-like element involved in anoxic specific inducibility
	Unnamed__4	CTCC	621	+	Petroselinum hortense
	CAAT-box	CAAT	641	+	Nicotiana glutinosa
	TGACG-motif	TGACG	708	+	Hordeum vulgare	cis-acting regulatory element involved in the MeJA-responsiveness
	as-1	TGACG	708	+	Arabidopsis thaliana
	Unnamed__4	CTCC	760	+	Petroselinum hortense
	LTR	CCGAAA	809	+	Hordeum vulgare	cis-acting element involved in low-temperature responsiveness
	CGTCA-motif	CGTCA	882	+	Hordeum vulgare	cis-acting regulatory element involved in the MeJA-responsiveness
	O2-site	GATGATGTGG	932	+	Zea mays	cis-acting regulatory element involved in zein metabolism regulation
	TGACG-motif	TGACG	978	+	Hordeum vulgare	cis-acting regulatory element involved in the MeJA-responsiveness
	as-1	TGACG	978	+	Arabidopsis thaliana
	TGACG-motif	TGACG	1036	+	Hordeum vulgare	cis-acting regulatory element involved in the MeJA-responsiveness
	as-1	TGACG	1036	+	Arabidopsis thaliana
	LTR	CCGAAA	1042	+	Hordeum vulgare	cis-acting element involved in low-temperature responsiveness
	AAGAA-motif	GAAAGAA	1069	+	Avena sativa
	ABRE	GACACGTGGC	1104	+	Triticum aestivum	cis-acting element involved in the abscisic acid responsiveness
	ABRE	ACGTG	1107	+	Arabidopsis thaliana	cis-acting element involved in the abscisic acid responsiveness
	TGACG-motif	TGACG	1110	+	Hordeum vulgare	cis-acting regulatory element involved in the MeJA-responsiveness
	as-1	TGACG	1110	+	Arabidopsis thaliana
	TGACG-motif	TGACG	1117	+	Hordeum vulgare	cis-acting regulatory element involved in the MeJA-responsiveness
	as-1	TGACG	1117	+	Arabidopsis thaliana
	MYB	TAACCA	1175	+	Arabidopsis thaliana
	MYB-like sequence	TAACCA	1175	+	Arabidopsis thaliana
	CAAT-box	CCAAT	1178	+	Arabidopsis thaliana	common cis-acting element in promoter and enhancer regions
	CAAT-box	CAAT	1179	+	Nicotiana glutinosa
	circadian	CAAAGATATC	1242	+	Lycopersicon esculentum	cis-acting regulatory element involved in circadian control
	Unnamed__4	CTCC	1316	+	Petroselinum hortense
	MYB recognition site	CCGTTG	1355	+	Arabidopsis thaliana
	MYB	CAACCA	1415	+	Arabidopsis thaliana
	Unnamed__4	CTCC	1476	+	Petroselinum hortense
	WRE3	CCACCT	1478	+	Pisum sativum
	GC-motif	CCCCCG	64	-	Zea mays	enhancer-like element involved in anoxic specific inducibility
	CAT-box	GCCACT	194	-	Arabidopsis thaliana	cis-acting regulatory element related to meristem expression
	MYB recognition site	CCGTTG	241	-	Arabidopsis thaliana
	MYB	CAACAG	250	-	Arabidopsis thaliana
	Myb-binding site	CAACAG	250	-	Nicotiana tabacum
	MRE	AACCTAA	408	-	Petroselinum crispum	MYB binding site involved in light responsiveness
	STRE	AGGGG	654	-	Arabidopsis thaliana
	Unnamed__4	CTCC	676	-	Petroselinum hortense
	CGTCA-motif	CGTCA	708	-	Hordeum vulgare	cis-acting regulatory element involved in the MeJA-responsiveness
	STRE	AGGGG	774	-	Arabidopsis thaliana
	TGACG-motif	TGACG	882	-	Hordeum vulgare	cis-acting regulatory element involved in the MeJA-responsiveness
	as-1	TGACG	882	-	Arabidopsis thaliana
	CGTCA-motif	CGTCA	978	-	Hordeum vulgare	cis-acting regulatory element involved in the MeJA-responsiveness
	CAAT-box	CAAT	1034	-	Nicotiana glutinosa
	CGTCA-motif	CGTCA	1036	-	Hordeum vulgare	cis-acting regulatory element involved in the MeJA-responsiveness
	MYB	CAACAG	1097	-	Arabidopsis thaliana
	Myb-binding site	CAACAG	1097	-	Nicotiana tabacum
	ABRE	CACGTG	1106	-	Arabidopsis thaliana	cis-acting element involved in the abscisic acid responsiveness
	G-box	CACGTG	1106	-	Arabidopsis thaliana	cis-acting regulatory element involved in light responsiveness
	G-Box	CACGTG	1106	-	Pisum sativum	cis-acting regulatory element involved in light responsiveness
	CGTCA-motif	CGTCA	1110	-	Hordeum vulgare	cis-acting regulatory element involved in the MeJA-responsiveness
	CGTCA-motif	CGTCA	1117	-	Hordeum vulgare	cis-acting regulatory element involved in the MeJA-responsiveness
	Unnamed__4	CTCC	1134	-	Petroselinum hortense
	Unnamed__1	CGTGG	1230	-	Zea mays
	W box	TTGACC	1234	-	Arabidopsis thaliana
	I-box	gGATAAGGTG	1253	-	Zea mays	part of a light responsive element
	CCAAT-box	CAACGG	1355	-	Hordeum vulgare	MYBHv1 binding site
	Unnamed__16	GCTGCCCGTC	1429	-	Zea mays
	TATA-box	TATA	1462	-	Arabidopsis thaliana	core promoter element around -30 of transcription start
	STRE	AGGGG	1473	-	Arabidopsis thaliana
HvSnRK3.2	Unnamed__1	CGTGG	15	+	Zea mays
	Unnamed__4	CTCC	65	+	Petroselinum hortense
	Unnamed__4	CTCC	68	+	Petroselinum hortense
	TATA-box	TATA	79	+	Arabidopsis thaliana	core promoter element around -30 of transcription start
	Unnamed__1	CGTGG	139	+	Zea mays
	GARE-motif	TCTGTTG	1202	+	Brassica oleracea	gibberellin-responsive element
	MYB recognition site	CCGTTG	1320	+	Arabidopsis thaliana
	TATA-box	ATATAA	1450	+	Brassica oleracea	core promoter element around -30 of transcription start
	Unnamed__4	CTCC	1467	+	Petroselinum hortense
	CGTCA-motif	CGTCA	1487	+	Hordeum vulgare	cis-acting regulatory element involved in the MeJA-responsiveness
	CAAT-box	CAAT	1490	+	Nicotiana glutinosa
	CGTCA-motif	CGTCA	1495	+	Hordeum vulgare	cis-acting regulatory element involved in the MeJA-responsiveness
	box S	AGCCACC	18	-	Arabidopsis thaliana
	Unnamed__4	CTCC	90	-	Petroselinum hortense
	Unnamed__8	TCCACGTAGA	135	-	Zea mays
	Unnamed__10	TCCACGTAGA	135	-	Zea mays
	Unnamed__12	TCCACGTAGA	135	-	Zea mays
	Unnamed__14	TCCACGTAGA	135	-	Zea mays
	Unnamed__4	CTCC	149	-	Petroselinum hortense
	Unnamed__6	taTAAATATct	160	-	Zea mays
	MYB	CAACAG	1203	-	Arabidopsis thaliana
	Myb-binding site	CAACAG	1203	-	Nicotiana tabacum
	Unnamed__1	CGTGG	1289	-	Zea mays
	GA-motif	ATAGATAA	1311	-	Arabidopsis thaliana	part of a light responsive element
	CCAAT-box	CAACGG	1320	-	Hordeum vulgare	MYBHv1 binding site
	CAT-box	GCCACT	1429	-	Arabidopsis thaliana	cis-acting regulatory element related to meristem expression
	Unnamed__4	CTCC	1444	-	Petroselinum hortense
	TATA-box	TATATA	1449	-	Arabidopsis thaliana	core promoter element around -30 of transcription start
	AT~TATA-box	TATATA	1449	-	Arabidopsis thaliana
	TATA-box	TATA	1451	-	Arabidopsis thaliana	core promoter element around -30 of transcription start
	as-1	TGACG	1487	-	Arabidopsis thaliana
	TGACG-motif	TGACG	1487	-	Hordeum vulgare	cis-acting regulatory element involved in the MeJA-responsiveness
	as-1	TGACG	1495	-	Arabidopsis thaliana
	TGACG-motif	TGACG	1495	-	Hordeum vulgare	cis-acting regulatory element involved in the MeJA-responsiveness
HvSnRK3.3	G-box	TAAACGTG	2	+	Brassica oleracea	cis-acting regulatory element involved in light responsiveness
	ABRE	ACGTG	5	+	Arabidopsis thaliana	cis-acting element involved in the abscisic acid responsiveness
	G-Box	CACGTT	157	+	Pisum sativum	cis-acting regulatory element involved in light responsiveness
	CAAT-box	CAAT	163	+	Nicotiana glutinosa
	CAAT-box	CAAAT	186	+	Pisum sativum	common cis-acting element in promoter and enhancer regions
	TATA-box	TACATAAA	200	+	Oryza sativa	core promoter element around -30 of transcription start
	TATA-box	TATA	209	+	Arabidopsis thaliana	core promoter element around -30 of transcription start
	CAAT-box	CAAT	228	+	Nicotiana glutinosa
	G-Box	CACGTG	269	+	Pisum sativum	cis-acting regulatory element involved in light responsiveness
	G-box	CACGTG	269	+	Arabidopsis thaliana	cis-acting regulatory element involved in light responsiveness
	ABRE	CACGTG	269	+	Arabidopsis thaliana	cis-acting element involved in the abscisic acid responsiveness
	ABRE	ACGTG	270	+	Arabidopsis thaliana	cis-acting element involved in the abscisic acid responsiveness
	MYC	CATGTG	398	+	Arabidopsis thaliana
	Unnamed__4	CTCC	415	+	Petroselinum hortense
	CAAT-box	CAAT	462	+	Nicotiana glutinosa
	Unnamed__4	CTCC	495	+	Petroselinum hortense
	ARE	AAACCA	531	+	Zea mays	cis-acting regulatory element essential for the anaerobic induction
	ARE	AAACCA	569	+	Zea mays	cis-acting regulatory element essential for the anaerobic induction
	TATA-box	TATA	586	+	Arabidopsis thaliana	core promoter element around -30 of transcription start
	TATA-box	TATA	600	+	Arabidopsis thaliana	core promoter element around -30 of transcription start
	GA-motif	ATAGATAA	652	+	Arabidopsis thaliana	part of a light responsive element
	CTAG-motif	ACTAGCAGAA	694	+	Avena sativa
	Unnamed__4	CTCC	795	+	Petroselinum hortense
	ABRE4	CACGTA	803	+	Zea mays
	Unnamed__4	CTCC	840	+	Petroselinum hortense
	CAAT-box	CAAT	866	+	Nicotiana glutinosa
	CAAT-box	CAAT	874	+	Nicotiana glutinosa
	Unnamed__4	CTCC	912	+	Petroselinum hortense
	Unnamed__4	CTCC	916	+	Petroselinum hortense
	WRE3	CCACCT	922	+	Pisum sativum
	CAAT-box	CCAAT	939	+	Arabidopsis thaliana	common cis-acting element in promoter and enhancer regions
	CAAT-box	CAAT	940	+	Nicotiana glutinosa
	CAAT-box	CCAAT	944	+	Arabidopsis thaliana	common cis-acting element in promoter and enhancer regions
	CAAT-box	CAAT	945	+	Nicotiana glutinosa
	Unnamed__4	CTCC	984	+	Petroselinum hortense
	as-1	TGACG	1016	+	Arabidopsis thaliana
	TGACG-motif	TGACG	1016	+	Hordeum vulgare	cis-acting regulatory element involved in the MeJA-responsiveness
	CAAT-box	CAAT	1060	+	Nicotiana glutinosa
	E2Fb	TTTGCCGC	1106	+	Nicotiana tabacum
	Unnamed__4	CTCC	1113	+	Petroselinum hortense
	CAAT-box	CAAT	1137	+	Nicotiana glutinosa
	STRE	AGGGG	1342	+	Arabidopsis thaliana
	WRE3	CCACCT	1358	+	Pisum sativum
	MYC	CATGTG	1383	+	Arabidopsis thaliana
	CAAT-box	CAAT	1401	+	Nicotiana glutinosa
	MYC	CATGTG	1409	+	Arabidopsis thaliana
	G-Box	CACGTT	4	-	Pisum sativum	cis-acting regulatory element involved in light responsiveness
	CAAT-box	CAAT	13	-	Nicotiana glutinosa
	ABRE	ACGTG	157	-	Arabidopsis thaliana	cis-acting element involved in the abscisic acid responsiveness
	CAAT-box	CAAAT	165	-	Pisum sativum	common cis-acting element in promoter and enhancer regions
	MYC	CATTTG	186	-	Arabidopsis thaliana
	Myb	TAACTG	241	-	Arabidopsis thaliana
	Unnamed__4	CTCC	403	-	Petroselinum hortense
	Unnamed__4	CTCC	489	-	Petroselinum hortense
	TATA-box	TATAA	585	-	Arabidopsis thaliana	core promoter element around -30 of transcription start
	Sp1	GGGCGG	760	-	Oryza sativa	light responsive element
	ABRE3a	TACGTG	803	-	Zea mays
	G-box	TACGTG	803	-	Arabidopsis thaliana	cis-acting regulatory element involved in light responsiveness
	ABRE	ACGTG	803	-	Arabidopsis thaliana	cis-acting element involved in the abscisic acid responsiveness
	Unnamed__4	CTCC	809	-	Petroselinum hortense
	Unnamed__4	CTCC	817	-	Petroselinum hortense
	Unnamed__4	CTCC	823	-	Petroselinum hortense
	ABRE	CGTACGTGCA	882	-	Hordeum vulgare	cis-acting element involved in the abscisic acid responsiveness
	TATA-box	TATA	933	-	Arabidopsis thaliana	core promoter element around -30 of transcription start
	CAAT-box	CAACCAACTCC	962	-	Arabidopsis thaliana	common cis-acting element in promoter and enhancer regions
	MYB	CAACCA	967	-	Arabidopsis thaliana
	STRE	AGGGG	1012	-	Arabidopsis thaliana
	CGTCA-motif	CGTCA	1016	-	Hordeum vulgare	cis-acting regulatory element involved in the MeJA-responsiveness
	CAAT-box	CCAAT	1026	-	Arabidopsis thaliana	common cis-acting element in promoter and enhancer regions
	MYB-like sequence	TAACCA	1028	-	Arabidopsis thaliana
	MYB	TAACCA	1028	-	Arabidopsis thaliana
	Unnamed__4	CTCC	1048	-	Petroselinum hortense
	CAAT-box	CAAT	1131	-	Nicotiana glutinosa
	TATA-box	TATAA	1396	-	Arabidopsis thaliana	core promoter element around -30 of transcription start
	TATA-box	TATA	1397	-	Arabidopsis thaliana	core promoter element around -30 of transcription start
	MYC	CAATTG	1401	-	Arabidopsis thaliana
	CAAT-box	CAAT	1403	-	Nicotiana glutinosa
	MYC	CATGTG	1407	-	Arabidopsis thaliana
	CAAT-box	CAAAT	1448	-	Pisum sativum	common cis-acting element in promoter and enhancer regions
HvSnRK3.4	Unnamed__4	CTCC	180	+	Petroselinum hortense
	CAAT-box	CAAT	230	+	Nicotiana glutinosa
	CAAT-box	TGCCAAC	233	+	Petunia hybrida	common cis-acting element in promoter and enhancer regions
	MYB	CAACAG	299	+	Arabidopsis thaliana
	Myb-binding site	CAACAG	299	+	Nicotiana tabacum
	Unnamed__4	CTCC	323	+	Petroselinum hortense
	CAAT-box	CAAT	328	+	Nicotiana glutinosa
	Unnamed__2	CCCCGG	385	+	Zea mays
	ABRE4	CACGTA	425	+	Zea mays
	TGACG-motif	TGACG	473	+	Hordeum vulgare	cis-acting regulatory element involved in the MeJA-responsiveness
	as-1	TGACG	473	+	Arabidopsis thaliana
	MYC	CATGTG	491	+	Arabidopsis thaliana
	CAAT-box	CAAT	536	+	Nicotiana glutinosa
	CAAT-box	CAAT	602	+	Nicotiana glutinosa
	Unnamed__4	CTCC	666	+	Petroselinum hortense
	TATA-box	TATA	699	+	Arabidopsis thaliana	core promoter element around -30 of transcription start
	TATA-box	TATA	706	+	Arabidopsis thaliana	core promoter element around -30 of transcription start
	G-Box	CACGTT	850	+	Pisum sativum	cis-acting regulatory element involved in light responsiveness
	CAAT-box	CAAT	1035	+	Nicotiana glutinosa
	STRE	AGGGG	1082	+	Arabidopsis thaliana
	ERE	ATTTTAAA	1119	+	Nicotiana glutinos
	TGACG-motif	TGACG	1129	+	Hordeum vulgare	cis-acting regulatory element involved in the MeJA-responsiveness
	as-1	TGACG	1129	+	Arabidopsis thaliana
	CAAT-box	CAAT	1195	+	Nicotiana glutinosa
	CAAT-box	CAAT	1214	+	Nicotiana glutinosa
	TATA-box	ATTATA	1224	+	Brassica napus	core promoter element around -30 of transcription start
	TC-rich repeats	ATTCTCTAAC	1238	+	Nicotiana tabacum	cis-acting element involved in defense and stress responsiveness
	Unnamed__4	CTCC	1249	+	Petroselinum hortense
	CGTCA-motif	CGTCA	1255	+	Hordeum vulgare	cis-acting regulatory element involved in the MeJA-responsiveness
	Unnamed__4	CTCC	1276	+	Petroselinum hortense
	MYC	CATTTG	1283	+	Arabidopsis thaliana
	CAAT-box	CAAT	1297	+	Nicotiana glutinosa
	STRE	AGGGG	1342	+	Arabidopsis thaliana
	STRE	AGGGG	1348	+	Arabidopsis thaliana
	TC-rich repeats	GTTTTCTTAC	1376	+	Nicotiana tabacum	cis-acting element involved in defense and stress responsiveness
	CAAT-box	CAAT	1482	+	Nicotiana glutinosa
	AT~ABRE	TACGTGTC	423	-	Arabidopsis thaliana
	CAAT-box	CAAAT	124	-	Pisum sativum	common cis-acting element in promoter and enhancer regions
	MYB	CAACCA	139	-	Arabidopsis thaliana
	STRE	AGGGG	182	-	Arabidopsis thaliana
	ARE	AAACCA	206	-	Zea mays	cis-acting regulatory element essential for the anaerobic induction
	CAAT-box	CAAT	352	-	Nicotiana glutinosa
	Unnamed__4	CTCC	390	-	Petroselinum hortense
	ABRE	TACGTGTC	423	-	Oryza sativa	cis-acting element involved in the abscisic acid responsiveness
	ABRE	ACGTG	425	-	Arabidopsis thaliana	cis-acting element involved in the abscisic acid responsiveness
	G-box	TACGTG	425	-	Arabidopsis thaliana	cis-acting regulatory element involved in light responsiveness
	ABRE3a	TACGTG	425	-	Zea mays
	CAAT-box	CAAAT	470	-	Pisum sativum	common cis-acting element in promoter and enhancer regions
	CGTCA-motif	CGTCA	473	-	Hordeum vulgare	cis-acting regulatory element involved in the MeJA-responsiveness
	CAAT-box	CCAAT	480	-	Arabidopsis thaliana	common cis-acting element in promoter and enhancer regions
	MYB	CAACCA	482	-	Arabidopsis thaliana
	AE-box	AGAAACTT	551	-	Arabidopsis thaliana	part of a module for light response
	ARE	AAACCA	560	-	Zea mays	cis-acting regulatory element essential for the anaerobic induction
	P-box	CCTTTTG	622	-	Oryza sativa	gibberellin-responsive element
	STRE	AGGGG	669	-	Arabidopsis thaliana
	TATA-box	TATAA	698	-	Arabidopsis thaliana	core promoter element around -30 of transcription start
	TATA-box	TATAA	705	-	Arabidopsis thaliana	core promoter element around -30 of transcription start
	W box	TTGACC	714	-	Arabidopsis thaliana
	CAAT-box	CAAT	842	-	Nicotiana glutinosa
	ABRE	ACGTG	850	-	Arabidopsis thaliana	cis-acting element involved in the abscisic acid responsiveness
	CAAT-box	TGCAAATCT	942	-	Brassica juncea	common cis-acting element in promoter and enhancer regions
	CAAT-box	CAAAT	944	-	Pisum sativum	common cis-acting element in promoter and enhancer regions
	TATA-box	TATATAA	963	-	Arabidopsis thaliana	core promoter element around -30 of transcription start
	AT~TATA-box	TATATA	964	-	Arabidopsis thaliana
	TATA-box	TATATA	964	-	Arabidopsis thaliana	core promoter element around -30 of transcription start
	TATA-box	ATATAT	965	-	Brassica napus	core promoter element around -30 of transcription start
	TATA-box	TATA	966	-	Arabidopsis thaliana	core promoter element around -30 of transcription start
	CAAT-box	CAAT	969	-	Nicotiana glutinosa
	CAAT-box	CAAT	981	-	Nicotiana glutinosa
	TATA-box	TATAA	1000	-	Arabidopsis thaliana	core promoter element around -30 of transcription start
	TATA-box	TATA	1001	-	Arabidopsis thaliana	core promoter element around -30 of transcription start
	TATA-box	TATA	1024	-	Arabidopsis thaliana	core promoter element around -30 of transcription start
	Unnamed__4	CTCC	1044	-	Petroselinum hortense
	MYB	CAACCA	1058	-	Arabidopsis thaliana
	CAAT-box	CAAT	1078	-	Nicotiana glutinosa
	Unnamed__4	CTCC	1108	-	Petroselinum hortense
	CGTCA-motif	CGTCA	1129	-	Hordeum vulgare	cis-acting regulatory element involved in the MeJA-responsiveness
	CAAT-box	CAAT	1150	-	Nicotiana glutinosa
	CAAT-box	CCAAT	1162	-	Arabidopsis thaliana	common cis-acting element in promoter and enhancer regions
	Unnamed__4	CTCC	1173	-	Petroselinum hortense
	MYC	CATGTG	1186	-	Arabidopsis thaliana
	Unnamed__4	CTCC	1210	-	Petroselinum hortense
	TATA-box	TATAA	1225	-	Arabidopsis thaliana	core promoter element around -30 of transcription start
	TATA-box	TATA	1226	-	Arabidopsis thaliana	core promoter element around -30 of transcription start
	TGACG-motif	TGACG	1255	-	Hordeum vulgare	cis-acting regulatory element involved in the MeJA-responsiveness
	as-1	TGACG	1255	-	Arabidopsis thaliana
	CAAT-box	CAAAT	1284	-	Pisum sativum	common cis-acting element in promoter and enhancer regions
	TATA-box	TATA	1303	-	Arabidopsis thaliana	core promoter element around -30 of transcription start
	CAAT-box	CAAT	1330	-	Nicotiana glutinosa
	TATA	TATAAAAT	1404	-	Arabidopsis thaliana
	TATA-box	TATAAAA	1405	-	Pisum sativum	core promoter element around -30 of transcription start
	TATA-box	TATAAA	1406	-	Helianthus annuus	core promoter element around -30 of transcription start
	TATA-box	TATAA	1407	-	Arabidopsis thaliana	core promoter element around -30 of transcription start
	TATA-box	TATA	1408	-	Arabidopsis thaliana	core promoter element around -30 of transcription start
	CAAT-box	CCAAT	1441	-	Arabidopsis thaliana	common cis-acting element in promoter and enhancer regions
	Unnamed__4	CTCC	1446	-	Petroselinum hortense
	CAAT-box	CCAAT	1473	-	Arabidopsis thaliana	common cis-acting element in promoter and enhancer regions
HvSnRK3.5	TCA-element	CCATCTTTTT	74	+	Nicotiana tabacum	cis-acting element involved in salicylic acid responsiveness
	P-box	CCTTTTG	78	+	Oryza sativa	gibberellin-responsive element
	Unnamed__4	CTCC	91	+	Petroselinum hortense
	ABRE	CGTACGTGCA	97	+	Hordeum vulgare	cis-acting element involved in the abscisic acid responsiveness
	MYB recognition site	CCGTTG	107	+	Arabidopsis thaliana
	GC-motif	CCCCCG	214	+	Zea mays	enhancer-like element involved in anoxic specific inducibility
	TATA-box	TATA	281	+	Arabidopsis thaliana	core promoter element around -30 of transcription start
	TATA-box	TATA	287	+	Arabidopsis thaliana	core promoter element around -30 of transcription start
	Unnamed__1	CGTGG	315	+	Zea mays
	CAAT-box	CAAAT	329	+	Pisum sativum	common cis-acting element in promoter and enhancer regions
	AT1-motif	AATTATTTTTTATT	387	+	Solanum tuberosum	part of a light responsive module
	CAAT-box	CAAT	410	+	Nicotiana glutinosa
	TATA-box	TATA	439	+	Arabidopsis thaliana	core promoter element around -30 of transcription start
	CAAT-box	CAAAT	481	+	Pisum sativum	common cis-acting element in promoter and enhancer regions
	CAT-box	GCCACT	522	+	Arabidopsis thaliana	cis-acting regulatory element related to meristem expression
	CGTCA-motif	CGTCA	530	+	Hordeum vulgare	cis-acting regulatory element involved in the MeJA-responsiveness
	Unnamed__4	CTCC	549	+	Petroselinum hortense
	Unnamed__4	CTCC	577	+	Petroselinum hortense
	G-box	CACGAC	588	+	Zea mays	cis-acting regulatory element involved in light responsiveness
	MYC	CATGTG	626	+	Arabidopsis thaliana
	MYB	TAACCA	793	+	Arabidopsis thaliana
	MYB-like sequence	TAACCA	793	+	Arabidopsis thaliana
	CGTCA-motif	CGTCA	984	+	Hordeum vulgare	cis-acting regulatory element involved in the MeJA-responsiveness
	Unnamed__4	CTCC	1006	+	Petroselinum hortense
	CAT-box	GCCACT	1029	+	Arabidopsis thaliana	cis-acting regulatory element related to meristem expression
	CAAT-box	CAAT	1138	+	Nicotiana glutinosa
	TGACG-motif	TGACG	1155	+	Hordeum vulgare	cis-acting regulatory element involved in the MeJA-responsiveness
	as-1	TGACG	1155	+	Arabidopsis thaliana
	CAAT-box	CAAT	1208	+	Nicotiana glutinosa
	TATA-box	ATATAA	1210	+	Brassica oleracea	core promoter element around -30 of transcription start
	TGACG-motif	TGACG	1233	+	Hordeum vulgare	cis-acting regulatory element involved in the MeJA-responsiveness
	as-1	TGACG	1233	+	Arabidopsis thaliana
	MYB	CAACAG	1321	+	Arabidopsis thaliana
	Myb-binding site	CAACAG	1321	+	Nicotiana tabacum
	O2-site	GTTGACGTGA	1434	+	Zea mays	cis-acting regulatory element involved in zein metabolism regulation
	TGACG-motif	TGACG	1436	+	Hordeum vulgare	cis-acting regulatory element involved in the MeJA-responsiveness
	as-1	TGACG	1436	+	Arabidopsis thaliana
	ABRE	ACGTG	1438	+	Arabidopsis thaliana	cis-acting element involved in the abscisic acid responsiveness
	TATA-box	TACAAAA	36	-	Oryza sativa	core promoter element around -30 of transcription start
	CCGTCC-box	CCGTCC	53	-	Petroselinum hortense
	CCGTCC motif	CCGTCC	53	-	Nicotiana tabacum
	A-box	CCGTCC	53	-	Petroselinum crispum	cis-acting regulatory element
	STRE	AGGGG	88	-	Arabidopsis thaliana
	CCAAT-box	CAACGG	107	-	Hordeum vulgare	MYBHv1 binding site
	CCGTCC-box	CCGTCC	122	-	Petroselinum hortense
	CCGTCC motif	CCGTCC	122	-	Nicotiana tabacum
	A-box	CCGTCC	122	-	Petroselinum crispum	cis-acting regulatory element
	CAAT-box	CAAT	241	-	Nicotiana glutinosa
	Unnamed__4	CTCC	253	-	Petroselinum hortense
	Unnamed__4	CTCC	256	-	Petroselinum hortense
	TATA-box	taTATAAAtc	275	-	Arabidopsis thaliana	core promoter element around -30 of transcription start
	CAAT-box	CAAAT	276	-	Pisum sativum	common cis-acting element in promoter and enhancer regions
	TATA-box	TATACA	279	-	Helianthus annuus	core promoter element around -30 of transcription start
	CAAT-box	CAAT	398	-	Nicotiana glutinosa
	Unnamed__4	CTCC	422	-	Petroselinum hortense
	TCCC-motif	TCTCCCT	428	-	Spinacia oleracea	part of a light responsive element
	Unnamed__4	CTCC	430	-	Petroselinum hortense
	MYC	CATTTG	481	-	Arabidopsis thaliana
	CAAT-box	CAAT	494	-	Nicotiana glutinosa
	Unnamed__2	CCCCGG	515	-	Zea mays
	TGACG-motif	TGACG	530	-	Hordeum vulgare	cis-acting regulatory element involved in the MeJA-responsiveness
	as-1	TGACG	530	-	Arabidopsis thaliana
	STRE	AGGGG	643	-	Arabidopsis thaliana
	STRE	AGGGG	649	-	Arabidopsis thaliana
	CAAT-box	CCAAT	669	-	Arabidopsis thaliana	common cis-acting element in promoter and enhancer regions
	CAAT-box	CCAAT	696	-	Arabidopsis thaliana	common cis-acting element in promoter and enhancer regions
	CAAT-box	CAAT	734	-	Nicotiana glutinosa
	LTR	CCGAAA	744	-	Hordeum vulgare	cis-acting element involved in low-temperature responsiveness
	CCGTCC-box	CCGTCC	799	-	Petroselinum hortense
	CCGTCC motif	CCGTCC	799	-	Nicotiana tabacum
	A-box	CCGTCC	799	-	Petroselinum crispum	cis-acting regulatory element
	GC-motif	CCCCCG	815	-	Zea mays	enhancer-like element involved in anoxic specific inducibility
	TATA-box	TATA	857	-	Arabidopsis thaliana	core promoter element around -30 of transcription start
	TGACG-motif	TGACG	984	-	Hordeum vulgare	cis-acting regulatory element involved in the MeJA-responsiveness
	as-1	TGACG	984	-	Arabidopsis thaliana
	CAAT-box	CAAT	1014	-	Nicotiana glutinosa
	TATA-box	TATATAA	1018	-	Arabidopsis thaliana	core promoter element around -30 of transcription start
	AT~TATA-box	TATATA	1019	-	Arabidopsis thaliana
	TATA-box	TATATA	1019	-	Arabidopsis thaliana	core promoter element around -30 of transcription start
	TATA-box	TATA	1021	-	Arabidopsis thaliana	core promoter element around -30 of transcription start
	LTR	CCGAAA	1054	-	Hordeum vulgare	cis-acting element involved in low-temperature responsiveness
	TATA-box	TATAA	1061	-	Arabidopsis thaliana	core promoter element around -30 of transcription start
	TATA-box	TATA	1062	-	Arabidopsis thaliana	core promoter element around -30 of transcription start
	TATA-box	TATAA	1088	-	Arabidopsis thaliana	core promoter element around -30 of transcription start
	TATA-box	TATA	1089	-	Arabidopsis thaliana	core promoter element around -30 of transcription start
	TATA-box	ATATAT	1104	-	Brassica napus	core promoter element around -30 of transcription start
	TATA-box	TATA	1105	-	Arabidopsis thaliana	core promoter element around -30 of transcription start
	TATA-box	TATA	1144	-	Arabidopsis thaliana	core promoter element around -30 of transcription start
	CGTCA-motif	CGTCA	1155	-	Hordeum vulgare	cis-acting regulatory element involved in the MeJA-responsiveness
	CAAT-box	CAAT	1184	-	Nicotiana glutinosa
	TATA-box	TATA	1211	-	Arabidopsis thaliana	core promoter element around -30 of transcription start
	CGTCA-motif	CGTCA	1233	-	Hordeum vulgare	cis-acting regulatory element involved in the MeJA-responsiveness
	Unnamed__4	CTCC	1237	-	Petroselinum hortense
	CAAT-box	CCAAT	1249	-	Arabidopsis thaliana	common cis-acting element in promoter and enhancer regions
	ARE	AAACCA	1251	-	Zea mays	cis-acting regulatory element essential for the anaerobic induction
	Unnamed__4	CTCC	1287	-	Petroselinum hortense
	TATA-box	TATA	1299	-	Arabidopsis thaliana	core promoter element around -30 of transcription start
	GARE-motif	TCTGTTG	1321	-	Brassica oleracea	gibberellin-responsive element
	CGTCA-motif	CGTCA	1436	-	Hordeum vulgare	cis-acting regulatory element involved in the MeJA-responsiveness
	G-box	CACGTC	1437	-	Zea mays	cis-acting regulatory element involved in light responsiveness
HvSnRK3.6	E2Fb	TTTGCCGC	92	+	Nicotiana tabacum
	CAAT-box	CAAT	170	+	Nicotiana glutinosa
	AAGAA-motif	GAAAGAA	247	+	Avena sativa
	Unnamed__4	CTCC	434	+	Petroselinum hortense
	Unnamed__16	GCTGCCCGTC	951	+	Zea mays
	Unnamed__1	CGTGG	965	+	Zea mays
	Unnamed__4	CTCC	1017	+	Petroselinum hortense
	TATA-box	ATTATA	1074	+	Brassica napus	core promoter element around -30 of transcription start
	MYB recognition site	CCGTTG	1087	+	Arabidopsis thaliana
	MYB recognition site	CCGTTG	1128	+	Arabidopsis thaliana
	Unnamed__4	CTCC	1150	+	Petroselinum hortense
	chs-Unit 1 m1	ACCTAACCCGG	1288	+	Zea mays	part of a light responsive element
	ABRE	AACCCGG	1292	+	Arabidopsis thaliana	cis-acting element involved in the abscisic acid responsiveness
	Sp1	GGGCGG	1324	+	Oryza sativa	light responsive element
	CCAAT-box	CAACGG	1348	+	Hordeum vulgare	MYBHv1 binding site
	Sp1	GGGCGG	1480	+	Oryza sativa	light responsive element
	Unnamed__4	CTCC	767	-	Petroselinum hortense
	O2-site	GATGACATGG	899	-	Zea mays	cis-acting regulatory element involved in zein metabolism regulation
	CCGTCC motif	CCGTCC	936	-	Nicotiana tabacum
	A-box	CCGTCC	936	-	Petroselinum crispum	cis-acting regulatory element
	CCGTCC-box	CCGTCC	936	-	Petroselinum hortense
	Unnamed__1	CGTGG	992	-	Zea mays
	CAAT-box	CAAT	1003	-	Nicotiana glutinosa
	TATA-box	TATAA	1075	-	Arabidopsis thaliana	core promoter element around -30 of transcription start
	TATA-box	TATA	1076	-	Arabidopsis thaliana	core promoter element around -30 of transcription start
	CCAAT-box	CAACGG	1087	-	Hordeum vulgare	MYBHv1 binding site
	Unnamed__1	CGTGG	1116	-	Zea mays
	CCAAT-box	CAACGG	1128	-	Hordeum vulgare	MYBHv1 binding site
	TATA-box	TATA	1144	-	Arabidopsis thaliana	core promoter element around -30 of transcription start
	WUN-motif	AAATTACTA	1160	-	Nicotiana glutinosa
	WUN-motif	AAATTACT	1161	-	Nicotiana glutinosa
	Box 4	ATTAAT	1215	-	Petroselinum crispum	part of a conserved DNA module involved in light responsiveness
	Unnamed__4	CTCC	1228	-	Petroselinum hortense
	Unnamed__1	CGTGG	1272	-	Zea mays
	RY-element	CATGCATG	1277	-	Helianthus annuus	cis-acting regulatory element involved in seed-specific regulation
	CCGTCC motif	CCGTCC	1314	-	Nicotiana tabacum
	A-box	CCGTCC	1314	-	Petroselinum crispum	cis-acting regulatory element
	CCGTCC-box	CCGTCC	1314	-	Petroselinum hortense
	Unnamed__4	CTCC	1321	-	Petroselinum hortense
	Unnamed__4	CTCC	1335	-	Petroselinum hortense
	MYB recognition site	CCGTTG	1348	-	Arabidopsis thaliana
	CAAT-box	CCAAT	1424	-	Arabidopsis thaliana	common cis-acting element in promoter and enhancer regions
	AC-I	(T/C)C(T/C)(C/T)ACC(T/C)ACC	1473	-	Phaseolus vulgaris
	Unnamed__4	CTCC	1495	-	Petroselinum hortense
HvSnRK3.7	CGTCA-motif	CGTCA	2	+	Hordeum vulgare	cis-acting regulatory element involved in the MeJA-responsiveness
	Unnamed__4	CTCC	93	+	Petroselinum hortense
	TCCC-motif	TCTCCCT	225	+	Spinacia oleracea	part of a light responsive element
	Unnamed__4	CTCC	226	+	Petroselinum hortense
	CAAT-box	CCAAT	289	+	Arabidopsis thaliana	common cis-acting element in promoter and enhancer regions
	CAAT-box	CAAT	290	+	Nicotiana glutinosa
	CAAT-box	CAAT	349	+	Nicotiana glutinosa
	TATA-box	TATATA	379	+	Arabidopsis thaliana	core promoter element around -30 of transcription start
	AT~TATA-box	TATATA	379	+	Arabidopsis thaliana
	TATA-box	ATATAA	380	+	Brassica oleracea	core promoter element around -30 of transcription start
	TATA-box	TATA	381	+	Arabidopsis thaliana	core promoter element around -30 of transcription start
	G-Box	CACGTT	390	+	Pisum sativum	cis-acting regulatory element involved in light responsiveness
	Unnamed__4	CTCC	399	+	Petroselinum hortense
	chs-CMA2a	TCACTTGA	433	+	Petroselinum crispum	part of a light responsive element
	MYB	CAACAG	470	+	Arabidopsis thaliana
	Myb-binding site	CAACAG	470	+	Nicotiana tabacum
	Unnamed__4	CTCC	485	+	Petroselinum hortense
	G-box	CACGTC	528	+	Zea mays	cis-acting regulatory element involved in light responsiveness
	CGTCA-motif	CGTCA	533	+	Hordeum vulgare	cis-acting regulatory element involved in the MeJA-responsiveness
	ARE	AAACCA	556	+	Zea mays	cis-acting regulatory element essential for the anaerobic induction
	CAAT-box	CAAT	583	+	Nicotiana glutinosa
	Unnamed__4	CTCC	587	+	Petroselinum hortense
	MYB	TAACCA	658	+	Arabidopsis thaliana
	MYB-like sequence	TAACCA	658	+	Arabidopsis thaliana
	CAAT-box	CAAT	678	+	Nicotiana glutinosa
	Unnamed__4	CTCC	712	+	Petroselinum hortense
	Unnamed__4	CTCC	718	+	Petroselinum hortense
	CGTCA-motif	CGTCA	737	+	Hordeum vulgare	cis-acting regulatory element involved in the MeJA-responsiveness
	Unnamed__4	CTCC	749	+	Petroselinum hortense
	circadian	CAAAGATATC	809	+	Lycopersicon esculentum	cis-acting regulatory element involved in circadian control
	Unnamed__4	CTCC	882	+	Petroselinum hortense
	O2-site	GTTGACGTGA	894	+	Zea mays	cis-acting regulatory element involved in zein metabolism regulation
	ABRE	ACGTG	898	+	Arabidopsis thaliana	cis-acting element involved in the abscisic acid responsiveness
	WRE3	CCACCT	917	+	Pisum sativum
	Unnamed__4	CTCC	921	+	Petroselinum hortense
	DRE core	GCCGAC	952	+	Arabidopsis thaliana
	Unnamed__1	CGTGG	973	+	Zea mays
	circadian	CAAAGATATC	1010	+	Lycopersicon esculentum	cis-acting regulatory element involved in circadian control
	O2-site	GATGA(C/T)(A/G)TG(A/G)	1043	+	Zea mays	cis-acting regulatory element involved in zein metabolism regulation
	CAAT-box	CAAAT	1054	+	Pisum sativum	common cis-acting element in promoter and enhancer regions
	WRE3	CCACCT	1085	+	Pisum sativum
	ARE	AAACCA	1120	+	Zea mays	cis-acting regulatory element essential for the anaerobic induction
	CAAT-box	CAAT	1132	+	Nicotiana glutinosa
	Unnamed__4	CTCC	1143	+	Petroselinum hortense
	W box	TTGACC	1158	+	Arabidopsis thaliana
	CCGTCC-box	CCGTCC	1162	+	Petroselinum hortense
	A-box	CCGTCC	1162	+	Petroselinum crispum	cis-acting regulatory element
	CCGTCC motif	CCGTCC	1162	+	Nicotiana tabacum
	LTR	CCGAAA	1188	+	Hordeum vulgare	cis-acting element involved in low-temperature responsiveness
	MYB	CAACAG	1198	+	Arabidopsis thaliana
	Myb-binding site	CAACAG	1198	+	Nicotiana tabacum
	ABRE	CGTACGTGCA	1226	+	Hordeum vulgare	cis-acting element involved in the abscisic acid responsiveness
	CCGTCC-box	CCGTCC	1247	+	Petroselinum hortense
	A-box	CCGTCC	1247	+	Petroselinum crispum	cis-acting regulatory element
	CCGTCC motif	CCGTCC	1247	+	Nicotiana tabacum
	Unnamed__1	CGTGG	1257	+	Zea mays
	MYC	CATGTG	1262	+	Arabidopsis thaliana
	CAAT-box	CAAAT	1283	+	Pisum sativum	common cis-acting element in promoter and enhancer regions
	ARE	AAACCA	1314	+	Zea mays	cis-acting regulatory element essential for the anaerobic induction
	ABRE	GCAACGTGTC	1341	+	Hordeum vulgare	cis-acting element involved in the abscisic acid responsiveness
	TGA-element	AACGAC	1357	+	Brassica oleracea	auxin-responsive element
	CCAAT-box	CAACGG	1386	+	Hordeum vulgare	MYBHv1 binding site
	MYB	CAACAG	1392	+	Arabidopsis thaliana
	Myb-binding site	CAACAG	1392	+	Nicotiana tabacum
	Unnamed__4	CTCC	1437	+	Petroselinum hortense
	Unnamed__4	CTCC	1442	+	Petroselinum hortense
	Unnamed__4	CTCC	1491	+	Petroselinum hortense
	TGACG-motif	TGACG	2	-	Hordeum vulgare	cis-acting regulatory element involved in the MeJA-responsiveness
	as-1	TGACG	2	-	Arabidopsis thaliana
	CAAT-box	CAAT	22	-	Nicotiana glutinosa
	Sp1	GGGCGG	69	-	Oryza sativa	light responsive element
	STRE	AGGGG	72	-	Arabidopsis thaliana
	CAAT-box	CAAT	85	-	Nicotiana glutinosa
	CAAT-box	CAAT	122	-	Nicotiana glutinosa
	MYB	CAACCA	246	-	Arabidopsis thaliana
	ARE	AAACCA	303	-	Zea mays	cis-acting regulatory element essential for the anaerobic induction
	CAAT-box	CAAT	345	-	Nicotiana glutinosa
	CAAT-box	CAAAT	353	-	Pisum sativum	common cis-acting element in promoter and enhancer regions
	TATA-box	taTATAAAtc	375	-	Arabidopsis thaliana	core promoter element around -30 of transcription start
	TATA-box	TATAAAT	376	-	Brassica juncea	core promoter element around -30 of transcription start
	TATA-box	TATAAA	377	-	Helianthus annuus	core promoter element around -30 of transcription start
	AT~TATA-box	TATATAAA	377	-	Arabidopsis thaliana
	TATA-box	TATATAA	378	-	Arabidopsis thaliana	core promoter element around -30 of transcription start
	ABRE	ACGTG	390	-	Arabidopsis thaliana	cis-acting element involved in the abscisic acid responsiveness
	CAAT-box	CAAT	520	-	Nicotiana glutinosa
	Unnamed__1	CGTGG	527	-	Zea mays
	ABRE	ACGTG	528	-	Arabidopsis thaliana	cis-acting element involved in the abscisic acid responsiveness
	TGACG-motif	TGACG	533	-	Hordeum vulgare	cis-acting regulatory element involved in the MeJA-responsiveness
	as-1	TGACG	533	-	Arabidopsis thaliana
	Sp1	GGGCGG	589	-	Oryza sativa	light responsive element
	GT1-motif	GGTTAA	657	-	Arabidopsis thaliana	light responsive element
	Sp1	GGGCGG	726	-	Oryza sativa	light responsive element
	O2-site	GATGATGTGG	731	-	Zea mays	cis-acting regulatory element involved in zein metabolism regulation
	TGACG-motif	TGACG	737	-	Hordeum vulgare	cis-acting regulatory element involved in the MeJA-responsiveness
	as-1	TGACG	737	-	Arabidopsis thaliana
	CAAT-box	CAAT	741	-	Nicotiana glutinosa
	Unnamed_1	GGATTTTACAGT	783	-	Pisum sativum	cis-acting element involved in phytochrome down-regulation expression
	CAAT-box	CAAT	828	-	Nicotiana glutinosa
	G-box	CACGTC	897	-	Zea mays	cis-acting regulatory element involved in light responsiveness
	Unnamed__4	CTCC	1022	-	Petroselinum hortense
	STRE	AGGGG	1145	-	Arabidopsis thaliana
	CAAT-box	CAAT	1181	-	Nicotiana glutinosa
	Unnamed__4	CTCC	1276	-	Petroselinum hortense
	ABRE	TACGGTC	1326	-	Arabidopsis thaliana	cis-acting element involved in the abscisic acid responsiveness
	Box 4	ATTAAT	1333	-	Petroselinum crispum	part of a conserved DNA module involved in light responsiveness
	G-box	CACGAC	1348	-	Zea mays	cis-acting regulatory element involved in light responsiveness
	MYB recognition site	CCGTTG	1386	-	Arabidopsis thaliana
	STRE	AGGGG	1439	-	Arabidopsis thaliana
HvSnRK3.8	Unnamed__4	CTCC	5	+	Petroselinum hortense
	Unnamed__4	CTCC	24	+	Petroselinum hortense
	Unnamed__16	GCTGCCCGTC	33	+	Zea mays
	Unnamed__4	CTCC	89	+	Petroselinum hortense
	Unnamed__4	CTCC	201	+	Petroselinum hortense
	Sp1	GGGCGG	258	+	Oryza sativa	light responsive element
	DRE core	GCCGAC	314	+	Arabidopsis thaliana
	CCAAT-box	CAACGG	346	+	Hordeum vulgare	MYBHv1 binding site
	AC-I	(T/C)C(T/C)(C/T)ACC(T/C)ACC	354	+	Phaseolus vulgaris
	dOCT	CACGGATC	431	+	Zea mays
	G-box	CACGTC	499	+	Zea mays	cis-acting regulatory element involved in light responsiveness
	Unnamed__4	CTCC	530	+	Petroselinum hortense
	TATA-box	TATA	581	+	Arabidopsis thaliana	core promoter element around -30 of transcription start
	Unnamed__4	CTCC	638	+	Petroselinum hortense
	CAAT-box	CAAAT	651	+	Pisum sativum	common cis-acting element in promoter and enhancer regions
	Unnamed__4	CTCC	687	+	Petroselinum hortense
	MYC	CATTTG	698	+	Arabidopsis thaliana
	ARE	AAACCA	712	+	Zea mays	cis-acting regulatory element essential for the anaerobic induction
	Unnamed__4	CTCC	761	+	Petroselinum hortense
	TGACG-motif	TGACG	796	+	Hordeum vulgare	cis-acting regulatory element involved in the MeJA-responsiveness
	as-1	TGACG	796	+	Arabidopsis thaliana
	ABRE	ACGTG	798	+	Arabidopsis thaliana	cis-acting element involved in the abscisic acid responsiveness
	MYC	CATTTG	837	+	Arabidopsis thaliana
	ABRE	ACGTG	852	+	Arabidopsis thaliana	cis-acting element involved in the abscisic acid responsiveness
	Unnamed__1	CGTGG	853	+	Zea mays
	Unnamed__4	CTCC	869	+	Petroselinum hortense
	AT-rich element	ATAGAAATCAA	884	+	Glycine max	binding site of AT-rich DNA binding protein (ATBP-1)
	MYB	CAACCA	892	+	Arabidopsis thaliana
	CAAT-box	CAAT	931	+	Nicotiana glutinosa
	G-box	CACGAC	971	+	Zea mays	cis-acting regulatory element involved in light responsiveness
	CAAT-box	CAAAT	1015	+	Pisum sativum	common cis-acting element in promoter and enhancer regions
	P-box	CCTTTTG	1053	+	Oryza sativa	gibberellin-responsive element
	Unnamed__4	CTCC	1104	+	Petroselinum hortense
	CCGTCC-box	CCGTCC	1133	+	Petroselinum hortense
	CCGTCC motif	CCGTCC	1133	+	Nicotiana tabacum
	A-box	CCGTCC	1133	+	Petroselinum crispum	cis-acting regulatory element
	CAAT-box	CAAT	1152	+	Nicotiana glutinosa
	Unnamed__1	CGTGG	1161	+	Zea mays
	AE-box	AGAAACAA	1199	+	Arabidopsis thaliana	part of a module for light response
	ABRE	TACGGTC	1235	+	Arabidopsis thaliana	cis-acting element involved in the abscisic acid responsiveness
	Unnamed__4	CTCC	1258	+	Petroselinum hortense
	CAAT-box	CCAAT	1274	+	Arabidopsis thaliana	common cis-acting element in promoter and enhancer regions
	CAAT-box	CAAT	1275	+	Nicotiana glutinosa
	CAAT-box	CAAT	1282	+	Nicotiana glutinosa
	CAAT-box	CAAAT	1293	+	Pisum sativum	common cis-acting element in promoter and enhancer regions
	GATA-motif	GATAGGA	1328	+	Arabidopsis thaliana	part of a light responsive element
	G-box	TACGTG	1363	+	Arabidopsis thaliana	cis-acting regulatory element involved in light responsiveness
	ABRE3a	TACGTG	1363	+	Zea mays
	ABRE	ACGTG	1364	+	Arabidopsis thaliana	cis-acting element involved in the abscisic acid responsiveness
	CAAT-box	CAAAT	1482	+	Pisum sativum	common cis-acting element in promoter and enhancer regions
	Sp1	GGGCGG	34	-	Oryza sativa	light responsive element
	Sp1	GGGCGG	233	-	Oryza sativa	light responsive element
	STRE	AGGGG	286	-	Arabidopsis thaliana
	Unnamed__1	CGTGG	296	-	Zea mays
	MYB recognition site	CCGTTG	346	-	Arabidopsis thaliana
	Unnamed__4	CTCC	470	-	Petroselinum hortense
	ABRE	ACGTG	499	-	Arabidopsis thaliana	cis-acting element involved in the abscisic acid responsiveness
	chs-CMA1a	TTACTTAA	677	-	Daucus carota	part of a light responsive element
	CAAT-box	CAAAT	699	-	Pisum sativum	common cis-acting element in promoter and enhancer regions
	CGTCA-motif	CGTCA	796	-	Hordeum vulgare	cis-acting regulatory element involved in the MeJA-responsiveness
	G-box	CACGTC	797	-	Zea mays	cis-acting regulatory element involved in light responsiveness
	CAAT-box	CAAAT	838	-	Pisum sativum	common cis-acting element in promoter and enhancer regions
	ABRE	CACGTG	851	-	Arabidopsis thaliana	cis-acting element involved in the abscisic acid responsiveness
	G-box	CACGTG	851	-	Arabidopsis thaliana	cis-acting regulatory element involved in light responsiveness
	G-Box	CACGTG	851	-	Pisum sativum	cis-acting regulatory element involved in light responsiveness
	CAAT-box	CCAAT	909	-	Arabidopsis thaliana	common cis-acting element in promoter and enhancer regions
	STRE	AGGGG	916	-	Arabidopsis thaliana
	Myb	CAACTG	924	-	Arabidopsis thaliana
	MBS	CAACTG	924	-	Arabidopsis thaliana	MYB binding site involved in drought-inducibility
	CAAT-box	TGCCAAC	926	-	Petunia hybrida	common cis-acting element in promoter and enhancer regions
	CAAT-box	CAAT	982	-	Nicotiana glutinosa
	CAAT-box	CAAT	1018	-	Nicotiana glutinosa
	STRE	AGGGG	1051	-	Arabidopsis thaliana
	TCA-element	TCAGAAGAGG	1065	-	Brassica oleracea	cis-acting element involved in salicylic acid responsiveness
	Unnamed__4	CTCC	1076	-	Petroselinum hortense
	ARE	AAACCA	1091	-	Zea mays	cis-acting regulatory element essential for the anaerobic induction
	Unnamed__4	CTCC	1118	-	Petroselinum hortense
	CAAT-box	CAAAT	1183	-	Pisum sativum	common cis-acting element in promoter and enhancer regions
	P-box	CCTTTTG	1245	-	Oryza sativa	gibberellin-responsive element
	Box 4	ATTAAT	1296	-	Petroselinum crispum	part of a conserved DNA module involved in light responsiveness
	ABRE4	CACGTA	1363	-	Zea mays
	Unnamed__4	CTCC	1477	-	Petroselinum hortense
	CAAT-box	CAAT	1485	-	Nicotiana glutinosa
HvSnRK3.11	TATA-box	ATATAT	69	+	Brassica napus	core promoter element around -30 of transcription start
	TATA-box	TATA	70	+	Arabidopsis thaliana	core promoter element around -30 of transcription start
	TGA-element	AACGAC	108	+	Brassica oleracea	auxin-responsive element
	CAAT-box	CAAT	113	+	Nicotiana glutinosa
	MYC	CAATTG	113	+	Arabidopsis thaliana
	Unnamed__4	CTCC	177	+	Petroselinum hortense
	TATA-box	TATA	248	+	Arabidopsis thaliana	core promoter element around -30 of transcription start
	CAAT-box	CAAT	269	+	Nicotiana glutinosa
	CAAT-box	CAAT	293	+	Nicotiana glutinosa
	MYB	CAACCA	315	+	Arabidopsis thaliana
	CAAT-box	CAACCAACTCC	315	+	Arabidopsis thaliana	common cis-acting element in promoter and enhancer regions
	Unnamed__4	CTCC	322	+	Petroselinum hortense
	CGTCA-motif	CGTCA	325	+	Hordeum vulgare	cis-acting regulatory element involved in the MeJA-responsiveness
	Box 4	ATTAAT	338	+	Petroselinum crispum	part of a conserved DNA module involved in light responsiveness
	Unnamed__4	CTCC	347	+	Petroselinum hortense
	Unnamed__4	CTCC	354	+	Petroselinum hortense
	CAAT-box	CAAAT	411	+	Pisum sativum	common cis-acting element in promoter and enhancer regions
	WRE3	CCACCT	485	+	Pisum sativum
	TATA-box	TATA	511	+	Arabidopsis thaliana	core promoter element around -30 of transcription start
	ABRE	ACGTG	515	+	Arabidopsis thaliana	cis-acting element involved in the abscisic acid responsiveness
	CAAT-box	CAAT	574	+	Nicotiana glutinosa
	MYC	CAATTG	574	+	Arabidopsis thaliana
	Unnamed__4	CTCC	581	+	Petroselinum hortense
	CAAT-box	CAAT	622	+	Nicotiana glutinosa
	CAAT-box	CCAAT	627	+	Arabidopsis thaliana	common cis-acting element in promoter and enhancer regions
	CAAT-box	CAAT	628	+	Nicotiana glutinosa
	box S	AGCCACC	641	+	Arabidopsis thaliana
	Unnamed__4	CTCC	748	+	Petroselinum hortense
	W box	TTGACC	828	+	Arabidopsis thaliana
	as-1	TGACG	843	+	Arabidopsis thaliana
	TGACG-motif	TGACG	843	+	Hordeum vulgare	cis-acting regulatory element involved in the MeJA-responsiveness
	AAGAA-motif	GAAAGAA	905	+	Avena sativa
	CAAT-box	CAAAT	924	+	Pisum sativum	common cis-acting element in promoter and enhancer regions
	GATA-motif	GATAGGG	947	+	Pisum sativum	part of a light responsive element
	as-1	TGACG	993	+	Arabidopsis thaliana
	TGACG-motif	TGACG	993	+	Hordeum vulgare	cis-acting regulatory element involved in the MeJA-responsiveness
	box S	AGCCACC	998	+	Arabidopsis thaliana
	MYC	CATGTG	1004	+	Arabidopsis thaliana
	MYC	CATGTG	1024	+	Arabidopsis thaliana
	Unnamed__1	CGTGG	1065	+	Zea mays
	G-box	CACGTC	1094	+	Zea mays	cis-acting regulatory element involved in light responsiveness
	CGTCA-motif	CGTCA	1096	+	Hordeum vulgare	cis-acting regulatory element involved in the MeJA-responsiveness
	ARE	AAACCA	1107	+	Zea mays	cis-acting regulatory element essential for the anaerobic induction
	as-1	TGACG	1168	+	Arabidopsis thaliana
	TGACG-motif	TGACG	1168	+	Hordeum vulgare	cis-acting regulatory element involved in the MeJA-responsiveness
	ARE	AAACCA	1180	+	Zea mays	cis-acting regulatory element essential for the anaerobic induction
	TCT-motif	TCTTAC	1190	+	Arabidopsis thaliana	part of a light responsive element
	ABRE	ACGTG	1197	+	Arabidopsis thaliana	cis-acting element involved in the abscisic acid responsiveness
	CAAT-box	CAAAT	1217	+	Pisum sativum	common cis-acting element in promoter and enhancer regions
	MBS	CAACTG	1224	+	Arabidopsis thaliana	MYB binding site involved in drought-inducibility
	Myb	CAACTG	1224	+	Arabidopsis thaliana
	CAAT-box	CAAT	1276	+	Nicotiana glutinosa
	Myb-binding site	CAACAG	1310	+	Nicotiana tabacum
	MYB	CAACAG	1310	+	Arabidopsis thaliana
	GATA-motif	GATAGGA	1369	+	Arabidopsis thaliana	part of a light responsive element
	CAAT-box	CAAT	1386	+	Nicotiana glutinosa
	CAAT-box	CAAAT	1437	+	Pisum sativum	common cis-acting element in promoter and enhancer regions
	Unnamed__4	CTCC	1470	+	Petroselinum hortense
	Unnamed__4	CTCC	45	-	Petroselinum hortense
	CAAT-box	CCAAT	115	-	Arabidopsis thaliana	common cis-acting element in promoter and enhancer regions
	Unnamed__4	CTCC	118	-	Petroselinum hortense
	CAAT-box	CAAAT	225	-	Pisum sativum	common cis-acting element in promoter and enhancer regions
	TATA-box	TATACA	246	-	Helianthus annuus	core promoter element around -30 of transcription start
	W box	TTGACC	281	-	Arabidopsis thaliana
	as-1	TGACG	325	-	Arabidopsis thaliana
	TGACG-motif	TGACG	325	-	Hordeum vulgare	cis-acting regulatory element involved in the MeJA-responsiveness
	CAAT-box	CAAT	368	-	Nicotiana glutinosa
	CAAT-box	CCAAT	390	-	Arabidopsis thaliana	common cis-acting element in promoter and enhancer regions
	TATA-box	TATAA	510	-	Arabidopsis thaliana	core promoter element around -30 of transcription start
	G-Box	CACGTT	514	-	Pisum sativum	cis-acting regulatory element involved in light responsiveness
	CAAT-box	CAAAT	522	-	Pisum sativum	common cis-acting element in promoter and enhancer regions
	CAAT-box	CAAT	576	-	Nicotiana glutinosa
	STRE	AGGGG	605	-	Arabidopsis thaliana
	WRE3	CCACCT	612	-	Pisum sativum
	Unnamed__4	CTCC	639	-	Petroselinum hortense
	CAAT-box	CAAAT	651	-	Pisum sativum	common cis-acting element in promoter and enhancer regions
	CAAT-box	CAAAT	826	-	Pisum sativum	common cis-acting element in promoter and enhancer regions
	CGTCA-motif	CGTCA	843	-	Hordeum vulgare	cis-acting regulatory element involved in the MeJA-responsiveness
	TATA-box	ATATAT	914	-	Brassica napus	core promoter element around -30 of transcription start
	TATA-box	TATATA	915	-	Arabidopsis thaliana	core promoter element around -30 of transcription start
	AT~TATA-box	TATATA	915	-	Arabidopsis thaliana
	TATA-box	TATA	917	-	Arabidopsis thaliana	core promoter element around -30 of transcription start
	CAT-box	GCCACT	969	-	Arabidopsis thaliana	cis-acting regulatory element related to meristem expression
	CGTCA-motif	CGTCA	993	-	Hordeum vulgare	cis-acting regulatory element involved in the MeJA-responsiveness
	TCA-element	CCATCTTTTT	1074	-	Nicotiana tabacum	cis-acting element involved in salicylic acid responsiveness
	Unnamed__1	CGTGG	1093	-	Zea mays
	ABRE	ACGTG	1094	-	Arabidopsis thaliana	cis-acting element involved in the abscisic acid responsiveness
	as-1	TGACG	1096	-	Arabidopsis thaliana
	TGACG-motif	TGACG	1096	-	Hordeum vulgare	cis-acting regulatory element involved in the MeJA-responsiveness
	CGTCA-motif	CGTCA	1168	-	Hordeum vulgare	cis-acting regulatory element involved in the MeJA-responsiveness
	Unnamed__1	CGTGG	1195	-	Zea mays
	G-Box	CACGTG	1196	-	Pisum sativum	cis-acting regulatory element involved in light responsiveness
	G-box	CACGTG	1196	-	Arabidopsis thaliana	cis-acting regulatory element involved in light responsiveness
	ABRE	CACGTG	1196	-	Arabidopsis thaliana	cis-acting element involved in the abscisic acid responsiveness
	MYC	CATTTG	1217	-	Arabidopsis thaliana
	STRE	AGGGG	1236	-	Arabidopsis thaliana
	GARE-motif	TCTGTTG	1310	-	Brassica oleracea	gibberellin-responsive element
	CAAT-box	CAAAT	1320	-	Pisum sativum	common cis-acting element in promoter and enhancer regions
	TATA-box	TATA	1337	-	Arabidopsis thaliana	core promoter element around -30 of transcription start
	Unnamed__4	CTCC	1373	-	Petroselinum hortense
	TATA-box	TATA	1377	-	Arabidopsis thaliana	core promoter element around -30 of transcription start
	CAAT-box	CAAAT	1421	-	Pisum sativum	common cis-acting element in promoter and enhancer regions
	W box	TTGACC	1430	-	Arabidopsis thaliana
	TATA-box	TATA	1441	-	Arabidopsis thaliana	core promoter element around -30 of transcription start
	CAAT-box	CAAT	1457	-	Nicotiana glutinosa
	TATA-box	TATA	1466	-	Arabidopsis thaliana	core promoter element around -30 of transcription start
HvSnRK3.12	TATA-box	TATA	27	+	Arabidopsis thaliana	core promoter element around -30 of transcription start
	CAAT-box	CAAT	53	+	Nicotiana glutinosa
	CAAT-box	CAAAT	157	+	Pisum sativum	common cis-acting element in promoter and enhancer regions
	CAAT-box	CAAT	162	+	Nicotiana glutinosa
	CAAT-box	CAAT	185	+	Nicotiana glutinosa
	AACA_motif	TAACAAACTCCA	204	+	Oryza sativa	involved in endosperm-specific negative expression
	CAAT-box	CAAT	214	+	Nicotiana glutinosa
	CAAT-box	CCAAT	237	+	Arabidopsis thaliana	common cis-acting element in promoter and enhancer regions
	CAAT-box	CAAT	238	+	Nicotiana glutinosa
	GA-motif	ATAGATAA	261	+	Arabidopsis thaliana	part of a light responsive element
	AT1-motif	AATTATTTTTTATT	267	+	Solanum tuberosum	part of a light responsive module
	Unnamed__4	CTCC	291	+	Petroselinum hortense
	TGACG-motif	TGACG	311	+	Hordeum vulgare	cis-acting regulatory element involved in the MeJA-responsiveness
	as-1	TGACG	311	+	Arabidopsis thaliana
	MSA-like	TCAAACGGT	317	+	Catharanthus roseus	cis-acting element involved in cell cycle regulation
	MYC	CATTTG	343	+	Arabidopsis thaliana
	CAAT-box	CAAT	402	+	Nicotiana glutinosa
	TATA-box	TATA	458	+	Arabidopsis thaliana	core promoter element around -30 of transcription start
	CAAT-box	CAAT	516	+	Nicotiana glutinosa
	Unnamed__4	CTCC	630	+	Petroselinum hortense
	CAAT-box	CAAT	679	+	Nicotiana glutinosa
	Unnamed__4	CTCC	750	+	Petroselinum hortense
	AT-rich element	ATAGAAATCAA	796	+	Glycine max	binding site of AT-rich DNA binding protein (ATBP-1)
	CAAT-box	CAAAT	804	+	Pisum sativum	common cis-acting element in promoter and enhancer regions
	MYB	TAACCA	903	+	Arabidopsis thaliana
	MYB-like sequence	TAACCA	903	+	Arabidopsis thaliana
	ACE	CTAACGTATT	910	+	Petroselinum crispum	cis-acting element involved in light responsiveness
	ARE	AAACCA	1093	+	Zea mays	cis-acting regulatory element essential for the anaerobic induction
	Unnamed__4	CTCC	1141	+	Petroselinum hortense
	ACE	GCGACGTACC	1186	+	Petroselinum crispum	cis-acting element involved in light responsiveness
	ABRE4	CACGTA	1188	+	Zea mays
	TGA-element	AACGAC	1197	+	Brassica oleracea	auxin-responsive element
	CAAT-box	CAAT	1207	+	Nicotiana glutinosa
	CAAT-box	CAAT	1275	+	Nicotiana glutinosa
	TCA	TCATCTTCAT	1376	+	Pisum sativum
	STRE	AGGGG	1418	+	Arabidopsis thaliana
	TGACG-motif	TGACG	1427	+	Hordeum vulgare	cis-acting regulatory element involved in the MeJA-responsiveness
	as-1	TGACG	1427	+	Arabidopsis thaliana
	CAAT-box	CAAAT	1435	+	Pisum sativum	common cis-acting element in promoter and enhancer regions
	AuxRE	TGTCTCAATAAG	1464	+	Glycine max	part of an auxin-responsive element
	CAAT-box	CAAT	1469	+	Nicotiana glutinosa
	MYB	TAACCA	12	-	Arabidopsis thaliana
	MYB-like sequence	TAACCA	12	-	Arabidopsis thaliana
	TATA-box	TATAAAA	24	-	Pisum sativum	core promoter element around -30 of transcription start
	TATA-box	TATAAA	25	-	Helianthus annuus	core promoter element around -30 of transcription start
	TATA-box	TATAA	26	-	Arabidopsis thaliana	core promoter element around -30 of transcription start
	CAAT-box	CAAAT	98	-	Pisum sativum	common cis-acting element in promoter and enhancer regions
	ARE	AAACCA	122	-	Zea mays	cis-acting regulatory element essential for the anaerobic induction
	STRE	AGGGG	293	-	Arabidopsis thaliana
	CGTCA-motif	CGTCA	311	-	Hordeum vulgare	cis-acting regulatory element involved in the MeJA-responsiveness
	CAAT-box	CAAAT	344	-	Pisum sativum	common cis-acting element in promoter and enhancer regions
	W box	TTGACC	351	-	Arabidopsis thaliana
	Unnamed__4	CTCC	369	-	Petroselinum hortense
	TATA-box	TACAAAA	379	-	Oryza sativa	core promoter element around -30 of transcription start
	CAAT-box	CAAAT	404	-	Pisum sativum	common cis-acting element in promoter and enhancer regions
	CAAT-box	CCAAT	465	-	Arabidopsis thaliana	common cis-acting element in promoter and enhancer regions
	Unnamed__4	CTCC	468	-	Petroselinum hortense
	CAAT-box	CCAAT	580	-	Arabidopsis thaliana	common cis-acting element in promoter and enhancer regions
	CAAT-box	TGCCAAC	674	-	Petunia hybrida	common cis-acting element in promoter and enhancer regions
	Myb	CAACTG	718	-	Arabidopsis thaliana
	MBS	CAACTG	718	-	Arabidopsis thaliana	MYB binding site involved in drought-inducibility
	STRE	AGGGG	782	-	Arabidopsis thaliana
	Unnamed__4	CTCC	836	-	Petroselinum hortense
	TATA-box	TATACA	899	-	Helianthus annuus	core promoter element around -30 of transcription start
	TATA-box	TATA	901	-	Arabidopsis thaliana	core promoter element around -30 of transcription start
	CAAT-box	CCAAT	920	-	Arabidopsis thaliana	common cis-acting element in promoter and enhancer regions
	CAAT-box	CAAAT	1080	-	Pisum sativum	common cis-acting element in promoter and enhancer regions
	O2-site	GATGACATGG	1096	-	Zea mays	cis-acting regulatory element involved in zein metabolism regulation
	TATA-box	TATA	1118	-	Arabidopsis thaliana	core promoter element around -30 of transcription start
	GT1-motif	GTGTGTGAA	1133	-	Solanum tuberosum	light responsive element
	motif I	gGTACGTGGCG	1185	-	Oryza sativa	cis-acting regulatory element root specific
	Unnamed__1	CGTGG	1187	-	Zea mays
	ABRE	ACGTG	1188	-	Arabidopsis thaliana	cis-acting element involved in the abscisic acid responsiveness
	G-box	TACGTG	1188	-	Arabidopsis thaliana	cis-acting regulatory element involved in light responsiveness
	ABRE3a	TACGTG	1188	-	Zea mays
	Unnamed__4	CTCC	1218	-	Petroselinum hortense
	CAAT-box	CAAAT	1248	-	Pisum sativum	common cis-acting element in promoter and enhancer regions
	Unnamed__4	CTCC	1279	-	Petroselinum hortense
	P-box	CCTTTTG	1283	-	Oryza sativa	gibberellin-responsive element
	CGTCA-motif	CGTCA	1427	-	Hordeum vulgare	cis-acting regulatory element involved in the MeJA-responsiveness
	Unnamed__4	CTCC	1452	-	Petroselinum hortense
	CAAT-box	CAAT	1456	-	Nicotiana glutinosa
	Myb	CAACTG	1460	-	Arabidopsis thaliana
	MBS	CAACTG	1460	-	Arabidopsis thaliana	MYB binding site involved in drought-inducibility
	CAAT-box	CAAT	1495	-	Nicotiana glutinosa
HvSnRK3.13	STRE	AGGGG	33	+	Arabidopsis thaliana
	GATA-motif	AAGATAAGATT	68	+	Arabidopsis thaliana	part of a light responsive element
	Unnamed__4	CTCC	107	+	Petroselinum hortense
	TATA-box	TATA	123	+	Arabidopsis thaliana	core promoter element around -30 of transcription start
	Unnamed__4	CTCC	149	+	Petroselinum hortense
	CAAT-box	CAAT	197	+	Nicotiana glutinosa
	MYC	CAATTG	197	+	Arabidopsis thaliana
	CAAT-box	CAAT	216	+	Nicotiana glutinosa
	CAAT-box	CAAT	243	+	Nicotiana glutinosa
	TATA-box	TATA	283	+	Arabidopsis thaliana	core promoter element around -30 of transcription start
	Unnamed__1	CGTGG	333	+	Zea mays
	TATA-box	ATTATA	421	+	Brassica napus	core promoter element around -30 of transcription start
	TATA-box	TATA	423	+	Arabidopsis thaliana	core promoter element around -30 of transcription start
	CAAT-box	CAAAT	458	+	Pisum sativum	common cis-acting element in promoter and enhancer regions
[truncated: 1,712 more rows]
