# Supplementary material for: Genome-wide identification of sucrose nonfermenting-1-related protein kinase (SnRK) genes in barley and RNA-seq analyses of their expression in response to abscisic acid treatment
Source: BMC Genomics. 2021 Apr 26;22:300. doi: 10.1186/s12864-021-07601-6 (PMC8074225; doi:10.1186/s12864-021-07601-6)
Supplement: Supplementary file 4 — Additional file 4. Up/down-regulated HvSnRKs genes response to ABA treatment. [file 12864_2021_7601_MOESM4_ESM.xlsx]

## Sheet: Gene expression
Gene_id	Gene name	Reads number		Fold change	log2FoldChange	p value	FDR	Regulation
		ABA_1h	Con_1h
HORVU1Hr1G055340	HvSnRK2.1	408.644	143.937	2.83905	1.50541	0.00191291	0.0131973	Down
HORVU5Hr1G018340	HvSnRK2.8	2.26708	5.55491	0.408122	-1.29293	1.03977e-32	1.41456e-30	Up
HORVU2Hr1G018260	HvSnRK3.6	43.9002	19.0861	2.30011	1.2017	4.70634e-05	0.000525742	Up
HORVU3Hr1G025810	HvSnRK3.13	2.08712	0.450276	4.6352	2.21263	7.23384e-27	7.14409e-25	Up
HORVU4Hr1G022630	HvSnRK3.19	17.4496	38.7122	0.450751	-1.1496	1.68294e-11	5.34869e-10	Up
HORVU5Hr1G014200	HvSnRK3.23	0.372246	1.94297	0.191586	-2.38394	4.98067e-08	1.00537e-06	Down
HORVU5Hr1G046830	HvSnRK3.24	0.683028	0.290844	2.34843	1.2317	9.31009e-08	1.80024e-06	Down
Gene_id	Gene name	Reads number		Fold change	log2FoldChange	p value	FDR	Regulation
		ABA_3h	Con_3h
HORVU1Hr1G055340	HvSnRK2.1	736.954	101.449	7.26432	2.86083	6.96484e-42	4.844e-40	Up
HORVU2Hr1G110230	HvSnRK2.4	46.1409	5.59384	8.24851	3.04413	1.02301e-59	1.17905e-57	Up
HORVU3Hr1G082690	HvSnRK2.6	198.039	95.0698	2.08309	1.05872	1.4585e-12	2.41263e-11	Up
HORVU4Hr1G013540	HvSnRK2.7	131.383	57.0361	2.30351	1.20383	8.98198e-11	1.25619e-09	Up
HORVU1Hr1G017240	HvSnRK3.1	76.6641	29.5719	2.59246	1.37432	6.07508e-09	6.996e-08	Up
HORVU1Hr1G017380	HvSnRK3.2	80.7961	20.8285	3.87911	1.95573	2.04184e-36	1.17186e-34	Up
HORVU1Hr1G076910	HvSnRK3.4	1.3614	0.537112	2.53467	1.3418	0.00337293	0.0142855	Up
HORVU2Hr1G018260	HvSnRK3.6	37.2778	16.4928	2.26025	1.17648	2.81728e-24	9.91915e-23	Up
HORVU2Hr1G031190	HvSnRK3.9	0.432989	0.114291	3.78848	1.92162	0.000329227	0.00180696	Up
HORVU2Hr1G060350	HvSnRK3.11	314.74	114.439	2.75029	1.45958	1.95049e-30	8.85467e-29	Up
HORVU3Hr1G025810	HvSnRK3.13	4.85699	0.319262	15.2132	3.92725	4.10658e-35	2.24289e-33	Up
HORVU4Hr1G026300	HvSnRK3.20	9.84523	24.0899	0.408686	-1.29093	8.84683e-07	7.7316e-06	Down
HORVU5Hr1G046830	HvSnRK3.24	1.03459	0.403628	2.56322	1.35796	9.69004e-08	9.64462e-07	Up
HORVU5Hr1G065350	HvSnRK3.26	9.32342	4.14464	2.24951	1.16961	1.852e-06	1.54156e-05	Up
HORVU5Hr1G065370	HvSnRK3.27	43.0114	21.0649	2.04185	1.02988	1.03125e-08	1.15507e-07	Up
HORVU5Hr1G093660	HvSnRK3.28	53.7506	22.6236	2.37586	1.24845	2.82231e-10	3.75914e-09	Up
HORVU7Hr1G089510	HvSnRK3.32	24.5889	9.97831	2.46424	1.30114	5.14395e-39	3.25672e-37	Up
HORVU7Hr1G090260	HvSnRK3.33	4.68187	10.3465	0.452506	-1.14399	2.57094e-06	2.08909e-05	Down
Gene_id	Gene name	Reads number		Fold change	log2FoldChange	p value	FDR	Regulation
		ABA_6h	Con_6h
HORVU1Hr1G055340	HvSnRK2.1	334.725	75.1627	4.45334	2.15489	6.14763e-83	2.70232e-81	Up
HORVU2Hr1G110230	HvSnRK2.4	46.2736	6.77587	6.82918	2.77171	1.0358e-79	4.2987e-78	Up
HORVU5Hr1G018340	HvSnRK2.8	1.92251	6.18915	0.310626	-1.68675	4.05936e-05	0.000129356	Down
HORVU1Hr1G017240	HvSnRK3.1	195.824	29.7959	6.57218	2.71637	8.30534e-186	1.48671e-183	Up
HORVU1Hr1G017380	HvSnRK3.2	93.581	20.1055	4.6545	2.21862	9.74019e-120	7.80134e-118	Up
HORVU1Hr1G076910	HvSnRK3.4	2.33197	0.694434	3.35808	1.74764	9.10777e-11	5.06243e-10	Up
HORVU2Hr1G016750	HvSnRK3.5	105.212	23.5569	4.46628	2.15907	2.02113e-62	6.0118e-61	Up
HORVU2Hr1G018260	HvSnRK3.6	31.4015	13.8942	2.26004	1.17635	8.53138e-45	1.71871e-43	Up
HORVU2Hr1G027080	HvSnRK3.8	55.7057	24.44	2.27928	1.18858	1.26904e-41	2.38065e-40	Up
HORVU2Hr1G031190	HvSnRK3.9	0.562309	0.118057	4.76304	2.25188	6.62371e-06	2.31584e-05	Up
HORVU2Hr1G060350	HvSnRK3.11	239.291	117.112	2.04326	1.03087	6.07583e-34	9.25388e-33	Up
HORVU3Hr1G025810	HvSnRK3.13	4.62729	0.458615	10.0897	3.33481	4.17019e-28	5.37369e-27	Up
HORVU4Hr1G026300	HvSnRK3.20	5.63079	19.7991	0.284397	-1.81402	1.90933e-20	1.83019e-19	Down
HORVU5Hr1G046830	HvSnRK3.24	1.6518	0.456333	3.61974	1.85588	9.51652e-13	6.04496e-12	Up
HORVU5Hr1G065350	HvSnRK3.26	9.87271	4.23279	2.33243	1.22184	1.61129e-22	1.69245e-21	Up
HORVU5Hr1G065370	HvSnRK3.27	30.5411	14.1657	2.15599	1.10835	3.40123e-30	4.65321e-29	Up
HORVU5Hr1G093660	HvSnRK3.28	47.5974	14.6609	3.24655	1.69891	4.21554e-66	1.35421e-64	Up
HORVU6Hr1G030150	HvSnRK3.30	0.105854	1.02658	0.103113	-3.2777	0.0215463	0.0430593	Down
HORVU6Hr1G054210	HvSnRK3.31	0.31668	0.0331341	9.55753	3.25664	0.00889088	0.0193095	Up
HORVU0Hr1G015380	HvSnRK3.34	23.3015	11.0162	2.11521	1.0808	1.38783e-54	3.45677e-53	Up
Gene_id	Gene name	Reads number		Fold change	log2FoldChange	p value	FDR	Regulation
		ABA_24h	Con_24h
HORVU2Hr1G110230	HvSnRK2.4	79.9688	5.22349	15.3095	3.93635	3.57093e-89	4.44132e-87	Up
HORVU3Hr1G025810	HvSnRK3.13	4.26786	0.23187	18.4062	4.20212	1.86997e-47	8.42148e-46	Up
HORVU2Hr1G016750	HvSnRK3.5	82.758	23.6969	3.49236	1.8042	1.04094e-30	2.64562e-29	Up
HORVU1Hr1G017380	HvSnRK3.2	77.6909	23.0207	3.37483	1.75482	9.42694e-29	2.19721e-27	Up
HORVU5Hr1G093660	HvSnRK3.28	64.3219	23.0004	2.79656	1.48365	1.92281e-22	3.37133e-21	Up
HORVU4Hr1G052200	HvSnRK3.21	43.9937	11.1179	3.95702	1.98441	5.38581e-20	8.26766e-19	Up
HORVU4Hr1G083080	HvSnRK3.22	31.6994	13.8375	2.29083	1.19587	2.69011e-19	3.95903e-18	Up
HORVU1Hr1G055340	HvSnRK2.1	230.027	109.074	2.1089	1.07649	1.30283e-17	1.73481e-16	Up
HORVU1Hr1G017240	HvSnRK3.1	136.623	49.8456	2.74092	1.45466	3.72261e-15	4.21397e-14	Up
HORVU2Hr1G027080	HvSnRK3.8	40.9516	19.0912	2.14505	1.10101	4.37201e-14	4.59329e-13	Up
HORVU2Hr1G031190	HvSnRK3.9	0.654429	0.172329	3.79755	1.92507	1.16332e-05	5.13851e-05	Up
HORVU4Hr1G026300	HvSnRK3.20	8.66637	18.6846	0.463823	-1.10835	1.34854e-05	5.87932e-05	Down
HORVU2Hr1G117610	HvSnRK3.12	0.171516	0.0549719	3.12007	1.64158	0.00150925	0.00444726	Up
